# Supplementary material for: Reciprocal cross-feeding between bacteria can limit the emergence of metabolic dependencies
Source: Appl Environ Microbiol. 2026 May 12;92(6):e00363-26. doi: 10.1128/aem.00363-26 (PMC13274399; doi:10.1128/aem.00363-26)
Supplement: Supplemental tables — Tables S1 to S5. [file aem.00363-26-s0002.xlsx]

## Sheet: Table Guide
SUPPLEMENTARY DATA FOR:
Bacterial cross-feeding can limit gene loss by lowering gene expression costs.
Ying-Chih Chuang1,2, Megan Behringer3, Gillian Patton3, Jordan T. Bird4, Jeffrey L. Mazny1, Jennifer R. Gliessman1, Crystal E. Love1, Ankur Dalia1, and James B. McKinlay1*
1Department of Biology, Indiana University, Bloomington, IN, USA
2Biochemistry Program, Indiana University, Bloomington, IN, USA
3Department of Biological Sciences, Vanderbilt University, Nashville, TN, USA
4Battelle Memorial Institute 505 King Ave, Columbus, OH, USA
TABLES
Tab title				Contents
Table S1 - Rp Monoculture Mutations				Mutation frequencies for each evolved R. palustris CGA676 monoculture population at various generations (Freq @ gen < >)
Table S2 - Ec Monoculture Mutations				Mutation frequencies for each evolved E. coli PFM2 monoculture population at various generations (Freq @ gen < >)
Table S3 - Rp Coculture Mutations				Mutation frequencies for each R. palustris CGA676 population that was evolved in coculture with E. coli PFM2 at various generations (Freq @ gen < >)
Table S4 - Ec Coculture Mutations				Mutation frequencies for each E. coli PFM2 population that was evolved in coculture with R. palustris CGA676 at various generations (Freq @ gen < >)
Table S5 - Rp Locus tag converter				Reference table for anyone needing to convert old RPA locus tags to new locus tags for R. palustris genes
COLUMN HEADINGS
Column title				Contents
R. palustris monoculture line				R. palustris CGA676 long-term line designation (1-10)
E. coli monoculture line				E. coli PMF2 long-term line designation (11-20)
Coculture line				Line designation (21-30) for cocultures pairing R. palustris CGA676 and E. coli PMF2
Mutation class				Description of the class of mutation observed (SNP, INS, DEL, MOB, SUB)
R. palustris chromosome				NCBI accession number for the R. palustris reference chromosome used in the analysis
E. coli chromosome				NCBI accession number for the E. coli reference chromosome used in the analysis
Chromosome Position				Chromosmal position of the observed mutation
Locus				Gene or region where the mutation was observed
Ref Allele				Amino acid or nucleotide or sequence in the reference genome (unmutated)
Relative Position				Position of a mutated amino acid or nucleotide within a gene or relative to the nearest gene
Alt Allele				Mutated amino acid or nucleotide or sequence in the evolved population
Freq @ gen <#>				Frequency of a mutation in an evolved population at the designated generation
Overlapping Co-culture Lines				Number of Co-culture lines with same mutation type and alt allele at same chromosome position.
Overlapping Monoculture Lines				Number of Monoculture lines with same mutation type and alt allele at same chromosome position.

## Sheet: S1 Rp Monoculture Mutations
R. palustris monoculture line	Mutation Class	R. palustris chromosome	Chromosome Position	Locus	Mutation Type	Ref Allele (AA for genic; nt for non-genic)	Relative Position	Alt Allele (AA for genic; nt for non-genic)	Freq @ gen 181	Freq @ gen 336	Freq @ gen 501	Freq @ gen 638	Freq @ gen 737	Freq @ gen 781	Freq @ gen 803	Overlapping Co-culture Lines
10	SNP	NC_005296	26969	RPA0024	nonsynonymous	G	48	C	0	0	0	0	0.0512433	0	0	0
10	SNP	NC_005296	86162	RPA0075	nonsynonymous	D	124	G	?	0	0	?	0	0.142517	0	0
10	SNP	NC_005296	94189	ubiB	nonsynonymous	G	498	A	0	0	0	0	0.0676489	0	0	0
10	SNP	NC_005296	120251	RPA0105	nonsynonymous	T	166	P	0	0	0	0	0	0.0966353	0	0
10	SNP	NC_005296	139736	RPA0123	nonsynonymous	V	244	G	0	0	0	0	0.0626149	0	0	0
10	SNP	NC_005296	149169	RPA0133	nonsynonymous	A	299	V	?	0	0	?	0	0.12105	0	0
10	SNP	NC_005296	167879	RPA0149	nonsynonymous	D	117	H	0	0	0	?	0	0.257102	0	0
10	SNP	NC_005296	251087	sodC	nonsynonymous	Y	151	N	0	0.0866141	0	0	0	0	0	0
10	SNP	NC_005296	267741	trmD	nonsynonymous	D	81	Y	?	0	0	?	0	0.100227	0	0
10	SNP	NC_005296	272698	bp26	nonsynonymous	V	223	G	0	0	0	?	0.062624	0	0	0
10	SNP	NC_005296	339064	hisB	nonsynonymous	F	121	S	0	0	0.0689816	0	0	0	0	0
10	SNP	NC_005296	433553	RPA0393	nonsynonymous	W	133	G	0	0	0	0	0.10657	0	0	0
10	SNP	NC_005296	510893	RPA0463	nonsynonymous	V	46	G	0	0	0	?	0.0908856	0	0	0
10	SNP	NC_005296	570767	mutS	nonsynonymous	L	348	R	?	?	?	?	0	?	0.178302	0
10	SNP	NC_005296	608791	RPA0546	nonsynonymous	S	88	A	0	0	0	?	0.172444	0	0	0
10	SNP	NC_005296	610851	RPA0548	nonsynonymous	L	199	V	0	0	0	0	0.0527225	0	0	0
10	SNP	NC_005296	634232	regS	nonsynonymous	M	439	K	0.0588598	0	0	0	0	0	0	0
10	SNP	NC_005296	675591	hemK	nonsynonymous	L	32	V	0	0	0	0	0.0788789	0	0	0
10	SNP	NC_005296	763886	phnN	nonsynonymous	S	150	R	?	?	0	?	0.0959148	0	0.121914	0
10	SNP	NC_005296	772490	phnE2	nonsynonymous	V	167	G	0	0.0691466	0	0	0	0	0	0
10	SNP	NC_005296	898849	RPA0808	nonsynonymous	D	39	A	0	0	0	0	0.101248	0	0.124387	0
10	SNP	NC_005296	1039044	RPA0938	nonsynonymous	E	58	A	0	0	0	?	0	0.116522	0	0
10	SNP	NC_005296	1046720	RPA0946	nonsynonymous	L	37	R	0	0	0	0	0.154978	0	0	0
10	SNP	NC_005296	1128462	RPA1026	nonsynonymous	C	30	F	0	0	0	0	0	0.0899382	0	0
10	SNP	NC_005296	1143196	ispE	nonsynonymous	S	110	A	?	?	0	?	0.257375	0	0.17826	0
10	SNP	NC_005296	1143218	ispE	nonsynonymous	L	117	R	?	0	0	?	0.0948272	0	0	0
10	SNP	NC_005296	1254230	RPA1146	nonsynonymous	T	170	P	?	0	0	?	0.124781	0	0	0
10	SNP	NC_005296	1259703	RPA1151	nonsynonymous	A	67	G	?	0	0	?	0.0868878	0	0	0
10	SNP	NC_005296	1284079	RPA1176	nonsynonymous	D	106	H	0	0	0	0	0.0857415	0	0	0
10	SNP	NC_005296	1290592	RPA1181	nonsynonymous	T	279	P	0	0	0	?	0.11004	0	0	0
10	SNP	NC_005296	1310939	RPA1200	nonsynonymous	E	52	A	?	0	0	?	0.115263	0	0	0
10	SNP	NC_005296	1310942	RPA1200	nonsynonymous	Q	53	P	?	0	0	?	0.0846052	0	0	0
10	SNP	NC_005296	1352429	RPA1234	nonsynonymous	V	478	G	?	0	0	?	0.114369	0	0	0
10	SNP	NC_005296	1455275	mqoB	nonsynonymous	L	221	V	0	0	0	?	0.116759	0	0	0
10	SNP	NC_005296	1481391	RPA1341	nonsynonymous	L	2030	R	0	0	0	?	0.163387	0	0	0
10	SNP	NC_005296	1487770	RPA1341	nonsynonymous	K	4156	N	0	0	0	0	0.087338	0	0	0
10	SNP	NC_005296	1487808	RPA1341	nonsynonymous	D	4169	A	0	0	0	0	0.118076	0	0	0
10	SNP	NC_005296	1487831	RPA1341	nonsynonymous	S	4177	A	0	?	0	?	0	1	0	0
10	SNP	NC_005296	1487849	RPA1341	nonsynonymous	T	4183	P	?	?	0	?	0.183247	0	0	0
10	SNP	NC_005296	1487852	RPA1341	nonsynonymous	G	4184	R	?	?	0	?	0.133235	0	0	0
10	SNP	NC_005296	1487871	RPA1341	nonsynonymous	L	4190	R	?	?	0	?	0.127544	0	0	0
10	SNP	NC_005296	1498621	RPA1352	nonsynonymous	T	78	P	0	0	0	?	0.0771685	0	0	0
10	SNP	NC_005296	1528203	RPA1381	nonsynonymous	Q	107	P	0	0	0	0	0	0	0.123625	0
10	SNP	NC_005296	1592214	anfG	nonsynonymous	E	11	Q	0	0	0	0	0.117121	0	0	0
4	SNP	NC_005296	93972	coaBC	nonsynonymous	S	27	A	0	0	0	0	0	0.140828	0.115358	4
10	SNP	NC_005296	1848334	RPA1662	nonsynonymous	I	14	T	0	0	0	0	0	0	0.0663013	0
10	SNP	NC_005296	1852595	bchJ	nonsynonymous	L	21	R	?	?	0	?	0.305363	0	0	0
10	SNP	NC_005296	1877270	RPA1685	nonsynonymous	T	308	S	0	0	0	0	0.0527973	0	0	0
10	SNP	NC_005296	1877960	RPA1685	nonsynonymous	S	538	G	0	0	0.247581	0	0	0	0	0
10	SNP	NC_005296	1881747	RPA1686	nonsynonymous	P	154	T	0	0	?	0	0	0	0	0
10	SNP	NC_005296	1912401	pnbA	nonsynonymous	S	216	P	0	0	0	?	0	0	0	0
10	SNP	NC_005296	1942610	bglA	nonsynonymous	D	138	N	0	0	0.0552902	0	0	0	0	0
10	SNP	NC_005296	2004489	RPA1788	nonsynonymous	P	58	T	0	0	0	0.0845051	0	0	0	0
10	SNP	NC_005296	2064874	RPA1837	nonsynonymous	A	417	G	0	0	0	?	0.0726094	0	0	0
10	SNP	NC_005296	2064913	RPA1837	nonsynonymous	L	404	R	?	?	0	?	0.558453	?	0.482289	0
10	SNP	NC_005296	2086869	RPA1858	nonsynonymous	V	52	G	0	0	0	0	0.104046	0	0	0
10	SNP	NC_005296	2098152	RPA1868	nonsynonymous	V	177	G	0	0	0	0	0.0835791	0	0	0
10	SNP	NC_005296	2122357	RPA1888	nonsynonymous	K	397	T	0	0	0	0	0.086081	0	0	0
10	SNP	NC_005296	2126048	RPA1890	nonsynonymous	D	132	N	0	0	0.138041	0	0	0	0	0
10	SNP	NC_005296	2188385	oxlT	nonsynonymous	Y	56	N	0	0	0	0.0930076	0	0	0	0
10	SNP	NC_005296	2194400	pqqE	nonsynonymous	D	337	A	0.0986423	0	0	0	0	0	0	0
10	SNP	NC_005296	2215810	RPA1968	nonsynonymous	E	245	G	0	0	0	0	0.0629086	0	0	0
10	SNP	NC_005296	2469901	RPA2194	nonsynonymous	P	119	T	0	0	0	0	0.0575576	0	0	0
6	SNP	NC_005296	139849	RPA0123	nonsynonymous	S	282	R	?	?	0	0	0	0.156464	0.136779	0
6	SNP	NC_005296	186610	RPA0168	nonsynonymous	S	62	A	?	?	0	0	0	0.188415	0.183012	8
10	SNP	NC_005296	2608690	RPA2301	nonsynonymous	D	59	V	?	?	0	?	0	0	0.0689664	0
10	SNP	NC_005296	2671148	RPA2357	nonsynonymous	N	58	T	0	0	0	?	0.123273	0	0	0
10	SNP	NC_005296	2781474	rne	nonsynonymous	E	284	A	0	0	0	0	0.101577	0	0	0
1	SNP	NC_005296	251109	sodC	nonsynonymous	N	158	T	0	0	0	0	0	0.157623	0.147181	7
10	SNP	NC_005296	2795143	RPA2457	nonsynonymous	V	1155	E	0	0	0	0	0.167055	0.0670094	0.0763292	0
10	SNP	NC_005296	2811167	RPA2472	nonsynonymous	S	152	A	?	?	0	?	0.110047	0	0	0
10	SNP	NC_005296	2836572	RPA2495	nonsynonymous	I	74	F	0	0	0	0	0.069788	0	0	0
10	SNP	NC_005296	2945502	ispD	nonsynonymous	V	150	G	0	0	0	0	0	0	0.0992188	0
10	SNP	NC_005296	2945541	ispD	nonsynonymous	V	137	G	0	0	0	?	0.11845	0	0	0
10	SNP	NC_005296	2945550	ispD	nonsynonymous	V	134	G	?	?	0	?	0.0937886	0	0	0
10	SNP	NC_005296	3069104	RPA2697	nonsynonymous	R	195	G	0	0	0	?	0.0725007	0	0	0
10	SNP	NC_005296	3102467	RPA2732	nonsynonymous	I	7	F	0	0.08427	0	0	0	0	0	0
10	SNP	NC_005296	3270980	RPA2893	nonsynonymous	S	161	A	0	0	0	?	0.143271	0	0	0
10	SNP	NC_005296	3311312	RPA2926	nonsynonymous	S	100	P	0	0	0	0	0	0.07655	0	0
10	SNP	NC_005296	3357361	RPA2964	nonsynonymous	P	29	T	?	?	0	?	0	0.266361	0	0
10	SNP	NC_005296	3358150	RPA2964	nonsynonymous	L	292	V	?	0	0	?	0.107046	0	0	0
10	SNP	NC_005296	3366343	bioF	nonsynonymous	A	264	G	?	0	0	?	0.134979	0	0	0
10	SNP	NC_005296	3397845	kdpD	nonsynonymous	I	481	T	0	0	0	0	0	0	0.0540342	0
10	SNP	NC_005296	3561024	RPA3152	nonsynonymous	G	49	R	?	?	0	?	0.172294	0	0.150329	0
10	SNP	NC_005296	3602137	RPA3189	nonsynonymous	L	100	R	?	?	0	?	0.0923424	0	0	0
10	SNP	NC_005296	3629435	RPA3211	nonsynonymous	E	883	D	0	0	0	?	0.100475	0	0	0
10	SNP	NC_005296	3682733	rpoC	nonsynonymous	R	50	G	0	0.123827	0	0	0	0	0	0
10	SNP	NC_005296	3713266	RPA3292	nonsynonymous	W	10	G	?	?	0	?	1	0	0	0
10	SNP	NC_005296	3875425	RPA3434	nonsynonymous	V	30	A	0	0	0	0	0	0	0.155303	0
10	SNP	NC_005296	4081673	RPA3618	nonsynonymous	R	278	L	0	0.0643382	0	0	0	0	0	0
10	SNP	NC_005296	4145285	RPA3670	nonsynonymous	E	437	A	?	0	0	?	0.0788355	0	0	0
7	SNP	NC_005296	251109	sodC	nonsynonymous	N	158	T	0	0	0	0	0.149651	0.112757	0.11088	7
10	SNP	NC_005296	4256610	hpcC	nonsynonymous	G	503	A	0	0	0	0	0.0816617	0	0	0
10	SNP	NC_005296	4351050	gcvP	nonsynonymous	S	328	R	?	0	0	?	0.0752935	0	0	0
10	SNP	NC_005296	4351051	gcvP	nonsynonymous	S	328	T	?	0	0	?	0.0895619	0	0	0
10	SNP	NC_005296	4369988	RPA3869	nonsynonymous	E	61	G	?	0	0	?	0	0	0	0
10	SNP	NC_005296	4459448	RPA3948	nonsynonymous	F	281	V	0	0	0	0	0.0759492	0	0	0
10	SNP	NC_005296	4484976	RPA3966	nonsynonymous	E	355	G	0	0	0	?	0	0	0.0565057	0
10	SNP	NC_005296	4557374	RPA4027	nonsynonymous	L	100	V	0	0	0	0	0	0.0808549	0	0
10	SNP	NC_005296	4622588	RPA4084	nonsynonymous	F	33	L	?	?	0	?	1	1	?	0
10	SNP	NC_005296	4710959	RPA4166	nonsynonymous	T	310	P	0	0	0	0	0.08922	0	0	0
10	SNP	NC_005296	4848836	RPA4302	nonsynonymous	A	729	P	0	0	0	?	0.086359	0	0	0
10	SNP	NC_005296	5027491	RPA4452	nonsynonymous	L	16	R	0	0	0	?	0.224464	0	0	0
10	SNP	NC_005296	5063834	RPA4489	nonsynonymous	Q	182	P	?	0	0	?	0.0923104	0	0	0
10	SNP	NC_005296	5068811	RPA4491	nonsynonymous	V	865	G	0	0	0	?	0	0	0.178394	0
10	SNP	NC_005296	5068824	RPA4491	nonsynonymous	T	861	P	0	0	0	?	0.0772591	0	0	0
10	SNP	NC_005296	5099635	RPA4517	nonsynonymous	Q	112	H	0	0	0	0	0	0.0714068	0	0
10	SNP	NC_005296	5122901	RPA4543	nonsynonymous	Q	95	R	0	0	0	0	0.0738196	0.0828505	0.0741458	0
10	SNP	NC_005296	5186822	RPA4600	nonsynonymous	Q	118	H	0	0.100846	0	0	0	0	0	0
10	SNP	NC_005296	5186845	RPA4600	nonsynonymous	V	126	G	0	0.0783644	0	0	0	0	0	0
10	SNP	NC_005296	5228701	cbbT1	nonsynonymous	K	17	R	0	0	0.0612559	0	0	0	0	0
10	SNP	NC_005296	5266190	RPA4669	nonsynonymous	V	69	G	?	0	0	?	0.148355	0	0	0
10	SNP	NC_005296	5328120	RPA4722	nonsynonymous	E	496	D	0	0	0	0	0	0	0	0
10	SNP	NC_005296	5364435	RPA4753	nonsynonymous	T	269	P	0	0	0	?	0.0835719	0	0	0
10	SNP	NC_005296	5364474	RPA4753	nonsynonymous	T	256	P	?	0	0	?	0.111085	0	0	0
10	SNP	NC_005296	1317512	RPA1206	nonsense	E	311	*	0	0	0	0	0	0.0982504	0	0
10	SNP	NC_005296	2708742	RPA2389	nonsense	S	167	*	0	0.0862274	0	0	0	0	0	0
2	SNP	NC_005296	305106	RPA0278	nonsynonymous	V	39	G	0	0	0	0	0	0.156477	0.168934	9
10	SNP	NC_005296	3334374	fkbM	nonsense	S	37	*	0	0	0	0	0	0	0.0789728	0
10	SNP	NC_005296	3837803	RPA3397	nonsense	S	104	*	0	0	0	0.080615	0	0	0	0
10	SNP	NC_005296	4800518	nuoL2	nonsense	S	280	*	0	0	0	?	0	1	0	0
10	SNP	NC_005296	558513	aroB	synonymous	G	202	G	0	0	0	?	0.0850339	0	0	0
10	SNP	NC_005296	584588	RPA0523	synonymous	P	9	P	0	0	0	?	0	1	0	0
10	SNP	NC_005296	988581	gltB	synonymous	G	3	G	0	0	0.0789256	0	0	0	0	0
10	SNP	NC_005296	1149434	RPA1046	synonymous	P	121	P	0	0	0	?	0	1	0	0
10	SNP	NC_005296	1262279	RPA1154	synonymous	A	13	A	0	0	0	0	1	1	?	0
10	SNP	NC_005296	1310928	RPA1200	synonymous	A	48	A	?	0	0	?	0	0	0.135376	0
10	SNP	NC_005296	1604468	RPA1446	synonymous	G	507	G	0	0	0	0	0	0	0.0686059	0
10	SNP	NC_005296	1648430	nnrU	synonymous	I	66	I	0	0	0	0	0	0	0.076128	0
10	SNP	NC_005296	2064915	RPA1837	synonymous	A	403	A	?	0	0	?	0.306002	0	0.237678	0
10	SNP	NC_005296	2222589	RPA1973	synonymous	A	75	A	0	0	0	?	0.0921497	0	0	0
10	SNP	NC_005296	2512089	RPA2219	synonymous	S	677	S	0	0	0	0.226386	0	0	0	0
10	SNP	NC_005296	2704103	RPA2386	synonymous	A	293	A	0	0	0	0	0	0.248741	0	0
10	SNP	NC_005296	2748153	RPA2420	synonymous	G	474	G	0	0	0	0	0.0714612	0	0	0
10	SNP	NC_005296	2811175	RPA2472	synonymous	G	154	G	?	?	0	?	0.120985	0	0	0
10	SNP	NC_005296	2945561	ispD	synonymous	A	130	A	?	?	0	?	0.0923495	0	0	0
10	SNP	NC_005296	3115678	RPA2745	synonymous	I	223	I	0	0	0	0	0	0.0807343	0	0
10	SNP	NC_005296	3991568	murC	synonymous	S	73	S	0	0	0	0	0	0.050879	0.0617948	0
10	SNP	NC_005296	4146332	RPA3673	synonymous	T	202	T	0	0.0793958	0	0	0	0	0	0
10	SNP	NC_005296	4622579	RPA4084	synonymous	G	30	G	0	?	0	?	0.266376	0	0	0
10	SNP	NC_005296	4869542	glmM	synonymous	P	79	P	0	0.0915313	0	0	0	0	0	0
10	SNP	NC_005296	5329068	RPA4722	synonymous	S	812	S	0	0	0	0	0	0	0	0
10	SNP	NC_005296	53247	RPA0046/RPA0047	intergenic	G	(+138/-92)	T	0	0.0510783	0	0	0	0	0	0
10	SNP	NC_005296	177899	rplU/rpmA	intergenic	C	(+71/-19)	G	0	0.118833	0	0	0	0	0	0
10	SNP	NC_005296	215793	mdh/RPA0193	intergenic	A	(-18/+128)	C	0	0	0	0	0.090929	0	0	0
10	SNP	NC_005296	997851	RPA0895/RPA0896	intergenic	C	(-48/-93)	T	0	0	0.0888309	0	0	0	0	0
10	SNP	NC_005296	1059256	RPA0957/RPA0958	intergenic	A	(-133/+41)	C	0	0	0	0	0.0922437	0	0	0
10	SNP	NC_005296	1204119	RPA1097/RPA1098	intergenic	T	(+21/+26)	G	0	0	0	0	0.0966139	0	0	0
10	SNP	NC_005296	1419892	RPA1299/RPA1300	intergenic	G	(+177/-49)	T	0	0	0	0.0845385	0	0	0	0
10	SNP	NC_005296	1813148	cheR2/ctrA	intergenic	A	(+26/+265)	T	0	0	0	0	0	0.0766006	0	0
10	SNP	NC_005296	1850001	RPA1664/RPA1665	intergenic	A	(-98/+58)	C	0	0	0	0	0.106692	0	0	0
10	SNP	NC_005296	1947325	RPA1740/RPA1741	intergenic	A	(-12/+185)	T	0	0	0	0	0.0607066	0	0	0
10	SNP	NC_005296	1947349	RPA1740/RPA1741	intergenic	T	(-36/+161)	C	0	0	0	0	0.0826173	0	0	0
10	SNP	NC_005296	2121060	RPA1887/RPA1888	intergenic	T	(+64/-108)	G	?	?	0	?	0.184922	0	0.200115	0
10	SNP	NC_005296	2360390	RPA2100/RPA2101	intergenic	T	(+167/-145)	G	0	0	0	0	0	0.11112	0	0
3	SNP	NC_005296	305106	RPA0278	nonsynonymous	V	39	G	0	0	0	0	0	0.174446	0.166847	9
10	SNP	NC_005296	2480075	RPA2202/guaA	intergenic	T	(+185/-107)	G	0	0	0	0	0	0	0	0
10	SNP	NC_005296	2487800	RPA2209/RPA2210	intergenic	C	(+257/-34)	A	0	0	0	0	0	0	0.0683818	0
10	SNP	NC_005296	2543955	RPA2246/RPA2247	intergenic	T	(+11/+10)	G	0	0	0	0	0	1	0	0
10	SNP	NC_005296	2749664	RPA2420/RPA2421	intergenic	T	(-90/-1027)	G	0	0.0582328	0	0	0	0	0	0
10	SNP	NC_005296	2861879	RPA2520/RPA2521	intergenic	C	(-80/-313)	A	0	0	0	0	0	0	0	0
4	SNP	NC_005296	305106	RPA0278	nonsynonymous	V	39	G	0	0	0	0	0	0.164042	0.115733	9
10	SNP	NC_005296	3129239	RPA2755/RPA2756	intergenic	T	(-242/-39)	G	0	0	0	0	0	0	0.0748754	0
3	SNP	NC_005296	370024	RPA0342	nonsynonymous	L	160	R	0	0	0	0	0	0.15162	0.15232	9
10	SNP	NC_005296	3188011	RPA2813/ssb	intergenic	A	(+38/+77)	T	?	?	0	?	0	1	0	0
10	SNP	NC_005296	3188017	RPA2813/ssb	intergenic	C	(+44/+71)	G	?	?	0	?	0	1	0	0
10	SNP	NC_005296	3188019	RPA2813/ssb	intergenic	C	(+46/+69)	G	?	?	0	?	0	1	0	0
10	SNP	NC_005296	3238184	xthA2/exoR	intergenic	C	(+107/+93)	T	0	0	0	0	0	0.06075	0.0788088	0
10	SNP	NC_005296	3337817	nuoA1/tRNA-Asp1	intergenic	T	(-476/+512)	A	0	0	0	0.134867	0	0	0	0
10	SNP	NC_005296	3491304	RPA3085/RPA3086	intergenic	G	(+49/+81)	T	0	0.401486	0	?	0	0	0	0
10	SNP	NC_005296	3538037	rpmG/RPA3130	intergenic	T	(+81/+186)	G	0	0	0	0	0	0.132521	0	0
10	SNP	NC_005296	3640439	RPA3220/RPA3221	intergenic	T	(-178/+45)	G	0	0	0	0	0	0	0	0
10	SNP	NC_005296	3755034	RPA3326/RPA3327	intergenic	G	(+12/-274)	C	0	0	0	0	0	0.152665	0	0
10	SNP	NC_005296	3820416	RPA3377/RPA3378	intergenic	G	(-226/+252)	C	0	0	0	0	0.14968	0	0	0
10	SNP	NC_005296	3928197	fiu/RPA3481	intergenic	G	(-224/+240)	A	0	0	0	0.0606833	0	0	0	0
10	SNP	NC_005296	3928199	fiu/RPA3481	intergenic	G	(-226/+238)	T	0	0	0	0.0929036	0.0879707	0	0	0
10	SNP	NC_005296	4171834	RPA3696/emrA	intergenic	G	(-44/-80)	T	0	0.0726523	0	0	0	0	0	0
10	SNP	NC_005296	4183317	RPA3704/glpK	intergenic	A	(+254/+64)	T	0	0	0	0	0	0	0.115682	0
10	SNP	NC_005296	4219185	argD1/RPA3733	intergenic	G	(-270/+62)	C	0	0	0	0	0.0901365	0	0	0
10	SNP	NC_005296	4265527	RPA3769/RPA3770	intergenic	A	(+128/+107)	T	0	0	0	0	0	0.245509	0	0
10	SNP	NC_005296	4359196	RPA3856/RPA3857	intergenic	G	(+98/+66)	C	0	0	0	?	0.0725198	0	0	0
10	SNP	NC_005296	4359198	RPA3856/RPA3857	intergenic	A	(+100/+64)	C	0	0	0	?	0.104805	0	0	0
10	SNP	NC_005296	4359213	RPA3856/RPA3857	intergenic	A	(+115/+49)	C	?	?	0	?	0.193615	0	0.178029	0
10	SNP	NC_005296	4359223	RPA3856/RPA3857	intergenic	A	(+125/+39)	C	?	?	0	?	0.137039	0	0.222863	0
10	SNP	NC_005296	4359224	RPA3856/RPA3857	intergenic	G	(+126/+38)	C	?	?	0	?	0.0928497	0	0.110851	0
10	SNP	NC_005296	4359238	RPA3856/RPA3857	intergenic	G	(+140/+24)	C	?	?	0	?	0.0908179	0	0	0
10	SNP	NC_005296	4703119	potI/potH	intergenic	G	(-108/+200)	C	0	0	0.141811	0	0	0	0	0
10	SNP	NC_005296	4866794	RPA4316/RPA4317	intergenic	G	(-115/+196)	T	0	0.0696259	0	0	0	0	0	0
10	SNP	NC_005296	4916121	proC/RPA4367	intergenic	G	(+51/+218)	C	?	?	0	?	0.104386	0	0	0
10	SNP	NC_005296	4916146	proC/RPA4367	intergenic	A	(+76/+193)	C	?	?	0	?	0.176332	0	0	0
10	SNP	NC_005296	4917941	RPA4367/RPA4368	intergenic	G	(-214/+65)	C	?	0	0	?	0	1	0	0
10	SNP	NC_005296	4991971	RPA4430/rrnB	intergenic	G	(-616/+24)	T	0	0.079155	0	0	0	0	0	0
10	SNP	NC_005296	5002670	RPA4432/clpB	intergenic	C	(+192/+86)	G	0	0	0	0	0.0660343	0	0	0
10	SNP	NC_005296	5121681	rlgA/RPA4542	intergenic	C	(-32/-712)	A	0	0.071157	0	0	0	0	0	0
10	SNP	NC_005296	5196371	RPA4610/nifQ	intergenic	T	(-244/+164)	G	?	?	1	?	0	0	0	0
10	SNP	NC_005296	5216504	RPA4634/feoB	intergenic	T	(+29/+121)	G	0	0	0	0	0	0.195282	0	0
10	SNP	NC_005296	5335358	RPA4725/RPA4726	intergenic	G	(+28/+240)	C	0	0	0	0	0.0758572	0	0.135081	0
8	SNP	NC_005296	370024	RPA0342	nonsynonymous	L	160	R	?	0	0	0	0	0.155611	0.17674	9
3	SNP	NC_005296	370090	RPA0342	nonsynonymous	L	138	R	0	0	0	0	0	0.115098	0.102695	4
4	SNP	NC_005296	427606	RPA0390	nonsynonymous	T	40	P	?	?	0	0	0.0798802	0.162333	0.105152	2
10	INS	NC_005296	2795225	RPA2457	small_indel	(TTCCTCGGC) 1 to 2	(3546/3723 nt)	.	0	0	0	0	0.0565864	0	0	0
1	SNP	NC_005296	475959	pnp	nonsynonymous	K	710	R	0	0	0	0	0	0.0777779	0.129066	0
10	INS	NC_005296	3378341	RPA2981	small_indel	+GGGC	(307/327 nt)	.	0	0	0	0.103897	0	0	0	0
10	DEL	NC_005296	1081387	hoxJ (RPA0980)	small_indel	(CGGCG) 3 to 2	(1125-1129/1353 nt)	.	0	0.0795726	0	0	0	0	0	0
10	DEL	NC_005296	2709873	RPA2390	small_indel	-1bp	(1179/1782 nt)	.	0	0.0666552	0	0	0	0	0	0
10	DEL	NC_005296	3046829	RPA2673	small_indel	-11bp	(123-133/723 nt)	.	0	0	0	0.195615	0	0.0629651	0.0589961	0
10	DEL	NC_005296	4606216	RPA4067	small_indel	-9bp	(70-78/324 nt)	.	0	0	0	0.0936953	0	0	0.0527657	0
10	DEL	NC_005296	5225418	cbbM	small_indel	-1bp	(160/1386 nt)	.	0	0	0	0	0	0	0.0945692	0
1	SNP	NC_005296	96426	ubiE	nonsynonymous	G	5	D	0	0	0	0.0685482	0	0	0	0
1	SNP	NC_005296	100358	RPA0087	nonsynonymous	A	99	T	?	0	0	?	0	0.11683	0	0
1	SNP	NC_005296	120251	RPA0105	nonsynonymous	T	166	P	0	0	0	0	0	0.0926399	0	0
1	SNP	NC_005296	120255	RPA0105	nonsynonymous	N	167	T	0	0	0	0	0	0.096292	0	0
1	SNP	NC_005296	139849	RPA0123	nonsynonymous	S	282	R	?	0	0	?	0	0	0.0882206	0
1	SNP	NC_005296	230147	cycZ	nonsynonymous	P	114	A	?	0	0	?	0	0	0.0640202	0
1	SNP	NC_005296	272680	bp26	nonsynonymous	V	229	G	?	0	0	0	0	0	0.0750136	0
1	SNP	NC_005296	272698	bp26	nonsynonymous	V	223	G	?	0	0	0	0	0	0.078723	0
1	SNP	NC_005296	305141	RPA0278	nonsynonymous	A	51	S	0	0	0	0	0	0	0.091146	0
5	SNP	NC_005296	517333	AtsC	nonsynonymous	S	231	A	0	0	0	0	0	0.219633	0.17647	0
1	SNP	NC_005296	490193	lnt	nonsynonymous	V	527	L	0	0.0696239	0	0	0	0	0	0
1	SNP	NC_005296	551067	RPA0495	nonsynonymous	L	50	V	?	0	0	0	0	0	0.0634613	0
1	SNP	NC_005296	570758	mutS	nonsynonymous	V	351	G	?	?	?	?	0.11677	?	0	0
1	SNP	NC_005296	608791	RPA0546	nonsynonymous	S	88	A	?	0	0	?	0.150371	0	0.18997	0
1	SNP	NC_005296	746857	RPA0676	nonsynonymous	A	171	G	0	0	0	0	0	0	0.0718713	0
1	SNP	NC_005296	746871	RPA0676	nonsynonymous	P	176	A	0	0	0	0	0	0	0.0666571	0
1	SNP	NC_005296	763886	phnN	nonsynonymous	S	150	R	?	?	0	?	0	?	0.0930667	0
1	SNP	NC_005296	803513	RPA0729	nonsynonymous	M	108	I	0.0720649	0	0	0	0	0	0	0
1	SNP	NC_005296	810709	fdsA	nonsynonymous	D	838	A	0	0	0	0	0	0	0.0768685	0
1	SNP	NC_005296	810733	fdsA	nonsynonymous	D	846	A	?	?	0	?	0	0	0.132931	0
1	SNP	NC_005296	824087	RPA0745	nonsynonymous	W	71	G	0	0	0	0	0	0.106669	0	0
1	SNP	NC_005296	898849	RPA0808	nonsynonymous	D	39	A	0	0	0	0	0	0	0.11334	0
1	SNP	NC_005296	898887	RPA0808	nonsynonymous	D	52	H	?	0	0	0	0	0	0.151159	0
1	SNP	NC_005296	1081115	hoxJ (RPA0980)	nonsynonymous	V	285	F	0	0	0	0.198047	0.203099	0	0	0
1	SNP	NC_005296	1124523	RPA1022	nonsynonymous	M	2	I	0	0	0	0	0	0	0.0701823	0
1	SNP	NC_005296	1143196	ispE	nonsynonymous	S	110	A	?	?	0	?	0.239278	?	0.260818	0
1	SNP	NC_005296	1143218	ispE	nonsynonymous	L	117	R	?	?	0	?	0	0	0.0986648	0
1	SNP	NC_005296	1149403	RPA1046	nonsynonymous	D	111	A	0	0	0	0	0	0	0.140306	0
2	SNP	NC_005296	569567	mutS	nonsynonymous	S	748	L	0	0	0	0.190639	0.249267	0.0525999	0.131205	0
1	SNP	NC_005296	1259700	RPA1151	nonsynonymous	L	68	R	?	?	0	?	0.193709	0	0	0
1	SNP	NC_005296	1290592	RPA1181	nonsynonymous	T	279	P	?	0	0	?	0.106171	0	0	0
1	SNP	NC_005296	1310924	RPA1200	nonsynonymous	L	47	R	?	?	0	?	0	0	0.135399	0
1	SNP	NC_005296	1352399	RPA1234	nonsynonymous	A	468	G	?	?	0	?	0	0	0.0865469	0
1	SNP	NC_005296	1352410	RPA1234	nonsynonymous	L	472	V	?	?	0	?	0.0688844	0	0	0
1	SNP	NC_005296	1352411	RPA1234	nonsynonymous	L	472	R	?	?	0	?	0	0	0.099267	0
1	SNP	NC_005296	1354879	RPA1236	nonsynonymous	D	151	Y	0	0	0	0	0	0	0.072382	0
1	SNP	NC_005296	1356433	RPA1237	nonsynonymous	R	18	S	0	0	0	0	0.0905337	0	0	0
7	INS	NC_005296	569786	mutS	small_indel	(CCTGGGCGA) 1 to 2	(2024/2724 nt)	.	?	0	0	0	0	0.112039	0.222503	0
1	SNP	NC_005296	1423935	RPA1304	nonsynonymous	Y	19	N	0.104673	0	0	0	0	0	0	0
1	SNP	NC_005296	1455275	mqoB	nonsynonymous	L	221	V	?	0	0	?	0	0	0.13658	0
1	SNP	NC_005296	1481391	RPA1341	nonsynonymous	L	2030	R	?	0	0	?	0.127336	0	0	0
1	SNP	NC_005296	1487852	RPA1341	nonsynonymous	G	4184	R	?	?	0	?	0.135148	0	0	0
1	SNP	NC_005296	1498615	RPA1352	nonsynonymous	A	76	P	?	0	0	0	0.0937839	0	0	0
1	SNP	NC_005296	1498621	RPA1352	nonsynonymous	T	78	P	?	0	0	0	0.0789146	0	0	0
1	SNP	NC_005296	1527067	vnfK	nonsynonymous	D	184	V	0	0.105848	0	0	0	0	0	0
5	SNP	NC_005296	770442	RPA0696	nonsynonymous	L	84	R	?	?	0.129673	?	0.426879	0.467528	0.42967	0
1	SNP	NC_005296	1602874	RPA1445	nonsynonymous	H	323	N	?	0	0	?	0	0	0.067327	0
7	SNP	NC_005296	857993	RPA0774	synonymous	D	70	D	0	0	0	0	0	0.0842681	0.1601	0
3	DEL	NC_005296	929650	coxE	small_indel	(TCGCGG) 2 to 1	(731-736/966 nt)	.	?	?	0.0714036	0.196002	0.277078	0.0830024	0.128065	0
4	SNP	NC_005296	1003273	RPA0899	synonymous	P	56	P	?	?	0	0	0.075531	0.0925941	0.121609	0
1	SNP	NC_005296	1726313	cbbR	nonsynonymous	T	107	S	0	0	0	0	0	0.067832	0	0
1	SNP	NC_005296	1783527	RPA1604	nonsynonymous	*	327	C	0	0	0	0	0	0	0.0865378	0
1	SNP	NC_005296	1790770	RPA1610	nonsynonymous	L	100	R	?	?	0	?	0.0989141	0	0	0
1	SNP	NC_005296	1821590	RPA1639	nonsynonymous	I	150	N	?	0	0	?	0	0.080164	0	0
1	SNP	NC_005296	1881747	RPA1686	nonsynonymous	P	154	T	0	0	0	0	0	0	0	0
1	SNP	NC_005296	1912401	pnbA	nonsynonymous	S	216	P	?	0	0	?	0	0	0	0
1	SNP	NC_005296	2064913	RPA1837	nonsynonymous	L	404	R	?	0	0	?	0.47231	?	0.516295	0
6	SNP	NC_005296	1032500	RPA0932	nonsynonymous	P	86	S	0	0	0	0.131778	0.166472	0.438016	0.509022	0
1	SNP	NC_005296	2115575	RPA1883	nonsynonymous	A	310	G	0	0	0	0.105204	0	0	0	0
1	SNP	NC_005296	2122421	RPA1888	nonsynonymous	*	418	C	0	0	0	0	0	0	0.102135	0
1	SNP	NC_005296	2128355	RPA1892	nonsynonymous	K	9	N	?	?	0	?	0.0959072	0	0	0
1	SNP	NC_005296	2177813	RPA1937	nonsynonymous	F	19	L	0	0	?	0	?	1	?	0
1	SNP	NC_005296	2177853	RPA1937	nonsynonymous	M	33	L	?	?	?	?	?	1	?	0
1	SNP	NC_005296	2177862	RPA1937	nonsynonymous	L	36	M	?	?	?	?	?	1	?	0
1	SNP	NC_005296	2190682	RPA1946	nonsynonymous	Q	120	K	0	0	0.104098	0	0	0	0	0
1	SNP	NC_005296	2203985	RPA1959	nonsynonymous	A	143	P	0	0	0	0	0.0753341	0	0	0
2	SNP	NC_005296	1033653	RPA0933	nonsynonymous	T	287	I	0	0	0	0	0.211477	0.735483	0.792978	0
1	SNP	NC_005296	2449407	RPA2175	nonsynonymous	T	64	K	0	0	0.100297	0	0	0	0	0
1	SNP	NC_005296	2537430	RPA2238	nonsynonymous	P	45	A	0	0	0	0	0.0880647	0	0	0
1	SNP	NC_005296	2545053	RPA2247	nonsynonymous	A	58	S	0	0	0	0	0	0	0.0618582	0
1	SNP	NC_005296	2558900	arsB	nonsynonymous	A	254	G	?	0	0	0	0	0	0.0946479	0
1	SNP	NC_005296	667915	RPA0600/RPA0601	intergenic	A	(+54/-168)	C	0	0	0	0	0.23256	1	1	9
7	SNP	NC_005296	1039044	RPA0938	nonsynonymous	E	58	A	?	0	0	0	0	0.117784	0.134219	0
1	SNP	NC_005296	2671169	RPA2357	nonsynonymous	E	65	A	?	?	0	?	0.109025	0	0	0
1	SNP	NC_005296	2671196	RPA2357	nonsynonymous	G	74	A	?	0	0	?	0	0	0.0588202	0
1	SNP	NC_005296	2696827	RPA2379	nonsynonymous	R	73	G	0	0	0	0	0	0	0.106832	0
6	SNP	NC_005296	773023	phnE2/phnD	intergenic	T	(-34/+35)	G	0	0	0	0	0.129732	0.108757	0.124149	5
1	SNP	NC_005296	2703820	RPA2385	nonsynonymous	L	85	Q	0	0.0672388	0.218144	0	0	0	0	0
1	SNP	NC_005296	2709149	RPA2389	nonsynonymous	S	31	R	?	0	0	0	0	0	0.0563488	0
1	SNP	NC_005296	2768610	RPA2439	nonsynonymous	T	78	P	0	0	0	0	0	0.0594769	0	0
1	SNP	NC_005296	2801676	nifS1	nonsynonymous	S	196	A	0	0	0	0	0	0.148891	0	0
1	SNP	NC_005296	2834253	RPA2493	nonsynonymous	A	87	P	0	0	0	0.220325	0	0	0	0
1	SNP	NC_005296	2895669	RPA2553	nonsynonymous	D	500	A	?	?	0	?	0	0	0.107272	0
1	SNP	NC_005296	3136528	RPA2763	nonsynonymous	N	55	Y	0	0	0.0947089	0	0	0	0	0
7	SNP	NC_005296	1049056	RPA0948	nonsynonymous	F	29	L	?	0	0	0	0	0.0628567	0.118288	0
1	SNP	NC_005296	3236065	RPA2860	nonsynonymous	T	180	P	0	0	0	0	0	0.0780506	0	0
1	SNP	NC_005296	3285164	gltX	nonsynonymous	L	176	M	0	0	0.0547237	0	0	0	0	0
1	SNP	NC_005296	3561024	RPA3152	nonsynonymous	G	49	R	?	?	0	?	0.105948	?	0	0
1	SNP	NC_005296	3695529	pigA	nonsynonymous	Q	106	P	0	0	0	0	0	0.146469	0	0
1	SNP	NC_005296	3720652	RPA3298	nonsynonymous	V	50	G	?	?	0	?	0	0	0.106662	0
1	SNP	NC_005296	3756501	RPA3329	nonsynonymous	Q	558	H	0	0	0	0.176386	0	0	0	0
1	SNP	NC_005296	3938033	RPA3487	nonsynonymous	T	7	P	?	0	0	0	0	0	0.0827303	0
1	SNP	NC_005296	4246143	RPA3753	nonsynonymous	H	400	P	?	0	0	?	0.16117	0	0	0
1	SNP	NC_005296	4256850	RPA3761	nonsynonymous	P	4	A	0	0	0	0	0.0993347	0	0	0
1	SNP	NC_005296	4327505	rrm2	nonsynonymous	K	55	T	?	0	0	?	0.200423	0	0	0
1	SNP	NC_005296	4351047	gcvP	nonsynonymous	D	327	H	?	?	0	?	0	0	0.0699735	0
1	SNP	NC_005296	4351050	gcvP	nonsynonymous	S	328	R	?	?	0	?	0.129109	0	0.0837426	0
1	SNP	NC_005296	4359374	RPA3857	nonsynonymous	V	638	G	?	0	0	?	0	0	0.0825644	0
1	SNP	NC_005296	4363140	RPA3861	nonsynonymous	S	59	A	?	0	0	?	0	0	0.0846906	0
1	SNP	NC_005296	4369988	RPA3869	nonsynonymous	E	61	G	?	0	0	?	0	0	0	0
1	SNP	NC_005296	4418438	RPA3916	nonsynonymous	S	108	A	0	0	0	0	0	0	0.114039	0
1	SNP	NC_005296	4459498	RPA3948	nonsynonymous	L	264	R	0	0	0	0	0	0	0.0813742	0
1	SNP	NC_005296	4622588	RPA4084	nonsynonymous	F	33	L	?	?	0	?	1	?	?	0
1	SNP	NC_005296	4685709	nnrR	nonsynonymous	V	117	G	?	0	0	?	0	0	0.109411	0
1	SNP	NC_005296	4685727	nnrR	nonsynonymous	L	123	R	?	0	0	0	0	0	0.103563	0
1	SNP	NC_005296	4722609	RPA4178	nonsynonymous	R	66	H	0	0	0	0	0	0	0.0870399	0
1	SNP	NC_005296	4797785	nuoN2	nonsynonymous	V	20	G	?	0	0	?	0.0521584	0	0	0
1	SNP	NC_005296	4848845	RPA4302	nonsynonymous	T	726	P	?	0	0	?	0	0	0.0840092	0
1	SNP	NC_005296	5018150	RPA4443	nonsynonymous	T	520	P	0.0633864	0	0	0	0	0	0	0
1	SNP	NC_005296	5063830	RPA4489	nonsynonymous	E	181	Q	?	0	0	?	0	0	0.0904193	0
1	SNP	NC_005296	5063834	RPA4489	nonsynonymous	Q	182	P	?	0	0	?	0.128534	0	0.0944557	0
1	SNP	NC_005296	5068800	RPA4491	nonsynonymous	A	869	P	?	0	0	0	0.0709968	0	0	0
1	SNP	NC_005296	5068815	RPA4491	nonsynonymous	S	864	R	?	0	0	?	0	0	0.221408	0
1	SNP	NC_005296	5068824	RPA4491	nonsynonymous	T	861	P	?	0	0	?	0	0	0.106959	0
1	SNP	NC_005296	5068844	RPA4491	nonsynonymous	D	854	A	?	?	0	?	0	0	0.119983	0
1	SNP	NC_005296	5117654	RPA4536	nonsynonymous	R	17	G	0	0	0	0	0	0	0.099422	0
1	SNP	NC_005296	5213693	nifA	nonsynonymous	T	155	A	0	0	0	0	0	0	0.101075	0
1	SNP	NC_005296	5225201	cbbM	nonsynonymous	D	126	G	0	0	0	0	0	0.0549989	0	0
1	SNP	NC_005296	5328120	RPA4722	nonsynonymous	E	496	D	0	0	0	0	0	0	0	0
1	SNP	NC_005296	5341967	RPA4730	nonsynonymous	T	237	P	0	0	0	0	0	0.0503206	0	0
1	SNP	NC_005296	5364474	RPA4753	nonsynonymous	T	256	P	?	0	0	?	0.0853548	?	0	0
1	SNP	NC_005296	5391099	phoB	nonsynonymous	S	89	R	?	0	0	0	0	0	0.0570416	0
1	SNP	NC_005296	5422977	RPA4803	nonsynonymous	A	47	S	0	0	0.111462	0	0	0	0	0
1	SNP	NC_005296	2157547	amiF	nonsense	E	141	*	0	0	0	0	0	0	0.0649195	0
1	SNP	NC_005296	2706444	RPA2388	nonsense	W	371	*	0	0	0.0523548	0	0	0	0	0
1	SNP	NC_005296	2706973	RPA2388	nonsense	S	195	*	0	0.0555973	0	0	0	0	0	0
1	SNP	NC_005296	4589918	RPA4057	nonsense	S	293	*	0	0	0.145396	0	0	0	0	0
1	SNP	NC_005296	4925021	RPA4373	nonsense	S	39	*	?	0	0	?	0.125188	0	0	0
1	SNP	NC_005296	5225532	cbbM	nonsense	E	16	*	0	0	0	0	0	0	0.0531907	0
1	SNP	NC_005296	175005	RPA0156	synonymous	R	72	R	?	?	0	?	0	0	0.223485	0
1	SNP	NC_005296	560629	RPA0506	synonymous	R	199	R	?	0	0	?	0	0	0.107556	0
1	SNP	NC_005296	815001	RPA0738	synonymous	A	368	A	0	0	0.065309	0	0	0	0	0
1	SNP	NC_005296	993183	gltB	synonymous	A	1537	A	0	0	0	0.0660706	0	0	0	0
1	SNP	NC_005296	1143207	ispE	synonymous	A	113	A	?	?	0	?	0	?	0.122905	0
1	SNP	NC_005296	1254219	RPA1146	synonymous	A	173	A	?	0	0	?	0	0	0.0960145	0
1	SNP	NC_005296	1262279	RPA1154	synonymous	A	13	A	0	0	0	?	1	1	?	0
1	SNP	NC_005296	1310928	RPA1200	synonymous	A	48	A	?	?	0	?	0	0	0.0942245	0
1	SNP	NC_005296	1381411	RPA1259	synonymous	G	889	G	0	0	0	0	0	0	0.10092	0
1	SNP	NC_005296	1487851	RPA1341	synonymous	T	4183	T	?	?	0	?	0.0978861	0	0	0
1	SNP	NC_005296	1585488	RPA1429	synonymous	A	18	A	0	0	0	0	0	0	0.0750294	0
1	SNP	NC_005296	1877743	RPA1685	synonymous	D	465	D	0	0	0.110402	0	0	0	0	0
1	SNP	NC_005296	1897171	RPA1700	synonymous	A	338	A	?	0	0	0	0	0.0633168	0	0
1	SNP	NC_005296	2064915	RPA1837	synonymous	A	403	A	?	?	0	?	0.289455	?	0.25503	0
1	SNP	NC_005296	2064918	RPA1837	synonymous	G	402	G	?	0	0	?	0	?	0.176625	0
1	SNP	NC_005296	2177822	RPA1937	synonymous	V	22	V	0	0	?	0	?	1	?	0
10	INS	NC_005296	1080688	hoxJ (RPA0980)	small_indel	+G	(426/1353 nt)	.	0	0.110724	0.209679	0.642872	0.415328	0.488643	0.57052	0
1	SNP	NC_005296	2945561	ispD	synonymous	A	130	A	?	?	0	?	0	?	0.182023	0
1	SNP	NC_005296	3020154	RPA2655	synonymous	A	455	A	0	0	0	0	0	0	0.118589	0
1	SNP	NC_005296	3271204	RPA2893	synonymous	A	235	A	?	0	0	0	0	0.178895	0	0
1	SNP	NC_005296	3397835	kdpD	synonymous	P	484	P	0	0	0	0	0	0	0.0632758	0
10	INS	NC_005296	1080688	hoxJ (RPA0980)	small_indel	+A	(426/1353 nt)	.	0	0.11111	0.209679	0.642871	0.415333	0.48865	0.570529	0
1	SNP	NC_005296	4840720	RPA4294	synonymous	G	306	G	?	0	0	?	0	0	0.0585938	0
1	SNP	NC_005296	4917023	RPA4367	synonymous	G	235	G	?	0	0	?	0.0572367	0	0	0
1	SNP	NC_005296	5256498	RPA4662	synonymous	P	17	P	0	0	0	0	0.114607	0	0	0
1	SNP	NC_005296	5329068	RPA4722	synonymous	S	812	S	0	0	0	0	0	0	0	0
1	SNP	NC_005296	48175	RPA0041/RPA0042	intergenic	G	(+127/+36)	C	0	0	0	0	0	0.161026	0	0
1	SNP	NC_005296	153973	RPA0135/RPA0136	intergenic	C	(-13/+127)	A	0.0611687	0	0	0	0	0	0	0
1	SNP	NC_005296	409571	chaB/pimt1	intergenic	T	(-189/-41)	G	0	0	0	0	0	0	0.0660973	0
1	SNP	NC_005296	1105101	modD/RPA1003	intergenic	A	(+31/+100)	C	0	0	0	0	0.0632005	0	0	0
1	SNP	NC_005296	1183584	RPA1075/RPA1076	intergenic	C	(+86/+23)	A	0	0	0.0730901	0	0	0	0	0
1	SNP	NC_005296	1335768	RPA1218/RPA1219	intergenic	C	(+363/+177)	A	0.135789	0	0	0	0	0	0	0
1	SNP	NC_005296	1471854	RPA1337/RPA1338	intergenic	A	(+150/-952)	C	0	0	0	0	0	0.0971093	0	0
1	SNP	NC_005296	1522431	RPA1375/nifH	intergenic	G	(+172/+57)	C	0	0.0872068	0	0	0	0	0	0
1	DEL	NC_005296	1080986	hoxJ (RPA0980)	small_indel	-10bp	(724-733/1353 nt)	.	0	0.0704197	0	0.110396	0.0846154	0.711238	0.48856	0
1	SNP	NC_005296	1526482	vnfG/vnfK	intergenic	G	(+29/-35)	C	0	0	0	0	0	0.0640969	0	0
1	SNP	NC_005296	1575472	RPA1421/RPA1422	intergenic	A	(-15/+62)	T	?	0	0	?	0.144227	0	0	0
1	SNP	NC_005296	1843075	RPA1657/ptpS	intergenic	T	(-600/-179)	G	?	0	0	?	0.138839	0	0	0
1	SNP	NC_005296	1849946	RPA1664/RPA1665	intergenic	C	(-43/+113)	A	0	0	0	0	0.0716648	0	0	0
1	SNP	NC_005296	2046535	RPA1818/RPA1819	intergenic	G	(-180/-65)	T	0.0685215	0	0	0	0	0	0	0
1	SNP	NC_005296	2121060	RPA1887/RPA1888	intergenic	T	(+64/-108)	G	?	?	0	?	0	0	0.145806	0
1	SNP	NC_005296	2185076	RPA1941/RPA1942	intergenic	C	(-126/+112)	A	0	0	0	0	1	1	0	0
1	SNP	NC_005296	2480075	RPA2202/guaA	intergenic	T	(+185/-107)	G	0	0	0	0	0	0	0	0
1	SNP	NC_005296	2590303	RPA2286/RPA2287	intergenic	C	(-110/-47)	A	0.071238	0	0	0	0	0	0	0
1	SNP	NC_005296	2655433	RPA2342/RPA2343	intergenic	G	(-164/-245)	T	0	0	0.142712	0	0	0	0	0
1	SNP	NC_005296	2715821	RPA2396/metE	intergenic	G	(+38/-312)	T	0	0	0.0761161	0	0	0	0	0
1	SNP	NC_005296	2775839	RPA2446/RPA2447	intergenic	C	(+57/-42)	T	0	0	0	0	0.0537772	0	0.0587306	0
1	SNP	NC_005296	2820676	RPA2479/RPA2480	intergenic	C	(+115/-63)	G	0	0	0.113347	0	0	0	0	0
1	SNP	NC_005296	2861879	RPA2520/RPA2521	intergenic	C	(-80/-313)	A	0	0	0	0	0	0	0	0
1	SNP	NC_005296	3640439	RPA3220/RPA3221	intergenic	T	(-178/+45)	G	?	0	0	0	0	0	0	0
1	SNP	NC_005296	3707573	RPA3287/RPA3288	intergenic	C	(+143/+204)	G	0	0	0	0	0	0.104781	0	0
1	SNP	NC_005296	3730867	RPA3309/katE	intergenic	A	(+63/-81)	T	0	0	0	0	0	0	0.0927572	0
1	SNP	NC_005296	4022672	RPA3553/arsC2	intergenic	T	(-138/+26)	G	0	0	0	0	0	0.0946779	0.0805902	0
1	SNP	NC_005296	4097758	tal/gnd	intergenic	A	(+125/-62)	C	0	0	0	0	0	0	0.0827165	0
1	SNP	NC_005296	4322795	RPA3828/RPA3829	intergenic	C	(+112/+913)	A	0.0889883	0	0	0	0	0	0	0
1	SNP	NC_005296	4359196	RPA3856/RPA3857	intergenic	G	(+98/+66)	C	0	0	0	0	0	0	0.0849667	0
1	SNP	NC_005296	4359200	RPA3856/RPA3857	intergenic	G	(+102/+62)	C	0	0	0	?	0.114327	0	0.103536	0
1	SNP	NC_005296	4359205	RPA3856/RPA3857	intergenic	G	(+107/+57)	C	?	0	0	?	0	0	0.114708	0
1	SNP	NC_005296	4359213	RPA3856/RPA3857	intergenic	A	(+115/+49)	C	?	0	0.114833	?	0	0	0.13057	0
1	SNP	NC_005296	4359223	RPA3856/RPA3857	intergenic	A	(+125/+39)	C	?	?	0	?	0.13508	0	0.158731	0
1	SNP	NC_005296	4577739	RPA4045/RPA4046	intergenic	C	(+71/-199)	G	0	0	0	0	0	0	0.0765576	0
1	SNP	NC_005296	4644880	RPA4104/rmrA	intergenic	T	(-173/-145)	A	0.0562367	0	0	0	0	0	0	0
1	SNP	NC_005296	4716005	RPA4169/RPA4170	intergenic	T	(+207/-69)	A	0	0.0852923	0	0	0	0	0	0
1	SNP	NC_005296	4826316	RPA4276/RPA4277	intergenic	C	(+1803/-308)	G	0	0	0	0	0	0	0.074369	0
1	SNP	NC_005296	4916191	proC/RPA4367	intergenic	A	(+121/+148)	C	?	?	0	?	0	0	0.176311	0
1	SNP	NC_005296	4953591	RPA4397/RPA4398	intergenic	C	(+20/-142)	A	0	0	0	0	0.0844154	0	0	0
6	DEL	NC_005296	1081294	hoxJ (RPA0980)	large_deletion	-93bp	(1032-1124/1353 nt)	.	0	0	0	0.286174	0	0.409704	0.296078	0
1	SNP	NC_005296	5286731	RPA4684/lysK	intergenic	G	(+25/+16)	C	?	?	0	?	0.0949154	0	0.0908446	0
1	SNP	NC_005296	5373554	RPA4760/RPA4761	intergenic	G	(+79/-201)	T	0.0895414	0	0	0	0	0	0	0
1	SNP	NC_005296	5415769	RPA4797/RPA4798	intergenic	A	(+314/+32)	G	0	0	0	0	0	0	0.094687	0
1	SNP	NC_005296	5456871	RPA4833/msrA2	intergenic	A	(-122/+14)	C	0	0	0	0	0	1	0	0
9	SNP	NC_005296	773023	phnE2/phnD	intergenic	T	(-34/+35)	G	0	0	0	0	0.0997968	0.195379	0.118201	5
1	INS	NC_005296	2709701	RPA2390	small_indel	+A	(1351/1782 nt)	.	0	0	0	0	0	0.133586	0.0801544	0
1	INS	NC_005296	5196347	RPA4610/nifQ	small_indel	+G	(-220/+188)	.	?	?	0	0	0	1	0	0
1	DEL	NC_005296	47182	infC/RPA0041	small_indel	-37bp	(-201/-45)	.	0	0	0	0.463422	0	0	0	0
1	DEL	NC_005296	571381	mutS	large_deletion	-82bp	(348-429/2724 nt)	.	?	0	0	?	0	0	0.0833728	0
6	SNP	NC_005296	826006	RPA0746/cysA	intergenic	T	(-5/+770)	G	0	0	0	0	0	0.168832	0.155631	7
1	DEL	NC_005296	1081294	hoxJ (RPA0980)	large_deletion	-93bp	(1032-1124/1353 nt)	.	0	0.0854375	0	0	0	0	0	0
1	DEL	NC_005296	1081310	hoxJ (RPA0980)	large_deletion	-93bp	(1048-1140/1353 nt)	.	0	0	0.162802	0	0	0	0	0
1	DEL	NC_005296	1081387	hoxJ (RPA0980)	small_indel	(CGGCG) 3 to 2	(1125-1129/1353 nt)	.	0	0.11542	D	0	0	0	0	0
1	DEL	NC_005296	1429053	RPA1308/RPA1309	small_indel	(G) 17 to 13	(-362/-522)	.	0	0	?	0	0	0.108911	0	0
3	SNP	NC_005296	881767	RPA0793/acaP	intergenic	T	(+51/+40)	G	?	?	0	?	0	0.273479	0.285935	8
1	DEL	NC_005296	4193453	[pimD]‚Äì[pimF]	large_deletion	-5,951bp	(1626-1634/2613 nt)	.	0	0	0	1	0	0	0	0
1	DEL	NC_005296	4220226	RPA3733	small_indel	-9bp	(1913-1915/2148 nt)	.	0	0	0	0	0.382341	0.0593137	0.0645886	0
1	DEL	NC_005296	4420029	RPA3916	small_indel	(CCG) 3 to 2	(+108/+26)	.	?	0	0	0	0	0.0548021	0	0
1	DEL	NC_005296	4766969	RPA4223	small_indel	-1bp	(60/807 nt)	.	0	0	0	0	0.153834	0	0.172402	0
1	DEL	NC_005296	4766970	RPA4223	small_indel	-1bp	(603-650/1755 nt)	.	0	0	0	0	0.153835	0	0.168578	0
1	DEL	NC_005296	5224780	cbbM	small_indel	-12bp		.	0	0	0	0	0	0	0.0587521	0
2	SNP	NC_005296	32611	purH	nonsynonymous	A	324	E	0	0	0	0	0	0.0654016	0	0
2	SNP	NC_005296	120255	RPA0105	nonsynonymous	N	167	T	0	0	0	0	0	0	0.0939517	0
2	SNP	NC_005296	120257	RPA0105	nonsynonymous	D	168	H	0	0	0	0	0	0	0.0821838	0
2	SNP	NC_005296	139849	RPA0123	nonsynonymous	S	282	R	?	0	0	?	0	0	0.107181	0
2	SNP	NC_005296	168552	RPA0150	nonsynonymous	L	232	R	?	?	0	?	0	0.0711422	0	0
2	SNP	NC_005296	186601	RPA0168	nonsynonymous	T	59	P	?	?	0	?	0.152472	0	0	0
2	SNP	NC_005296	186604	RPA0168	nonsynonymous	A	60	P	?	?	0	?	0.211854	0	0	0
2	SNP	NC_005296	272698	bp26	nonsynonymous	V	223	G	0	0	0	0	0	0.0631561	0	0
2	SNP	NC_005296	272731	bp26	nonsynonymous	V	212	G	0	0	0	0	0	0.0844288	0	0
2	SNP	NC_005296	305141	RPA0278	nonsynonymous	A	51	S	0	0	0	0	0	0.0811615	0	0
2	SNP	NC_005296	370055	RPA0342	nonsynonymous	A	150	P	0	0	0	0	0	0	0.123489	0
2	SNP	NC_005296	381415	lepA	nonsynonymous	E	512	D	0	0	0	0	0	0.118134	0	0
2	SNP	NC_005296	381426	lepA	nonsynonymous	T	509	P	0	0	0	0	0	0.0890112	0.0848889	0
2	SNP	NC_005296	558503	aroB	nonsynonymous	F	206	V	?	0	0	?	0	0.0631018	0	0
7	DEL	NC_005296	1081294	hoxJ (RPA0980)	large_deletion	-93bp	(1032-1124/1353 nt)	.	0	0	0	0.127231	0.050536	0.259402	0.355612	0
2	SNP	NC_005296	596167	hrpB	nonsynonymous	V	302	A	?	0	0	?	0.117671	0	0.0759773	0
2	SNP	NC_005296	608777	RPA0546	nonsynonymous	L	83	R	?	0	0	?	0.155334	0	0	0
2	SNP	NC_005296	608791	RPA0546	nonsynonymous	S	88	A	?	0	0	?	0.200358	0	0	0
2	SNP	NC_005296	746857	RPA0676	nonsynonymous	A	171	G	0	0	0	0	0	0.0843921	0.0536442	0
2	SNP	NC_005296	763886	phnN	nonsynonymous	S	150	R	?	?	0	?	0	0	0.161974	0
2	SNP	NC_005296	922332	RPA0825	nonsynonymous	Q	330	H	0	0.111131	0	0	0	0	0	0
8	DEL	NC_005296	1081294	hoxJ (RPA0980)	large_deletion	-93bp	(1032-1124/1353 nt)	.	?	0	0	0	0.0772909	0.178553	0.133498	0
2	SNP	NC_005296	1036653	RPA0936	nonsynonymous	S	8	Y	0.0739098	0	0	0	0	0	0	0
2	SNP	NC_005296	1039006	RPA0938	nonsynonymous	D	71	H	0	0	0	0	0	0.10205	0	0
2	SNP	NC_005296	1046723	RPA0946	nonsynonymous	A	38	G	0	0	0	?	0	0.155899	0	0
2	SNP	NC_005296	1053237	dxs	nonsynonymous	D	298	N	0	0	0	0.178542	0.17338	0.0716066	0.0733013	0
2	SNP	NC_005296	1138639	polN	nonsynonymous	D	75	A	?	?	0	?	0.125592	0	0	0
2	DEL	NC_005296	1081387	hoxJ (RPA0980)	small_indel	(CGGCG) 3 to 2	(1125-1129/1353 nt)	.	0	0.589329	0.713322	0.836551	0.745545	0.948815	0.893092	0
2	SNP	NC_005296	1143218	ispE	nonsynonymous	L	117	R	?	?	0	?	0	0	0.127363	0
2	SNP	NC_005296	1162391	nadB	nonsynonymous	E	389	D	?	0	0	?	0	0	0.110851	0
2	SNP	NC_005296	1184196	RPA1076	nonsynonymous	D	280	A	0	0	0	0	0	0.0807586	0	0
2	SNP	NC_005296	1197774	RPA1092	nonsynonymous	*	124	K	0	0	0	0	0	0.0525661	0	0
2	SNP	NC_005296	1259700	RPA1151	nonsynonymous	L	68	R	?	?	0	?	0.169306	0	0.133591	0
2	SNP	NC_005296	1290592	RPA1181	nonsynonymous	T	279	P	?	0	0	?	0.0892	0	0	0
2	SNP	NC_005296	1310921	RPA1200	nonsynonymous	L	46	R	?	0	0	?	0	0	0.125947	0
2	SNP	NC_005296	1310924	RPA1200	nonsynonymous	L	47	R	?	0	0	?	0.139156	0	0.131566	0
2	SNP	NC_005296	1310932	RPA1200	nonsynonymous	S	50	R	?	?	0	?	0	0	0.138431	0
2	SNP	NC_005296	1310939	RPA1200	nonsynonymous	E	52	A	?	?	0	?	0.149443	0	0	0
2	SNP	NC_005296	1332529	RPA1217	nonsynonymous	T	338	P	0	0	0	0	0	0	0.0640473	0
2	SNP	NC_005296	1352429	RPA1234	nonsynonymous	V	478	G	?	?	0	?	0.127539	0	0	0
2	SNP	NC_005296	1418386	RPA1298	nonsynonymous	T	229	P	0	0	0	0	0	0.0514865	0	0
2	SNP	NC_005296	1455275	mqoB	nonsynonymous	L	221	V	?	?	0	?	0.108732	0.112795	0	0
2	SNP	NC_005296	1481391	RPA1341	nonsynonymous	L	2030	R	?	?	0	?	0	0	0.177753	0
2	SNP	NC_005296	1482858	RPA1341	nonsynonymous	D	2519	A	?	?	?	?	0.146634	0	0	0
2	SNP	NC_005296	1487831	RPA1341	nonsynonymous	S	4177	A	0	0	0	?	0	1	0	0
2	SNP	NC_005296	1487852	RPA1341	nonsynonymous	G	4184	R	?	?	0	?	0.159951	0	0	0
2	SNP	NC_005296	1498610	RPA1352	nonsynonymous	N	74	T	0	0	0	0	0	0	0.102134	0
2	SNP	NC_005296	1501725	RPA1355	nonsynonymous	K	61	T	0	0	0	0	0	0	0.106255	0
2	SNP	NC_005296	1526453	vnfG	nonsynonymous	*	114	C	0	0	0	0	0	0	0.0723462	0
2	SNP	NC_005296	1602883	RPA1445	nonsynonymous	T	326	P	?	?	0	?	0	0.0697179	0	0
2	SNP	NC_005296	1627192	RPA1466	nonsynonymous	E	488	D	0	0	0	0	0	0.0776458	0	0
3	DEL	NC_005296	1081387	hoxJ (RPA0980)	small_indel	(CGGCG) 3 to 2	(1125-1129/1353 nt)	.	0	0.079278	0.401744	0.363293	0.25622	0.111356	0.146263	0
5	SNP	NC_005296	1038999	RPA0938	nonsynonymous	K	73	T	0	0	0	0	0.216633	0.239051	0.230233	4
2	SNP	NC_005296	1725958	cbbR	nonsynonymous	M	225	I	0	0	0	0	0.0529437	0	0	0
2	SNP	NC_005296	1726254	cbbR	nonsynonymous	D	127	Y	0	0	0	0	0.0609574	0	0	0
2	SNP	NC_005296	1762951	RPA1583	nonsynonymous	K	39	N	?	?	?	?	0	1	0	0
2	SNP	NC_005296	1790770	RPA1610	nonsynonymous	L	100	R	?	0	0	?	0	0.0768466	0	0
2	SNP	NC_005296	1840567	RPA1656	nonsynonymous	L	11	V	0	0	0	0.19173	0	0	0	0
2	SNP	NC_005296	1852595	bchJ	nonsynonymous	L	21	R	?	?	0	?	0.309438	0	0	0
2	SNP	NC_005296	1881747	RPA1686	nonsynonymous	P	154	T	0	0	0	0	0	0	0	0
2	SNP	NC_005296	1912401	pnbA	nonsynonymous	S	216	P	?	0	0	?	0	0	0	0
2	SNP	NC_005296	2041588	RPA1815	nonsynonymous	G	121	A	0	0	0	?	0	0.0911436	0	0
2	SNP	NC_005296	1039005	RPA0938	nonsynonymous	D	71	A	0	0	0	0	0	0.130222	0.136011	2
2	SNP	NC_005296	2124655	RPA1890	nonsynonymous	L	596	Q	0.0627222	0	0	0	0	0	0	0
2	SNP	NC_005296	2381742	hmuV	nonsynonymous	E	155	D	?	0	0	?	0	0.0697861	0	0
2	SNP	NC_005296	2458007	RPA2184	nonsynonymous	I	35	S	0	0	0	0	0	0.127984	0	0
2	SNP	NC_005296	2494088	RPA2212	nonsynonymous	D	201	Y	0	0	0	0.0985365	0	0	0	0
2	SNP	NC_005296	2594031	RPA2290	nonsynonymous	T	170	P	?	?	0	?	0	0	0.0537972	0
5	SNP	NC_005296	1039005	RPA0938	nonsynonymous	D	71	A	?	?	0	0	0.0901852	0.127874	0.141465	2
2	SNP	NC_005296	2627516	RPA2319	nonsynonymous	V	56	G	0	0	0	0	0	0.108264	0	0
2	SNP	NC_005296	2671190	RPA2357	nonsynonymous	E	72	A	?	?	0	?	0	0	0.125569	0
4	DEL	NC_005296	1081387	hoxJ (RPA0980)	small_indel	(CGGCG) 3 to 2	(1125-1129/1353 nt)	.	0	0	0.100719	0.134147	0.858497	1	1	0
2	SNP	NC_005296	2709207	RPA2389	nonsynonymous	N	12	T	0	0	0	0	0	0	0.093122	0
5	DEL	NC_005296	1081387	hoxJ (RPA0980)	small_indel	(CGGCG) 3 to 2	(1125-1129/1353 nt)	.	0	0.657055	0.186121	0.367599	0.547521	0.593641	0.545395	0
2	SNP	NC_005296	2779551	rne	nonsynonymous	E	925	A	?	?	0	?	0	0	0.132851	0
2	SNP	NC_005296	2781474	rne	nonsynonymous	E	284	A	0	0	0	0	0	0	0.0980296	0
2	SNP	NC_005296	2795157	RPA2457	nonsynonymous	T	1160	A	0	0	0	0	0.0548944	0	0	0
2	SNP	NC_005296	2801676	nifS1	nonsynonymous	S	196	A	0	0	0	0	0.141409	0	0	0
2	SNP	NC_005296	2811170	RPA2472	nonsynonymous	S	153	A	?	?	0	?	0.120036	0	0	0
2	SNP	NC_005296	2886863	RPA2545	nonsynonymous	G	301	R	0	0	0	?	0.224699	0.129148	0.0990019	0
2	SNP	NC_005296	2895669	RPA2553	nonsynonymous	D	500	A	?	?	0	?	0	0	0.0909524	0
2	SNP	NC_005296	2909906	aapM-1	nonsynonymous	L	204	R	?	0	0	?	0.106851	0	0	0
2	SNP	NC_005296	2945547	ispD	nonsynonymous	V	135	G	?	?	0	?	0	0	0.105905	0
2	SNP	NC_005296	2945550	ispD	nonsynonymous	V	134	G	?	?	0	?	0.16266	0	0	0
2	SNP	NC_005296	3018684	RPA2655	nonsynonymous	*	945	Y	0	0	0	0	0	0.0834212	0	0
2	SNP	NC_005296	3120347	RPA2749	nonsynonymous	*	262	K	0	0	0	0	0	0.0590758	0	0
2	SNP	NC_005296	3236029	RPA2860	nonsynonymous	T	192	P	0	0	0	0	0	0.0867209	0	0
2	SNP	NC_005296	3236061	RPA2860	nonsynonymous	G	181	A	0	0	0	0	0	0.118901	0	0
2	SNP	NC_005296	3248085	RPA2871	nonsynonymous	S	43	A	0	0	0	?	0	0.0805531	0	0
2	SNP	NC_005296	3248152	RPA2871	nonsynonymous	S	65	T	0	0	0	0	0	0	0.126447	0
2	SNP	NC_005296	3366343	bioF	nonsynonymous	A	264	G	?	?	0	?	0	0	0.119993	0
7	DEL	NC_005296	1081387	hoxJ (RPA0980)	small_indel	(CGGCG) 3 to 2	(1125-1129/1353 nt)	.	0	0	0	0.0665459	0.115883	0.209471	0.371226	0
2	SNP	NC_005296	3507039	RPA3100	nonsynonymous	Q	334	K	0	0	0	0	0	0.164845	0	0
2	SNP	NC_005296	3561024	RPA3152	nonsynonymous	G	49	R	?	?	0	?	0.112922	0	0	0
2	SNP	NC_005296	3629423	RPA3211	nonsynonymous	E	879	D	0	0	0	?	0	0	0.0808058	0
2	SNP	NC_005296	3685682	rpoB	nonsynonymous	R	487	P	0	0.180464	0	0	0	0	0	0
2	SNP	NC_005296	3695529	pigA	nonsynonymous	Q	106	P	0	0	0	0	0.174238	0	0	0
2	SNP	NC_005296	3713266	RPA3292	nonsynonymous	W	10	G	?	?	0	?	1	0	0	0
2	SNP	NC_005296	3742899	RPA3316	nonsynonymous	D	845	A	0	0.052444	0	0	0	0	0	0
2	SNP	NC_005296	3904711	RPA3461	nonsynonymous	Q	111	K	0	0	0	0	0	0.073535	0	0
8	DEL	NC_005296	1081387	hoxJ (RPA0980)	small_indel	(CGGCG) 3 to 2	(1125-1129/1353 nt)	.	0	0	0	D	0.054672	0.394596	0.531346	0
2	SNP	NC_005296	3922277	RPA3475	nonsynonymous	F	31	V	?	?	?	?	?	1	?	0
2	SNP	NC_005296	4046794	RPA3580	nonsynonymous	S	188	I	?	?	?	?	?	1	?	0
2	SNP	NC_005296	4057348	RPA3593	nonsynonymous	P	71	S	?	?	0	?	0	0.0589924	0	0
2	SNP	NC_005296	4145212	RPA3670	nonsynonymous	T	413	P	?	?	0	?	0.0837007	0	0	0
2	SNP	NC_005296	4145285	RPA3670	nonsynonymous	E	437	A	?	?	0	?	0	0	0.0917964	0
2	SNP	NC_005296	4327505	rrm2	nonsynonymous	K	55	T	?	?	0	?	0.164424	0	0	0
2	SNP	NC_005296	4327524	rrm2	nonsynonymous	T	49	P	?	?	0	?	0	0	0.117326	0
2	SNP	NC_005296	4351047	gcvP	nonsynonymous	D	327	H	?	?	0	?	0.107255	0.0836983	0	0
2	SNP	NC_005296	4351050	gcvP	nonsynonymous	S	328	R	?	?	0	?	0	0.0755978	0	0
2	SNP	NC_005296	4351051	gcvP	nonsynonymous	S	328	T	?	?	0	?	0.0828228	0.061482	0.0829883	0
2	SNP	NC_005296	4369988	RPA3869	nonsynonymous	E	61	G	?	?	0	?	0	0	0	0
2	SNP	NC_005296	4397179	RPA3894	nonsynonymous	A	59	V	0	0	0.0519962	0	0	0	0	0
2	SNP	NC_005296	4595392	RPA4062	nonsynonymous	Q	207	E	0	0	0	0	0.11101	0	0	0
2	SNP	NC_005296	4622586	RPA4084	nonsynonymous	F	33	I	?	?	0	?	1	0	0	0
2	SNP	NC_005296	4622588	RPA4084	nonsynonymous	F	33	I	?	?	0	?	1	1	?	0
2	SNP	NC_005296	4622595	RPA4084	nonsynonymous	A	36	P	?	?	0	?	1	1	?	0
9	DEL	NC_005296	1081387	hoxJ (RPA0980)	small_indel	(CGGCG) 3 to 2	(1125-1129/1353 nt)	.	0	0.342974	0.184646	0.243923	0.418454	0.317892	0.128625	0
2	SNP	NC_005296	4722204	RPA4177	nonsynonymous	K	55	N	?	0	0.184495	?	0	0	0	0
2	SNP	NC_005296	4848886	RPA4302	nonsynonymous	D	712	A	?	?	0	?	0.193519	0	0	0
2	SNP	NC_005296	4899851	RPA4346	nonsynonymous	T	331	A	0	0	0	0.106158	0.13289	0.0822654	0.0972366	0
2	SNP	NC_005296	4982048	RPA4421	nonsynonymous	F	98	I	0	0	0	0	0	0.0845122	0	0
2	SNP	NC_005296	5063834	RPA4489	nonsynonymous	Q	182	P	?	?	0	?	0.146755	0	0	0
2	SNP	NC_005296	5068815	RPA4491	nonsynonymous	S	864	R	?	?	0	?	0.191314	0	0.165349	0
2	SNP	NC_005296	5068824	RPA4491	nonsynonymous	T	861	P	?	?	0	?	0.0845776	0	0.0974598	0
2	SNP	NC_005296	5068833	RPA4491	nonsynonymous	T	858	P	?	?	0	?	0.0833168	0	0	0
2	SNP	NC_005296	5068844	RPA4491	nonsynonymous	D	854	A	?	?	0	?	0.095335	0	0	0
2	SNP	NC_005296	5224511	cbbM	nonsynonymous	Q	356	R	0	0	0	0	0.066669	0	0	0
2	SNP	NC_005296	5225209	cbbM	nonsynonymous	K	123	N	0	0	0	0	0	0.0542741	0	0
2	SNP	NC_005296	5266190	RPA4669	nonsynonymous	V	69	G	?	0	0	?	0.132626	0	0	0
2	SNP	NC_005296	5266199	RPA4669	nonsynonymous	V	72	G	?	?	0	?	0	0	0.0982499	0
2	SNP	NC_005296	5316746	modC	nonsynonymous	V	290	G	0	0	0	0	0	0.0825915	0	0
2	SNP	NC_005296	5328120	RPA4722	nonsynonymous	E	496	D	0	0	0	0	0	0	0	0
2	SNP	NC_005296	5341994	RPA4730	nonsynonymous	Y	246	N	0	0	0	0	0	0.0618086	0	0
2	SNP	NC_005296	5347401	RPA4735	nonsynonymous	L	15	R	?	?	0	?	0.0798001	0	0	0
2	SNP	NC_005296	5367023	RPA4755	nonsynonymous	A	245	P	0	0	0	0	0	0	0.0815086	0
2	SNP	NC_005296	5391094	phoB	nonsynonymous	E	90	D	0	0	0	0	0	0	0.074841	0
2	SNP	NC_005296	2157547	amiF	nonsense	E	141	*	0	0	0	0	0	0	0.0653963	0
2	SNP	NC_005296	2696765	RPA2379	nonsense	Y	93	*	0	0	0	0	0	0.0834837	0	0
2	SNP	NC_005296	3746662	algC	nonsense	Y	494	*	0.0773892	0	0	0	0	0	0	0
2	SNP	NC_005296	415252	RPA0380	synonymous	V	396	V	0	0	0	0	0	0.0701685	0	0
2	SNP	NC_005296	746843	RPA0676	synonymous	G	166	G	0	0	0	0	0	0.0892267	0	0
2	SNP	NC_005296	1003255	RPA0899	synonymous	S	62	S	?	?	0	?	0	0	0.087564	0
2	SNP	NC_005296	1143196	ispE	nonsynonymous	S	110	A	?	?	0	?	0.250262	0.224997	0.285305	0
2	SNP	NC_005296	1310928	RPA1200	synonymous	A	48	A	?	?	0	?	0	0	0.109175	0
2	SNP	NC_005296	1359036	RPA1241	synonymous	G	46	G	0	0	0	0	0	0	0.134732	0
2	SNP	NC_005296	1476037	RPA1341	synonymous	A	245	A	0	0	0	0	0.203232	0.0861206	0.0880189	0
2	SNP	NC_005296	1487851	RPA1341	synonymous	T	4183	T	?	?	0	?	0.171497	0	0	0
2	SNP	NC_005296	1588486	RPA1432	synonymous	R	168	R	0	0	0	0	0	0.0698614	0	0
2	SNP	NC_005296	1762954	RPA1583	synonymous	A	38	A	?	?	?	?	0	1	0	0
2	SNP	NC_005296	1790838	RPA1610	synonymous	G	77	G	?	?	0	?	0	0	0.0646133	0
2	SNP	NC_005296	1820226	flhA	synonymous	A	218	A	0	0	0	0	0.062604	0	0.0586553	0
4	SNP	NC_005296	1042935	pgk/cbbG	intergenic	T	(-49/+173)	G	0	0	0	0	0	0.10502	0.136447	9
3	SNP	NC_005296	1143196	ispE	nonsynonymous	S	110	A	?	?	0	?	0.254395	0.247761	0.243518	0
2	SNP	NC_005296	2090117	RPA1861	synonymous	A	284	A	0	0	0	0	0	0	0.0542336	0
2	SNP	NC_005296	2410888	RPA2144	synonymous	L	71	L	0	0	0	0	0	0	0.13851	0
2	SNP	NC_005296	2528064	trbE1	synonymous	A	463	A	0	0	0	0.156985	0.173732	0	0.104982	0
2	SNP	NC_005296	2945561	ispD	synonymous	A	130	A	?	?	0	?	0.141418	0	0	0
2	SNP	NC_005296	3020154	RPA2655	synonymous	A	455	A	0	0	0	0	0	0.0852284	0	0
2	SNP	NC_005296	3176297	RPA2801	synonymous	A	152	A	?	?	0	?	0.119936	0	0.131341	0
2	SNP	NC_005296	3270994	RPA2893	synonymous	R	165	R	?	?	0	?	0.084218	0	0	0
2	SNP	NC_005296	4186584	RPA3707	synonymous	A	304	A	?	?	0	?	0.135197	0	0.161909	0
2	SNP	NC_005296	4256614	hpcC	synonymous	T	504	T	0	0	0	0	0	0.0607033	0	0
2	SNP	NC_005296	4466370	RPA3954	synonymous	T	333	T	0	0	0	0	0	0.0570569	0	0
8	SNP	NC_005296	1042935	pgk/cbbG	intergenic	T	(-49/+173)	G	0	0	0	0	0.124636	0.131782	0.161536	9
2	SNP	NC_005296	4848870	RPA4302	synonymous	R	717	R	?	?	0	?	0	0.138316	0	0
2	SNP	NC_005296	5160204	RPA4578	synonymous	E	331	E	0	0	0	0.0762687	0.127764	0.0737023	0.0847716	0
2	SNP	NC_005296	5255062	otsB;RPA4662	synonymous	M	1	M	0	0	0	0	0	0.06636	0	0
2	SNP	NC_005296	5329068	RPA4722	synonymous	S	812	S	0	0	0	0	0	0	0	0
2	SNP	NC_005296	48205	RPA0041/RPA0042	intergenic	A	(+157/+6)	C	?	?	0	?	0	0.200652	0	0
2	SNP	NC_005296	241128	RPA0215/sdhB	intergenic	G	(-204/+34)	C	0	0	0	0	0	0.0773158	0	0
2	SNP	NC_005296	241131	RPA0215/sdhB	intergenic	C	(-207/+31)	G	0	0	0	0	0	0.125221	0	0
2	SNP	NC_005296	295526	tRNA-Gly2/trx	intergenic	C	(-161/-153)	G	0	0	0	0	0	0.127092	0	0
2	SNP	NC_005296	335877	RPA0305/hslU	intergenic	G	(+218/+118)	T	0	1	0	0	0	0	0	0
2	SNP	NC_005296	409441	chaB/pimt1	intergenic	C	(-59/-171)	G	0	0	0	0	0	0.0761786	0	0
2	SNP	NC_005296	509717	gabD1/RPA0462	intergenic	G	(+164/+48)	T	0	0	0	0	0	0.0586653	0	0
2	SNP	NC_005296	550048	RPA0494/RPA0495	intergenic	T	(+6/+18)	G	0	0	0	0	0	0.0885024	0	0
2	SNP	NC_005296	821350	RPA0743/RPA0744	intergenic	G	(+85/+90)	C	0	0	0	0	0	0.0586286	0	0
2	SNP	NC_005296	1020307	RPA0917/rpmE	intergenic	C	(+201/+21)	G	0	0.0865645	0	0	0	0	0	0
2	SNP	NC_005296	1059244	RPA0957/RPA0958	intergenic	A	(-121/+53)	C	0	0	0	0	0	0.132722	0	0
2	SNP	NC_005296	1059256	RPA0957/RPA0958	intergenic	A	(-133/+41)	C	0	0	0	0	0	0.140084	0	0
2	SNP	NC_005296	1105101	modD/RPA1003	intergenic	A	(+31/+100)	C	0	0	0	0	0	0.0824227	0	0
2	SNP	NC_005296	1143886	ispE/RPA1040	intergenic	C	(+118/+28)	G	0	0	0	0	0	0.138556	0	0
2	SNP	NC_005296	1275085	RPA1165/RPA1166	intergenic	A	(+212/-12)	T	0	0	0	0	0	0.0719552	0	0
2	SNP	NC_005296	1290614	RPA1181/RPA1182	intergenic	C	(+2/+30)	G	?	?	0	?	0	0	0.117209	0
2	SNP	NC_005296	1395723	RPA1274/RPA1275	intergenic	A	(+223/+40)	T	0	0	0	0	0	0.053216	0	0
2	SNP	NC_005296	1526466	vnfG/vnfK	intergenic	G	(+13/-51)	C	0	0	0	0	0.080524	0	0	0
4	SNP	NC_005296	1143196	ispE	nonsynonymous	S	110	A	?	?	0	?	0.238464	0.255672	0.229522	0
2	SNP	NC_005296	1575500	RPA1421/RPA1422	intergenic	G	(-43/+34)	C	?	?	0	?	0	0.0754476	0	0
2	SNP	NC_005296	1843075	RPA1657/ptpS	intergenic	T	(-600/-179)	G	?	0	?	?	0.147025	0	0	0
5	SNP	NC_005296	1143196	ispE	nonsynonymous	S	110	A	?	?	0	?	0.255967	0.288127	0.257503	0
2	SNP	NC_005296	1850002	RPA1664/RPA1665	intergenic	G	(-99/+57)	C	0	0	0	0	0.0980816	0	0	0
2	SNP	NC_005296	2082227	RPA1851/mucR	intergenic	C	(-566/-475)	G	?	?	0	?	0.067636	0	0	0
2	SNP	NC_005296	2185076	RPA1941/RPA1942	intergenic	C	(-126/+112)	A	0	0	0	0	1	0	0	0
2	SNP	NC_005296	2197966	RPA1953/RPA1954	intergenic	C	(-84/-82)	A	0	0	0	0.0701976	0	0	0	0
2	SNP	NC_005296	2233656	gor/aroG2	intergenic	C	(+22/-167)	G	0	0	0	0.294998	0.215759	0.0930314	0.0744648	0
2	SNP	NC_005296	2288724	ilvI/ilvH	intergenic	G	(+28/-188)	C	0	0	0	0	0	0	0.0722475	0
2	SNP	NC_005296	2352348	RPA2093/cobT1	intergenic	C	(-501/-71)	G	0	0	0	0	0.0884037	0	0	0
2	SNP	NC_005296	2413658	RPA2145/RPA2146	intergenic	A	(+101/-75)	G	0	0	0	0	0.054873	0	0	0
2	SNP	NC_005296	2467648	RPA2193/RPA2194	intergenic	T	(+130/+103)	G	0	0	0	0	0	0.120329	0	0
2	SNP	NC_005296	2480075	RPA2202/guaA	intergenic	T	(+185/-107)	G	0	0	0	0	0	0	0	0
5	SNP	NC_005296	1046732	RPA0946	nonsynonymous	L	41	R	0	0	0	0	0.247694	0.245196	0.237277	3
2	SNP	NC_005296	2601215	RPA2294/RPA2295	intergenic	A	(+402/-71)	T	?	?	0	?	0.242449	0.214142	0	0
2	SNP	NC_005296	2835831	RPA2493/RPA2494	intergenic	A	(+40/-195)	C	0	0	0	0	0	0.0786209	0	0
2	SNP	NC_005296	2835934	RPA2493/RPA2494	intergenic	A	(+143/-92)	T	0	0	0	0	0	0.0501723	0	0
2	SNP	NC_005296	2851975	recJ/RPA2509	intergenic	C	(+108/+56)	A	0	0.0902643	0	0	0	0	0	0
2	SNP	NC_005296	2861879	RPA2520/RPA2521	intergenic	C	(-80/-313)	A	0	0	0	0	0	0	0	0
2	SNP	NC_005296	3129216	RPA2755/RPA2756	intergenic	T	(-219/-62)	C	0	0	0	0	0.0854964	0	0	0
2	SNP	NC_005296	3188011	RPA2813/ssb	intergenic	A	(+38/+77)	T	?	?	0	?	0	1	0	0
2	SNP	NC_005296	3188019	RPA2813/ssb	intergenic	C	(+46/+69)	G	?	?	0	?	0	1	0	0
2	SNP	NC_005296	3409228	pucBc/RPA3011	intergenic	C	(+642/+93)	G	0	0	0	0	0	0.0564494	0	0
2	SNP	NC_005296	3418080	RPA3018/mexE	intergenic	G	(+67/+3399)	C	0	0	0	0	0	0.0779777	0	0
2	SNP	NC_005296	3538037	rpmG/RPA3130	intergenic	T	(+81/+186)	G	0	0	0	0	0	0.140222	0	0
2	SNP	NC_005296	3640288	RPA3220/RPA3221	intergenic	T	(-27/+196)	G	?	?	0	?	0	0	0.316325	0
2	SNP	NC_005296	3640439	RPA3220/RPA3221	intergenic	T	(-178/+45)	G	0	0	0	0	0	0	0	0
2	SNP	NC_005296	3652570	rplF/rpsH	intergenic	G	(-95/+18)	A	0	0	0	0.119065	0.182244	0.0980363	0.0894771	0
2	SNP	NC_005296	3995977	murD/mraY	intergenic	G	(-156/+32)	C	0	0	0	0	0.0800252	0	0	0
2	SNP	NC_005296	4182637	RPA3703/RPA3704	intergenic	C	(+538/-139)	G	0	0	0	0	0	0.0502448	0	0
2	SNP	NC_005296	4265527	RPA3769/RPA3770	intergenic	A	(+128/+107)	T	0	0	0	0	0	0	0.213448	0
2	SNP	NC_005296	4359193	RPA3856/RPA3857	intergenic	G	(+95/+69)	C	?	0	0	?	0	0	0.118401	0
2	SNP	NC_005296	4359196	RPA3856/RPA3857	intergenic	G	(+98/+66)	C	?	0	0	?	0	0.11859	0	0
2	SNP	NC_005296	4359198	RPA3856/RPA3857	intergenic	A	(+100/+64)	C	?	0	0	?	0	0.21806	0	0
2	SNP	NC_005296	4359200	RPA3856/RPA3857	intergenic	G	(+102/+62)	C	?	0	0	?	0	0.141376	0	0
4	SNP	NC_005296	1046741	RPA0946	nonsynonymous	L	44	R	0	0	0	0	0.195336	0.223377	0.255062	1
3	SNP	NC_005296	1052033	RPA0951/dxs	intergenic	A	(-53/+170)	C	?	?	0	?	0	0.18297	0.252134	8
2	SNP	NC_005296	4550474	RPA4019/RPA4020	intergenic	T	(+133/-17)	G	0	0	0	0	0	0.177108	0	0
2	SNP	NC_005296	4577739	RPA4045/RPA4046	intergenic	C	(+71/-199)	G	0	0	0	0	0	0.0810261	0.0893641	0
2	SNP	NC_005296	4670848	RPA4128/RPA4129	intergenic	C	(-3/-117)	A	0.0657616	0	0	0	0	0	0	0
2	SNP	NC_005296	4670917	RPA4128/RPA4129	intergenic	G	(-72/-48)	T	0	0	0	0.113455	0	0	0	0
2	SNP	NC_005296	4687759	nirK2/RPA4146	intergenic	A	(+142/-27)	C	0	0	0	0	0	0.0788703	0	0
2	SNP	NC_005296	4768052	RPA4225/RPA4226	intergenic	C	(+63/+95)	G	0	0	0	0	0	0	0.0773721	0
2	SNP	NC_005296	4777066	aadR/RPA4235	intergenic	G	(-19/-110)	A	0	0	0	0.103477	0.135503	0.0539703	0.0723791	0
2	SNP	NC_005296	4826316	RPA4276/RPA4277	intergenic	C	(+1803/-308)	G	0	0	0	0	0.162945	0	0	0
2	SNP	NC_005296	5062348	RPA4487/RPA4488	intergenic	G	(+809/-205)	C	0	0	0	0	0.120226	0	0	0
2	SNP	NC_005296	5286731	RPA4684/lysK	intergenic	G	(+25/+16)	C	?	?	0	?	0.142915	0	0.108493	0
2	INS	NC_005296	1704251	ppsR2	small_indel	(ACCGCCTGGTGTTCGACGCT) 1 to 2	(423/1395 nt)	.	0	0	0.154705	0	0	0	0	0
2	INS	NC_005296	3362487	glnA/RPA2968	small_indel	(CGCCGCA) 4 to 5	(+208/-91)	.	0	0	0	?	0.0934672	0.126194	0.0870769	0
3	SNP	NC_005296	1052134	RPA0951/dxs	intergenic	T	(-154/+69)	G	?	0	0	0	0	0.131893	0.152163	2
4	SNP	NC_005296	1065374	hupL	nonsynonymous	V	24	G	0	0	0	0	0.133923	0.116933	0.1455	8
2	DEL	NC_005296	1704820	ppsR2	small_indel	-1bp	(992/1395 nt)	.	0	0	0	0.0857086	0.0903807	0	0	0
6	SNP	NC_005296	1065401	hupL	nonsynonymous	V	33	G	0	0	0	0	0	0.143985	0.168604	9
8	SNP	NC_005296	1065401	hupL	nonsynonymous	V	33	G	0	0	0	0	0.145401	0.205282	0.127325	9
2	DEL	NC_005296	3749879	RPA3323	large_deletion	-1,157bp	(601-1757/1773 nt)	.	0	0	0	1	0	0	0	0
2	DEL	NC_005296	4121018	RPA3647/RPA3648	small_indel	(G) 16 to 14	(+178/+238)	.	?	?	?	?	1	0	0	0
2	DEL	NC_005296	4189790	[nirA]‚Äì[RPA3711]	large_deletion	-1,030bp	(+108/+26)	.	0	0	0	1	0	0	0	0
2	DEL	NC_005296	4765447	RPA4221/RPA4222	small_indel	(AG) 13 to 11	(603-650/1755 nt)	.	0	0	0	0	0	0.0604672	0	0
3	SNP	NC_005296	93197	coaBC	nonsynonymous	N	285	T	?	?	0	?	0.0915122	0	0	0
3	SNP	NC_005296	120269	RPA0105	nonsynonymous	S	172	R	0	0	0	0	0	0	0.122965	0
3	SNP	NC_005296	210881	sucA	nonsynonymous	L	520	M	0	0	0.0910411	0	0	0	0	0
3	SNP	NC_005296	210890	sucA	nonsynonymous	P	517	T	0	0	0.0858445	0	0	0	0	0
3	SNP	NC_005296	381426	lepA	nonsynonymous	T	509	P	0	0	0	0	0	0.0859041	0	0
3	SNP	NC_005296	551091	RPA0495	nonsynonymous	L	42	V	?	?	0	0	0	0.0987372	0	0
3	SNP	NC_005296	558477	aroB	nonsynonymous	H	214	Q	0	0	0	0	0	0	0.107581	0
3	SNP	NC_005296	572334	pcaF	nonsynonymous	V	117	G	0	0	0	0	0	0	0.0691614	0
3	SNP	NC_005296	608777	RPA0546	nonsynonymous	L	83	R	?	?	0	0	0	0.293529	0	0
3	SNP	NC_005296	608797	RPA0546	nonsynonymous	F	90	V	?	?	0	0	0	0	0.188135	0
3	SNP	NC_005296	763886	phnN	nonsynonymous	S	150	R	?	?	0	?	0	0	0.141871	0
3	SNP	NC_005296	803513	RPA0729	nonsynonymous	M	108	I	0	0.0874276	0	0	0	0	0	0
3	SNP	NC_005296	835772	RPA0754	nonsynonymous	Q	163	K	0	0	0.164244	0	0	0	0	0
3	SNP	NC_005296	1040368	RPA0940	nonsynonymous	H	189	N	0	0	0	0	0	0	0.0606637	0
3	SNP	NC_005296	1046729	RPA0946	nonsynonymous	A	40	G	0	0	0	0	0	0.111053	0	0
3	SNP	NC_005296	1138639	polN	nonsynonymous	D	75	A	?	?	0	?	0	0	0.143603	0
6	SNP	NC_005296	1143196	ispE	nonsynonymous	S	110	A	?	?	0	?	0	0.259922	0.2545	0
3	SNP	NC_005296	1143218	ispE	nonsynonymous	L	117	R	?	?	0	?	0.139417	0	0.0937243	0
3	SNP	NC_005296	1143224	ispE	nonsynonymous	L	119	R	?	?	0	?	0	0	0.142807	0
3	SNP	NC_005296	1157024	RPA1051	nonsynonymous	E	340	D	0	0	0	0	0	0	0.119463	0
3	SNP	NC_005296	1215059	RPA1111	nonsynonymous	F	85	L	0	0	0	0.0928645	0	0	0	0
3	SNP	NC_005296	1259700	RPA1151	nonsynonymous	L	68	R	?	?	0	?	0	0	0.18273	0
3	SNP	NC_005296	1284079	RPA1176	nonsynonymous	D	106	H	?	0	0	0	0	0.0694962	0	0
3	SNP	NC_005296	1310924	RPA1200	nonsynonymous	L	47	R	?	?	0	?	0.147645	0	0	0
3	SNP	NC_005296	1310932	RPA1200	nonsynonymous	S	50	R	?	?	0	?	0	0	0.151135	0
3	SNP	NC_005296	1310939	RPA1200	nonsynonymous	E	52	A	?	?	0	?	0	0	0.13293	0
3	SNP	NC_005296	1310942	RPA1200	nonsynonymous	Q	53	P	?	?	0	?	0	0	0.0705447	0
3	SNP	NC_005296	1381454	RPA1259	nonsynonymous	R	904	G	0	0	0	0	0	0	0.0643816	0
3	SNP	NC_005296	1455275	mqoB	nonsynonymous	L	221	V	?	?	0	?	0	0.098259	0	0
3	SNP	NC_005296	1455279	mqoB	nonsynonymous	V	222	G	?	?	0	0	0	0	0.0922747	0
3	SNP	NC_005296	1467732	RPA1336	nonsynonymous	N	2690	T	?	?	0	?	0	0	0.167271	0
3	SNP	NC_005296	1481391	RPA1341	nonsynonymous	L	2030	R	?	?	0	?	0	0	0.116613	0
3	SNP	NC_005296	1482159	RPA1341	nonsynonymous	L	2286	R	?	?	0	?	0.16772	0	0	0
3	SNP	NC_005296	1487852	RPA1341	nonsynonymous	G	4184	R	?	?	0	?	0.18084	0	0.140327	0
3	SNP	NC_005296	1658247	RPA1495	nonsynonymous	T	59	N	0	0	0	0	0	0	0.0647073	0
3	SNP	NC_005296	1668378	RPA1503	nonsynonymous	V	400	G	?	?	0	?	0	0.22004	0	0
7	SNP	NC_005296	1143196	ispE	nonsynonymous	S	110	A	?	?	0	?	0.249145	0.198275	0.187809	0
3	SNP	NC_005296	1777467	purQ	nonsynonymous	D	632	V	0	0	0	0	0	0.0724621	0	0
3	SNP	NC_005296	1870620	RPA1681	nonsynonymous	A	832	P	?	0	0	0	0	0	0.0542393	0
3	SNP	NC_005296	1877959	RPA1685	nonsynonymous	N	537	K	0	0	0.146898	0	0	0	0	0
3	SNP	NC_005296	1881747	RPA1686	nonsynonymous	P	154	T	0	0	0	0	0	0	0	0
3	SNP	NC_005296	1912401	pnbA	nonsynonymous	S	216	P	?	0	0	0	0	0	0	0
3	SNP	NC_005296	2016037	RPA1797	nonsynonymous	Q	326	P	?	?	0	?	0	0	0.119279	0
4	SNP	NC_005296	1143224	ispE	nonsynonymous	L	119	R	?	?	0	?	0	0.158163	0.194623	0
3	SNP	NC_005296	2177813	RPA1937	nonsynonymous	F	19	L	0	0	?	0	?	1	?	0
3	SNP	NC_005296	2362069	RPA2101	nonsynonymous	Y	512	F	0	0	0	0	0	0.055079	0	0
3	SNP	NC_005296	2458007	RPA2184	nonsynonymous	I	35	S	0	0	0	0	0	0	0.154482	0
3	SNP	NC_005296	2487894	RPA2210	nonsynonymous	H	21	N	0	0	0	0	0	0.0771613	0	0
3	SNP	NC_005296	2544957	RPA2247	nonsynonymous	S	90	A	0	0	0	0	0	0.0911703	0	0
1	SNP	NC_005296	1197311	RPA1091	nonsynonymous	C	58	R	0	0	0	0	0	0.186656	0.118394	0
4	SNP	NC_005296	1259700	RPA1151	nonsynonymous	L	68	R	?	?	0	0	0.163948	0.258385	0.140512	0
3	SNP	NC_005296	2627462	RPA2319	nonsynonymous	K	74	T	?	?	0	?	0	0.103449	0	0
3	SNP	NC_005296	2671148	RPA2357	nonsynonymous	N	58	T	?	?	0	0	0	0	0.102108	0
3	SNP	NC_005296	2671190	RPA2357	nonsynonymous	E	72	A	?	?	0	?	0	0	0.153816	0
3	SNP	NC_005296	2678790	NifD1	nonsynonymous	F	349	V	0	0	0	0	0	0	0.116656	0
3	SNP	NC_005296	2700996	RPA2382	nonsynonymous	A	87	P	0	0	0	0	0	0	0.0677905	0
3	SNP	NC_005296	2703724	RPA2385	nonsynonymous	I	117	N	0	0.0732884	0	0	0	0	0	0
3	SNP	NC_005296	2709149	RPA2389	nonsynonymous	S	31	R	?	?	0	?	0	0	0.0539536	0
3	SNP	NC_005296	2779551	rne	nonsynonymous	E	925	A	?	?	0	?	0.157339	0	0.171265	0
3	SNP	NC_005296	2779602	rne	nonsynonymous	D	908	A	?	?	0	?	0	0	0.148648	0
3	SNP	NC_005296	2781474	rne	nonsynonymous	E	284	A	0	0	0	0	0	0.113424	0	0
3	SNP	NC_005296	2791897	RPA2457	nonsynonymous	L	73	P	0	0	0	0.0561047	0.183429	0	0	0
3	SNP	NC_005296	2844675	RPA2502	nonsynonymous	S	100	A	?	?	0	?	0	0	0.0761762	0
3	SNP	NC_005296	2877987	RPA2538	nonsynonymous	A	265	P	0	0	0	0	0	0.0718708	0	0
3	SNP	NC_005296	2892382	RPA2551	nonsynonymous	V	102	G	?	?	0	?	0	0	0.0914292	0
3	SNP	NC_005296	2895100	RPA2553	nonsynonymous	F	310	L	0	0	0	0	0	0	0.0971346	0
3	SNP	NC_005296	2909915	aapM-1	nonsynonymous	V	207	G	?	0	0	0	0	0	0.0834484	0
3	SNP	NC_005296	2945541	ispD	nonsynonymous	V	137	G	?	?	0	?	0	0	0.122235	0
3	SNP	NC_005296	2945550	ispD	nonsynonymous	V	134	G	?	?	0	?	0	0	0.111617	0
3	SNP	NC_005296	3236065	RPA2860	nonsynonymous	T	180	P	0	0	0	0	0	0	0.0667429	0
3	SNP	NC_005296	3311576	RPA2926	nonsynonymous	Y	12	D	0	0	0	0	0	0.0662322	0	0
3	SNP	NC_005296	3316487	RPA2930	nonsynonymous	Y	38	N	0	0	0	0	0	0	0.0599899	0
3	SNP	NC_005296	3366343	bioF	nonsynonymous	A	264	G	?	?	0	?	0	0.112799	0	0
3	SNP	NC_005296	3676026	RPA3265	nonsynonymous	V	54	G	?	?	0	?	0	0	0.112668	0
3	SNP	NC_005296	3713266	RPA3292	nonsynonymous	W	10	G	?	?	0	?	0	0	1	0
3	SNP	NC_005296	3778571	RPA3342	nonsynonymous	M	40	I	0	0	0	0	0	0	0.0849514	0
3	SNP	NC_005296	3836049	RPA3395	nonsynonymous	D	122	A	?	?	0	0	0	0	0.0757456	0
3	SNP	NC_005296	3904711	RPA3461	nonsynonymous	Q	111	K	0	0	0	0	0	0	0.0667281	0
3	SNP	NC_005296	3904717	RPA3461	nonsynonymous	T	109	P	0	0	0	0	0	0.0726218	0	0
3	SNP	NC_005296	3922231	RPA3475	nonsynonymous	R	46	P	?	?	?	?	?	?	1	0
3	SNP	NC_005296	3947713	RPA3498	nonsynonymous	G	188	C	?	0	0	0	0	0.068491	0	0
3	SNP	NC_005296	3949538	RPA3499	nonsynonymous	*	179	Y	?	?	0	0	0	0	0.0974183	0
3	SNP	NC_005296	3979043	RPA3520	nonsynonymous	T	255	P	0	0.0712547	0	0	0	0	0	0
3	SNP	NC_005296	4015687	RPA3548	nonsynonymous	G	409	S	0	0	0.230864	0	0	0	0	0
3	SNP	NC_005296	4032462	RPA3567	nonsynonymous	L	8	F	0	?	0	0	0	0	0.0621266	0
3	SNP	NC_005296	4107705	RPA3642	nonsynonymous	P	421	T	0	0	0.120587	0	0	0	0	0
3	SNP	NC_005296	4107708	RPA3642	nonsynonymous	H	422	N	0	0	0.129529	0	0	0	0	0
3	SNP	NC_005296	4242973	RPA3750	nonsynonymous	T	94	P	0	0	0	0	0	0	0.0646391	0
3	SNP	NC_005296	4243679	RPA3751	nonsynonymous	D	28	G	0	0	0	0	0	0	0.051578	0
3	SNP	NC_005296	4251024	hpcH	nonsynonymous	G	256	A	0	0	0	0	0	0	0.111714	0
3	SNP	NC_005296	4263800	paaA	nonsynonymous	N	266	T	0	0	0	0	0	0.0758052	0	0
3	SNP	NC_005296	4327524	rrm2	nonsynonymous	T	49	P	?	?	0	?	0	0.0839853	0	0
3	SNP	NC_005296	4327531	rrm2	nonsynonymous	F	46	L	?	?	0	?	0	0.0663023	0	0
3	SNP	NC_005296	4330110	RPA3835	nonsynonymous	L	184	I	0	0	0	0.102751	0	0	0	0
3	SNP	NC_005296	4351048	gcvP	nonsynonymous	D	327	A	?	?	0	?	0	0.0558138	0	0
3	SNP	NC_005296	4351050	gcvP	nonsynonymous	S	328	R	?	?	0	?	0	0	0.0812368	0
3	SNP	NC_005296	4359374	RPA3857	nonsynonymous	V	638	G	?	0	0	0	0.117378	0	0	0
3	SNP	NC_005296	4363140	RPA3861	nonsynonymous	S	59	A	?	?	0	0	0	0	0.0964918	0
3	SNP	NC_005296	4369988	RPA3869	nonsynonymous	E	61	G	?	?	0	?	0	0	0	0
3	SNP	NC_005296	4448967	RPA3938	nonsynonymous	G	427	D	?	?	0	?	0	0	0.158799	0
3	SNP	NC_005296	4454796	RPA3945	nonsynonymous	D	11	V	0	0	0	?	0.0952854	0	0	0
3	SNP	NC_005296	4459498	RPA3948	nonsynonymous	L	264	R	0	0	0	0	0	0.0960879	0	0
3	SNP	NC_005296	4557412	RPA4027	nonsynonymous	A	87	G	0	0	0	0	0	0	0.072566	0
3	SNP	NC_005296	4622574	RPA4084	nonsynonymous	G	29	R	?	?	0	?	1	0	0	0
3	SNP	NC_005296	4622586	RPA4084	nonsynonymous	F	33	I	?	?	0	?	1	0	0	0
2	SNP	NC_005296	1262279	RPA1154	synonymous	A	13	A	0	0	0	0	1	1	1	0
3	SNP	NC_005296	4622595	RPA4084	nonsynonymous	A	36	P	?	?	0	?	1	0	0	0
3	SNP	NC_005296	4685709	nnrR	nonsynonymous	V	117	G	?	?	0	?	0	0	0.136769	0
3	SNP	NC_005296	4710959	RPA4166	nonsynonymous	T	310	P	0	0	0	0	0	0.0561061	0	0
3	SNP	NC_005296	4833656	RPA4284	nonsynonymous	*	214	L	0	0	0	0	0	0	0.087193	0
3	SNP	NC_005296	4848914	RPA4302	nonsynonymous	L	703	V	?	?	0	?	0	0.0753264	0	0
3	SNP	NC_005296	4904684	RPA4353	nonsynonymous	A	44	G	0.062254	0	0	0	0	0	0	0
3	SNP	NC_005296	4958354	RPA4402	nonsynonymous	F	89	L	?	?	0	?	0	0	0.118228	0
3	SNP	NC_005296	5047257	RPA4474	nonsynonymous	D	121	A	0	0	0	0	0	0.134631	0	0
3	SNP	NC_005296	5068815	RPA4491	nonsynonymous	S	864	R	?	?	0	0	0	0	0.15103	0
3	SNP	NC_005296	5133504	RPA4553	nonsynonymous	D	194	A	0	0	0	0.0774908	0	0	0	0
3	SNP	NC_005296	5194700	nifS2	nonsynonymous	Y	33	N	0	0	0	0	0	0.051641	0	0
3	SNP	NC_005296	5224298	cbbM	nonsynonymous	F	427	S	0	0	0	0	0	0.0675068	0.0867343	0
3	SNP	NC_005296	5225568	cbbM	nonsynonymous	S	4	P	0	0	0	0	0	0	0.1463	0
3	SNP	NC_005296	5328120	RPA4722	nonsynonymous	E	496	D	0	0	0	0	0	0	0	0
3	SNP	NC_005296	5354123	lysA	nonsynonymous	H	159	N	0	0	0	0	0	0.0585089	0	0
3	SNP	NC_005296	5359694	hbdA	nonsynonymous	L	196	M	0	0	0.091845	0	0	0	0	0
3	SNP	NC_005296	5363707	rbn1	nonsynonymous	L	169	R	0	0	0	0	0	0.096683	0	0
3	SNP	NC_005296	5381079	metZ	nonsynonymous	C	53	G	0	0	0	0	0	0.0797234	0	0
3	SNP	NC_005296	5392252	pstB	nonsynonymous	P	251	A	0	0	0.0823498	0	0	0	0	0
3	SNP	NC_005296	1262279	RPA1154	synonymous	A	13	A	0	0	0	0	1	1	1	0
4	SNP	NC_005296	1262279	RPA1154	synonymous	A	13	A	0	0	0	0	1	1	1	0
3	SNP	NC_005296	41504	pheT	synonymous	R	604	R	?	?	0	?	0	0.052515	0	0
3	SNP	NC_005296	46754	infC	synonymous	S	76	S	0	0	0.0947714	0	0	0	0	0
3	SNP	NC_005296	131421	RPA0113	synonymous	*	465	*	0	0	0.060411	0	0	0	0	0
3	SNP	NC_005296	746795	RPA0676	synonymous	G	150	G	0	0	0	0	0	0.0953579	0	0
3	SNP	NC_005296	824583	RPA0746	synonymous	H	473	H	0	0	0	0	0.0532608	0	0	0
3	SNP	NC_005296	1149434	RPA1046	synonymous	P	121	P	?	0	0	?	1	0	0	0
6	SNP	NC_005296	1262279	RPA1154	synonymous	A	13	A	0	0	0	0	1	1	1	0
3	SNP	NC_005296	1310928	RPA1200	synonymous	A	48	A	?	?	0	?	0	0	0.116686	0
3	SNP	NC_005296	1530056	ptxC	synonymous	A	217	A	0	0	0	0	0	0.0552216	0	0
3	SNP	NC_005296	1564980	RPA1413	synonymous	A	78	A	?	?	0	?	0	0	0.0918331	0
3	SNP	NC_005296	1668371	RPA1503	synonymous	A	402	A	?	?	0	?	0	0	1	0
3	SNP	NC_005296	1762954	RPA1583	synonymous	A	38	A	?	?	?	?	0	1	0	0
3	SNP	NC_005296	1787423	RPA1608	synonymous	V	134	V	0	0	0	0	0	0.0634594	0	0
3	SNP	NC_005296	1992526	RPA1777	synonymous	I	70	I	0	0.118685	0	0	0	0	0	0
8	SNP	NC_005296	1262279	RPA1154	synonymous	A	13	A	0	0	0	0	0	1	1	0
3	SNP	NC_005296	2128418	RPA1892	synonymous	R	30	R	?	?	0	?	0	0	0.0962286	0
3	SNP	NC_005296	2748153	RPA2420	synonymous	G	474	G	0	0	0	0	0	0.102967	0.093226	0
3	SNP	NC_005296	2868043	RPA2527	synonymous	L	296	L	0	0	0	0	0.0504661	0	0	0
3	SNP	NC_005296	2945561	ispD	synonymous	A	130	A	?	?	0	?	0	0	0.113945	0
3	SNP	NC_005296	3176297	RPA2801	synonymous	A	152	A	?	?	0	?	0.13842	0	0.177919	0
3	SNP	NC_005296	3720681	RPA3298	synonymous	A	40	A	?	0	0	0	0	0	0.120957	0
3	SNP	NC_005296	4186584	RPA3707	synonymous	A	304	A	?	?	0	?	0	0	0.174143	0
3	SNP	NC_005296	4327537	rrm2	synonymous	G	44	G	?	?	0	?	0	0.121873	0	0
3	SNP	NC_005296	4797787	nuoN2	synonymous	A	19	A	?	?	0	0	0	0	0.124806	0
3	SNP	NC_005296	5164378	galE2	synonymous	V	82	V	0	0	0	0	0	0	0.0590057	0
3	SNP	NC_005296	5329068	RPA4722	synonymous	S	812	S	0	0	0	0	0	0	0	0
3	SNP	NC_005296	5332436	polA	synonymous	R	657	R	0	0	0	0	0.115211	0	0	0
3	SNP	NC_005296	1098678	RPA0994/RPA0995	intergenic	A	(+1/+64)	C	0	0	0	0	0	0	0.0964856	0
3	SNP	NC_005296	1105101	modD/RPA1003	intergenic	A	(+31/+100)	C	0	0	0	0	0	0.076776	0.0812926	0
3	SNP	NC_005296	1105133	modD/RPA1003	intergenic	G	(+63/+68)	T	0	0	0	0	0	0	0.111938	0
3	SNP	NC_005296	1377908	cobS/RPA1258	intergenic	G	(-25/-155)	A	0	0	0	0.529247	0	0	0	0
3	SNP	NC_005296	1429062	RPA1308/RPA1309	intergenic	A	(-371/-516)	C	?	?	?	0	?	0	0.432058	0
3	SNP	NC_005296	1436788	RPA1316/cioB	intergenic	T	(-119/-768)	G	0	0	0	0	0	0.0580149	0	0
4	SNP	NC_005296	1310924	RPA1200	nonsynonymous	L	47	R	?	?	0	?	0.104134	0.150338	0.122596	0
3	SNP	NC_005296	1575500	RPA1421/RPA1422	intergenic	G	(-43/+34)	C	?	?	0	?	0	0.0909047	0	0
3	SNP	NC_005296	1638708	RPA1475/RPA1476	intergenic	C	(-199/-127)	A	0.110757	0	0	0	0	0	0	0
3	SNP	NC_005296	1676016	RPA1508/hemE	intergenic	G	(-325/+57)	C	0	0	0	0	0	0.0610037	0	0
6	SNP	NC_005296	1310932	RPA1200	nonsynonymous	S	50	R	?	?	0	?	0	0.161228	0.190382	0
3	SNP	NC_005296	2082228	RPA1851/mucR	intergenic	T	(-567/-474)	G	?	?	0	?	0.127777	0	0	0
3	SNP	NC_005296	2360373	RPA2100/RPA2101	intergenic	C	(+150/-162)	G	0	0	0	0	0	0	0.113604	0
1	SNP	NC_005296	1407257	rpoD	nonsynonymous	L	177	P	0	0	0	0	0.172223	0.0715413	0.117716	0
3	SNP	NC_005296	2467648	RPA2193/RPA2194	intergenic	T	(+130/+103)	G	0	0	0	0	0	0	0.0954261	0
3	SNP	NC_005296	2480075	RPA2202/guaA	intergenic	T	(+185/-107)	G	0	0	0	0	0	0	0	0
3	SNP	NC_005296	2543955	RPA2246/RPA2247	intergenic	T	(+11/+10)	G	0	0	0	0	1	0	1	0
3	SNP	NC_005296	2601160	RPA2294/RPA2295	intergenic	G	(+347/-126)	C	0	0	0	?	0	0.13064	0	0
3	SNP	NC_005296	2861879	RPA2520/RPA2521	intergenic	C	(-80/-313)	A	0	0	0	0	0	0	0	0
3	SNP	NC_005296	3063807	rnpO/relA	intergenic	G	(+181/-85)	T	0	0.112263	0	0	0	0	0	0
3	SNP	NC_005296	3129241	RPA2755/RPA2756	intergenic	C	(-244/-37)	T	0	0	0	0	0.104437	0	0	0
3	SNP	NC_005296	3270492	moaC/RPA2893	intergenic	G	(+30/-8)	C	0	0	0	0	0	0.0937376	0	0
3	SNP	NC_005296	3538037	rpmG/RPA3130	intergenic	T	(+81/+186)	G	0	0	0	0	0	0.0909009	0	0
3	SNP	NC_005296	3538041	rpmG/RPA3130	intergenic	T	(+85/+182)	C	0	0	0	0	0	0	0.214313	0
3	SNP	NC_005296	3640439	RPA3220/RPA3221	intergenic	T	(-178/+45)	G	0	0	0	0	0	0	0	0
3	SNP	NC_005296	3702036	tRNA-Trp1/tuf	intergenic	T	(-397/+25)	G	0	0	0	0	0	0	0.0827541	0
3	SNP	NC_005296	3755034	RPA3326/RPA3327	intergenic	G	(+12/-274)	C	0	?	0	0	0	0.125032	0	0
3	SNP	NC_005296	3762555	RPA3335/RPA3336	intergenic	A	(-557/+9)	T	0	0	0	0.0679374	0	0	0	0
3	SNP	NC_005296	3903970	RPA3459/RPA3460	intergenic	C	(+25/-96)	A	?	?	0	?	0.225538	0	0	0
3	SNP	NC_005296	3906347	RPA3462/RPA3463	intergenic	T	(-95/+9)	G	0	0	0	0	0	0.077877	0	0
3	SNP	NC_005296	3938053	RPA3487/RPA3488	intergenic	G	(-2/+4)	T	0	0	0	0	0	0	0.0519738	0
3	SNP	NC_005296	4146250	cspA5/RPA3673	intergenic	C	(+53/+61)	A	0.106065	0	0	0	0	0	0	0
3	SNP	NC_005296	4219185	argD1/RPA3733	intergenic	G	(-270/+62)	C	0	0	0	0	0	0	0.0994439	0
3	SNP	NC_005296	4327970	rrm2/idh	intergenic	T	(-302/-73)	G	0	0	0	0	0	0	0.0874734	0
3	SNP	NC_005296	4359198	RPA3856/RPA3857	intergenic	A	(+100/+64)	C	0	?	0	0	0	0.1624	0	0
3	SNP	NC_005296	4359205	RPA3856/RPA3857	intergenic	G	(+107/+57)	C	?	?	0	?	0	0	0.0973215	0
1	SNP	NC_005296	1526476	vnfG/vnfK	intergenic	A	(+23/-41)	C	0	0	0	0	0.108754	0.0983925	0.12877	0
3	SNP	NC_005296	4359214	RPA3856/RPA3857	intergenic	G	(+116/+48)	C	?	?	0	?	0	0	0.0890412	0
3	SNP	NC_005296	4359223	RPA3856/RPA3857	intergenic	A	(+125/+39)	C	?	?	0	?	0	0	0.165031	0
3	SNP	NC_005296	4426484	RPA3921/RPA3922	intergenic	C	(-116/+35)	G	0	0	0	0	0	0	0.0518346	0
3	SNP	NC_005296	4577739	RPA4045/RPA4046	intergenic	C	(+71/-199)	G	0	0	0	0	0	0	0.10685	0
3	SNP	NC_005296	4577755	RPA4045/RPA4046	intergenic	C	(+87/-183)	G	0	0	0	0	0	0.109392	0	0
3	SNP	NC_005296	4768068	RPA4225/RPA4226	intergenic	T	(+79/+79)	A	0	0	0	0	0	0.0725107	0	0
3	SNP	NC_005296	4789244	RPA4244/RPA4245	intergenic	G	(-40/-150)	C	0	0.0712419	0	0	0	0	0	0
3	SNP	NC_005296	4916123	proC/RPA4367	intergenic	G	(+53/+216)	C	?	?	0	?	0	0.111068	0	0
3	SNP	NC_005296	4916213	proC/RPA4367	intergenic	G	(+143/+126)	C	?	0	0	?	0	0.11062	0	0
3	SNP	NC_005296	5029138	RPA4452/RPA4453	intergenic	T	(+233/+46)	G	0	0	0	0	0	0.0625978	0	0
3	SNP	NC_005296	5137214	RPA4556/RPA4557	intergenic	G	(-165/-39)	T	0	0	0	0.0680923	0	0	0	0
3	SNP	NC_005296	5244332	kduD/RPA4658	intergenic	C	(+4/-29)	A	0.0944672	0	0	0	0	0	0	0
3	SNP	NC_005296	5267160	RPA4669/fahA	intergenic	T	(+60/+67)	A	0	0	0	0	0	0.0767097	0	0
3	SNP	NC_005296	5286731	RPA4684/lysK	intergenic	G	(+25/+16)	C	?	0	0	?	0	0	0.103872	0
3	SNP	NC_005296	5297340	RPA4693/RPA4694	intergenic	G	(-59/-108)	C	0	0	0.053937	0	0	0	0	0
3	SNP	NC_005296	5409884	RPA4791/RPA4792	intergenic	T	(+27/-178)	G	0	0	0	0	0	0.0708103	0	0
3	SNP	NC_005296	5456855	RPA4833/msrA2	intergenic	G	(-106/+30)	C	0	0	0	?	0	0	1	0
2	SNP	NC_005296	1526476	vnfG/vnfK	intergenic	A	(+23/-41)	C	0	0	0	0	0.158117	0.0923276	0.152753	0
3	INS	NC_005296	5225567	cbbM	small_indel	+C	(11/1386 nt)	.	0	0	0	0	0	0	0.145571	0
3	DEL	NC_005296	712920	flgD	small_indel	-1bp	(627/798 nt)	.	0	0	0	0	0.064497	0	0	0
3	SNP	NC_005296	1526476	vnfG/vnfK	intergenic	A	(+23/-41)	C	0	0	0	0	0	0.0792661	0.111332	0
4	SNP	NC_005296	1526476	vnfG/vnfK	intergenic	A	(+23/-41)	C	0	0	0	0	0.100454	0.0929179	0.105797	0
5	SNP	NC_005296	1526476	vnfG/vnfK	intergenic	A	(+23/-41)	C	0	0	0	0	0.111629	0.117424	0.128122	0
3	DEL	NC_005296	1704723	ppsR2	small_indel	-10bp	(895-904/1395 nt)	.	0	0	0.181649	0.133131	0	0	0	0
3	DEL	NC_005296	2603139	RPA2297	large_deletion	-98bp	(475-572/2808 nt)	.	0	0	0	0.501292	0.0720131	0	0	0
3	DEL	NC_005296	2603237	RPA2297	large_deletion	-132bp	(573-704/2808 nt)	.	0	0	0	0.429564	0.0778455	0	0	0
3	DEL	NC_005296	2844502	RPA2502	small_indel	-1bp	(125/306 nt)	.	?	?	0	0	0.0509992	0	0	0
3	DEL	NC_005296	4765447	RPA4221/RPA4222	small_indel	(AG) 13 to 11	(+129/+2)	.	0	0	0	0	0	0.0548196	0	0
4	SNP	NC_005296	113162	oppD	nonsynonymous	T	51	R	0	0.0513325	0	0	0	0	0	0
4	SNP	NC_005296	120251	RPA0105	nonsynonymous	T	166	P	0	0	0	0	0	0	0.0798979	0
4	SNP	NC_005296	122911	RPA0107	nonsynonymous	L	224	R	?	?	0	0	0.0850296	0	0	0
4	SNP	NC_005296	162466	cheA1	nonsynonymous	Q	273	P	?	?	?	?	0.134982	0	0	0
4	SNP	NC_005296	162478	cheA1	nonsynonymous	K	269	T	0	?	?	?	0.175439	0	0	0
4	SNP	NC_005296	162496	cheA1	nonsynonymous	Q	263	P	0	0	0	0	0.120147	0	0	0
4	SNP	NC_005296	175081	RPA0156	nonsynonymous	E	98	Q	0	0	0	0	0.0712032	0	0	0
4	SNP	NC_005296	203401	xerC	nonsynonymous	S	141	A	?	?	0	?	0	0.120089	0	0
4	SNP	NC_005296	203417	xerC	nonsynonymous	L	146	R	?	?	0	?	0	0	0.140465	0
4	SNP	NC_005296	219123	RPA0196	nonsynonymous	L	166	R	?	?	0	?	0	0	0.0572157	0
4	SNP	NC_005296	234048	RPA0210	nonsynonymous	S	154	A	0	0	0	0	0	0	0.147228	0
4	SNP	NC_005296	296926	RPA0268	nonsynonymous	T	101	P	0	0	0	0	0	0	0.0576396	0
4	SNP	NC_005296	300810	amtB1	nonsynonymous	W	49	G	0	0	0	0	0	0	0.099719	0
4	SNP	NC_005296	370055	RPA0342	nonsynonymous	A	150	P	0	0	0	0	0.13259	0	0	0
4	SNP	NC_005296	370087	RPA0342	nonsynonymous	A	139	G	0	0	0	0	0.0700712	0	0	0
4	SNP	NC_005296	381415	lepA	nonsynonymous	E	512	D	0	0	0	0	0	0.106784	0	0
4	SNP	NC_005296	381426	lepA	nonsynonymous	T	509	P	0	0	0	0	0.0718627	0.088747	0	0
4	SNP	NC_005296	431777	argG	nonsynonymous	G	434	A	0	0	0	0	0	0	0.0663543	0
4	SNP	NC_005296	433553	RPA0393	nonsynonymous	W	133	G	?	0	0	0	0	0	0.0985532	0
4	SNP	NC_005296	510893	RPA0463	nonsynonymous	V	46	G	?	?	0	0	0.0759683	0	0	0
4	SNP	NC_005296	517333	AtsC	nonsynonymous	S	231	A	0	0	0	0	0	0.247993	0	0
4	SNP	NC_005296	529346	fabG1	nonsynonymous	*	261	C	0	0	0	0	0	0	0.0792041	0
4	SNP	NC_005296	551100	RPA0495	nonsynonymous	A	39	S	?	?	0	0	0	0	0.0872412	0
4	SNP	NC_005296	570767	mutS	nonsynonymous	L	348	R	?	?	0	?	0.128596	0	0	0
4	SNP	NC_005296	570797	mutS	nonsynonymous	L	338	R	?	?	0	?	0.135214	0	0	0
4	SNP	NC_005296	572334	pcaF	nonsynonymous	V	117	G	?	0	0	0	0	0.108335	0	0
4	SNP	NC_005296	608777	RPA0546	nonsynonymous	L	83	R	?	0	0	0	0	0.152271	0	0
4	SNP	NC_005296	608797	RPA0546	nonsynonymous	F	90	V	?	0	0	0	0.18734	0	0.181242	0
4	SNP	NC_005296	610852	RPA0548	nonsynonymous	L	199	R	0	0	0	0	0	0	0.0548449	0
4	SNP	NC_005296	613360	RPA0551	nonsynonymous	T	271	P	0.0869784	0	0	0	0	0	0	0
4	SNP	NC_005296	657849	prc	nonsynonymous	D	251	A	?	?	0	0	0	0.0917144	0	0
4	SNP	NC_005296	675591	hemK	nonsynonymous	L	32	V	0	0	0	0	0	0.0861917	0	0
4	SNP	NC_005296	763886	phnN	nonsynonymous	S	150	R	?	?	0	?	0.0903201	0	0	0
4	SNP	NC_005296	768641	phnI	nonsynonymous	P	120	T	0	0	0	0	0.0505939	0	0	0
4	SNP	NC_005296	810733	fdsA	nonsynonymous	D	846	A	?	?	0	?	0.167462	0	0	0
4	SNP	NC_005296	813172	RPA0737	nonsynonymous	I	362	N	0.0593705	0	0	0	0	0	0	0
4	SNP	NC_005296	898849	RPA0808	nonsynonymous	D	39	A	0	0	0	0	0.0868773	0	0	0
4	SNP	NC_005296	1000404	RPA0897	nonsynonymous	E	14	A	?	?	0	0	0.0889773	0	0.0826283	0
4	SNP	NC_005296	1039044	RPA0938	nonsynonymous	E	58	A	?	0	0	0	0.100944	0	0	0
4	SNP	NC_005296	1079206	hoxA	nonsynonymous	E	128	K	0	0.191276	0	0	0	0	0	0
4	SNP	NC_005296	1138639	polN	nonsynonymous	D	75	A	?	?	0	?	0.104215	0	0	0
9	SNP	NC_005296	1526476	vnfG/vnfK	intergenic	A	(+23/-41)	C	0	0	0	0	0	0.19085	0.14221	0
4	SNP	NC_005296	1143203	ispE	nonsynonymous	D	112	A	?	?	0	?	0	0	0.220923	0
4	SNP	NC_005296	1143218	ispE	nonsynonymous	L	117	R	?	?	0	?	0	0	0.0989985	0
1	SNP	NC_005296	1588088	draT1	nonsynonymous	R	212	Q	0	0	0	0	0.154388	0.0503936	0.210984	0
4	SNP	NC_005296	1143227	ispE	nonsynonymous	L	120	R	?	?	0	?	0	0	0.124181	0
4	SNP	NC_005296	1143256	ispE	nonsynonymous	D	130	Y	?	?	0	0	0	0.0770559	0	0
4	SNP	NC_005296	1216689	RPA1113	nonsynonymous	K	220	N	0	0	0	0.0636449	0	0	0	0
4	SNP	NC_005296	1254230	RPA1146	nonsynonymous	T	170	P	?	?	0	?	0	0.135222	0	0
1	SNP	NC_005296	1685253	crtC	nonsynonymous	C	69	R	0	0	0	0	0.141431	0.0647335	0.146088	0
4	SNP	NC_005296	1267071	lpxK	nonsynonymous	Q	202	K	?	?	0	?	0.0589767	0	0	0
4	SNP	NC_005296	1284079	RPA1176	nonsynonymous	D	106	H	0	?	0	0	0.0765128	0.104175	0	0
4	SNP	NC_005296	1290592	RPA1181	nonsynonymous	T	279	P	?	?	0	0	0.126122	0	0.102757	0
4	SNP	NC_005296	1310920	RPA1200	nonsynonymous	L	46	V	?	?	0	?	0	0	0.0550413	0
3	SNP	NC_005296	1703732	cycA/ppsR2	intergenic	C	(-225/-97)	T	0	0	0.105891	0.12806	0.27738	0.0651693	0.123811	0
4	SNP	NC_005296	1310932	RPA1200	nonsynonymous	S	50	R	?	?	0	?	0	0	0.101323	0
4	SNP	NC_005296	1310939	RPA1200	nonsynonymous	E	52	A	?	?	0	?	0.116426	0	0.102845	0
4	SNP	NC_005296	1310942	RPA1200	nonsynonymous	Q	53	P	?	?	0	?	0.0969787	0	0.103321	0
4	SNP	NC_005296	1325268	RPA1211	nonsynonymous	I	117	V	0	0	0.0651641	0	0	0	0	0
4	SNP	NC_005296	1332529	RPA1217	nonsynonymous	T	338	P	0	?	0	0	0	0.0690022	0	0
4	SNP	NC_005296	1352399	RPA1234	nonsynonymous	A	468	G	?	?	0	0	0	0	0.0669208	0
4	SNP	NC_005296	1352411	RPA1234	nonsynonymous	L	472	R	?	?	0	0	0	0	0.0807376	0
4	SNP	NC_005296	1418386	RPA1298	nonsynonymous	T	229	P	0	0	0	0	0	0	0.0773482	0
4	SNP	NC_005296	1455275	mqoB	nonsynonymous	L	221	V	?	?	0	0	0	0.128377	0	0
4	SNP	NC_005296	1481391	RPA1341	nonsynonymous	L	2030	R	?	?	0	0	0	0	0.12467	0
4	SNP	NC_005296	1482147	RPA1341	nonsynonymous	L	2282	R	?	?	0	?	0.120371	0	0	0
4	SNP	NC_005296	1482159	RPA1341	nonsynonymous	L	2286	R	?	?	0	?	0.104041	0	0	0
4	SNP	NC_005296	1482162	RPA1341	nonsynonymous	V	2287	G	?	?	0	?	0.0883865	0	0	0
4	SNP	NC_005296	1482858	RPA1341	nonsynonymous	D	2519	A	?	?	?	?	0.0727406	0	0	0
4	SNP	NC_005296	1487852	RPA1341	nonsynonymous	G	4184	R	?	?	0	?	0	0	0.142115	0
4	SNP	NC_005296	1487880	RPA1341	nonsynonymous	V	4193	G	?	?	0	?	0.0581083	0	0	0
4	SNP	NC_005296	1498621	RPA1352	nonsynonymous	T	78	P	0	0	0	0	0.0936298	0	0	0
4	SNP	NC_005296	1570866	RPA1419	nonsynonymous	S	336	A	?	?	0	?	0.103905	0	0.110558	0
4	SNP	NC_005296	1590539	anfK	nonsynonymous	D	418	A	0.0705767	0	0	0	0	0	0	0
4	SNP	NC_005296	1627188	RPA1466	nonsynonymous	T	490	P	0	0	0	0	0	0	0.123663	0
4	SNP	NC_005296	1658247	RPA1495	nonsynonymous	T	59	N	0	0	0.216218	0	0	0	0	0
4	SNP	NC_005296	1668393	RPA1503	nonsynonymous	L	395	R	?	?	0	?	0.293242	0	0	0
4	SNP	NC_005296	1668401	RPA1503	nonsynonymous	I	392	M	?	?	0	?	0.184933	0	0	0
4	SNP	NC_005296	1668402	RPA1503	nonsynonymous	I	392	S	?	?	0	?	0.190918	0	0	0
4	SNP	NC_005296	1762951	RPA1583	nonsynonymous	K	39	N	?	?	0	?	0.0951476	1	0	0
4	SNP	NC_005296	1790837	RPA1610	nonsynonymous	F	78	V	?	?	0	?	0	0.0829201	0	0
4	SNP	NC_005296	1800019	ilvX	nonsynonymous	T	371	P	?	?	0	?	0	0	0.0603032	0
4	SNP	NC_005296	1822882	RPA1640	nonsynonymous	F	430	V	0	?	0	0	0	0	0.0791101	0
4	SNP	NC_005296	1877783	RPA1685	nonsynonymous	A	479	T	0	0	0.102393	0	0	0	0	0
4	SNP	NC_005296	1881747	RPA1686	nonsynonymous	P	154	T	0	0	?	0	0	0	0	0
4	SNP	NC_005296	1912401	pnbA	nonsynonymous	S	216	P	?	?	0	0	0	0	0	0
4	SNP	NC_005296	1926012	RPA1725	nonsynonymous	D	459	A	0	0	0	0	0	0	0.12271	0
4	SNP	NC_005296	2016082	RPA1797	nonsynonymous	L	311	R	?	?	0	?	0.0955534	0	0	0
4	SNP	NC_005296	2016106	RPA1797	nonsynonymous	E	303	A	?	?	0	?	0.0989909	0	0	0
9	SNP	NC_005296	1703734	cycA/ppsR2	intergenic	T	(-227/-95)	C	0	0	0.420839	0.292716	0.127634	0.346801	0.538931	0
4	SNP	NC_005296	2117289	RPA1884	nonsynonymous	T	166	A	0	0	0.0833979	0	0	0	0	0
4	SNP	NC_005296	2117698	RPA1884	nonsynonymous	S	302	N	0	0	0.10591	0	0	0	0	0
4	SNP	NC_005296	2128355	RPA1892	nonsynonymous	K	9	N	?	?	0	0	0.0892024	0	0	0
4	SNP	NC_005296	2128981	RPA1892	nonsynonymous	L	218	R	?	?	?	?	0.212157	0	0	0
4	SNP	NC_005296	2128986	RPA1892	nonsynonymous	R	220	G	?	?	0	?	0.106495	0	0	0
4	SNP	NC_005296	2144617	RPA1912	nonsynonymous	L	1150	R	?	?	?	?	0.1637	0	0	0
4	SNP	NC_005296	2144641	RPA1912	nonsynonymous	V	1158	G	?	?	?	?	0.154918	0	0	0
4	SNP	NC_005296	2144680	RPA1912	nonsynonymous	V	1171	G	?	?	0	?	0.131914	0	0	0
4	SNP	NC_005296	2177815	RPA1937	nonsynonymous	L	20	R	0	0	?	0	?	?	1	0
4	SNP	NC_005296	2260700	pssA	nonsynonymous	V	224	L	0	0	0.1208	0	0	0	0	0
4	SNP	NC_005296	2381742	hmuV	nonsynonymous	E	155	D	?	?	0	0	0	0	0.0869656	0
4	SNP	NC_005296	2392126	RPA2129	nonsynonymous	D	158	A	?	?	0	?	0	0	0.0854368	0
4	SNP	NC_005296	2487879	RPA2210	nonsynonymous	D	16	H	0	0	0	0	0	0	0.0741582	0
4	SNP	NC_005296	2601860	RPA2295	nonsynonymous	L	192	R	?	?	0	0	0	0	0.111709	0
2	SNP	NC_005296	1703857	ppsR2	nonsynonymous	I	10	T	0	0	0	0.109284	0.172872	0.0666909	0.104783	0
1	SNP	NC_005296	1703869	ppsR2	nonsynonymous	L	14	R	0	0	0	0	0	0.146464	0.147185	0
4	SNP	NC_005296	2678790	NifD1	nonsynonymous	F	349	I	0	?	0	0	0.120749	0	0	0
4	SNP	NC_005296	2696707	RPA2379	nonsynonymous	W	113	R	0	0.125393	0	0	0	0	0	0
4	SNP	NC_005296	2704165	RPA2386	nonsynonymous	T	273	P	0	0	0	0	0	0	0.0743179	0
4	SNP	NC_005296	2709157	RPA2389	nonsynonymous	W	29	G	0	?	0	0	0	0	0.120576	0
4	SNP	NC_005296	2724674	cobN	nonsynonymous	Y	970	F	0.0937562	0	0	0	0	0	0	0
4	SNP	NC_005296	2748983	RPA2420	nonsynonymous	D	198	Y	0	0	0	0	0	0.0516229	0	0
4	SNP	NC_005296	2779551	rne	nonsynonymous	E	925	A	?	?	0	?	0.124161	0	0	0
4	SNP	NC_005296	2779642	rne	nonsynonymous	T	895	P	?	?	0	?	0.101724	0	0	0
4	SNP	NC_005296	2801676	nifS1	nonsynonymous	S	196	A	0	0	0	0	0	0.11057	0	0
4	SNP	NC_005296	2811170	RPA2472	nonsynonymous	S	153	A	?	?	0	?	0.122271	0	0.0967169	0
4	SNP	NC_005296	2844675	RPA2502	nonsynonymous	S	100	A	?	?	0	?	0	0	0.0742359	0
4	SNP	NC_005296	2877984	RPA2538	nonsynonymous	Y	264	N	0	0	0	0	0	0	0.0581551	0
4	SNP	NC_005296	2895638	RPA2553	nonsynonymous	S	490	R	?	?	0	0	0	0	0.074543	0
4	SNP	NC_005296	2895669	RPA2553	nonsynonymous	D	500	A	?	?	0	0	0	0	0.104333	0
4	SNP	NC_005296	2945541	ispD	nonsynonymous	V	137	G	?	?	0	?	0.0893369	0	0.0890689	0
4	SNP	NC_005296	2945547	ispD	nonsynonymous	V	135	G	?	?	0	?	0	0	0.0804043	0
4	SNP	NC_005296	2945550	ispD	nonsynonymous	V	134	G	?	?	0	?	0	0	0.0788846	0
4	SNP	NC_005296	2945556	ispD	nonsynonymous	L	132	R	?	?	0	?	0	0.122021	0	0
10	SNP	NC_005296	1149441	RPA1046	nonsynonymous	S	124	P	?	?	0	?	0	0.273152	0.255754	3
4	SNP	NC_005296	3042234	RPA2667	nonsynonymous	S	185	F	0	0	0	0	0	0.0818338	0.0921936	0
4	SNP	NC_005296	3236061	RPA2860	nonsynonymous	G	181	A	0	0	0	0	0	0.0952506	0	0
4	SNP	NC_005296	3358150	RPA2964	nonsynonymous	L	292	V	?	?	0	0	0.100963	0	0	0
4	SNP	NC_005296	3358154	RPA2964	nonsynonymous	V	293	G	?	?	0	0	0	0	0.0632372	0
4	SNP	NC_005296	3366322	bioF	nonsynonymous	L	271	R	?	?	0	?	0	0	0.0901656	0
4	SNP	NC_005296	3366337	bioF	nonsynonymous	V	266	G	?	?	0	?	0.0763884	0	0	0
4	SNP	NC_005296	3366344	bioF	nonsynonymous	A	264	S	?	?	0	?	0	0	0.142167	0
4	SNP	NC_005296	3424426	RPA3022	nonsynonymous	F	279	V	0	0	0	0	0	0	0.0817208	0
4	SNP	NC_005296	3424460	RPA3022	nonsynonymous	V	290	G	0	0	0	0	0	0	0.0751271	0
4	SNP	NC_005296	3433765	argE	nonsynonymous	A	148	G	0.0844369	0	0	0	0	0	0	0
4	SNP	NC_005296	3435333	RPA3036	nonsynonymous	S	26	A	0	0	0	0	0	0.0878115	0	0
4	SNP	NC_005296	3561023	RPA3152	nonsynonymous	G	49	A	?	?	0	?	0	0	0.145157	0
4	SNP	NC_005296	3561024	RPA3152	nonsynonymous	G	49	R	?	?	0	?	0.101706	0	0	0
4	SNP	NC_005296	3579926	RPA3172	nonsynonymous	W	204	G	?	?	0	?	0	0	0.0844364	0
4	SNP	NC_005296	3602134	RPA3189	nonsynonymous	V	101	G	?	?	0	?	0.0914307	0	0	0
4	SNP	NC_005296	3621881	RPA3206	nonsynonymous	E	206	D	?	?	?	?	0.142241	0	0	0
4	SNP	NC_005296	3629416	RPA3211	nonsynonymous	N	877	T	?	?	0	0	0	0	0.065722	0
4	SNP	NC_005296	3676026	RPA3265	nonsynonymous	V	54	G	?	?	0	?	0	0	0.1424	0
4	SNP	NC_005296	3719965	RPA3298	nonsynonymous	A	279	G	0	0	0	0	0	0	0.0544262	0
4	SNP	NC_005296	3836049	RPA3395	nonsynonymous	D	122	A	?	?	0	0	0	0	0.064321	0
4	SNP	NC_005296	3938033	RPA3487	nonsynonymous	T	7	P	0	?	0	0	0.0836229	0	0	0
4	SNP	NC_005296	3947327	RPA3497	nonsynonymous	P	119	A	?	0	0	0	0	0.0776882	0	0
4	SNP	NC_005296	4092687	RPA3631	nonsynonymous	K	202	T	?	?	0	0	0	0	0.144211	0
4	SNP	NC_005296	4145212	RPA3670	nonsynonymous	T	413	P	?	?	0	0	0.0800786	0	0	0
4	SNP	NC_005296	4145285	RPA3670	nonsynonymous	E	437	A	?	?	0	0	0	0.096292	0.090064	0
4	SNP	NC_005296	4186636	RPA3707	nonsynonymous	W	322	G	?	?	0	?	0.0769453	0	0	0
4	SNP	NC_005296	4222462	ispH	nonsynonymous	A	92	P	0	0	0	0.728795	0.158195	0	0	0
4	SNP	NC_005296	4235189	RPA3746	nonsynonymous	L	708	R	0	0	0	0	0	0	0.111367	0
4	SNP	NC_005296	4242973	RPA3750	nonsynonymous	T	94	P	0	0	0	0	0	0.0798035	0.0764084	0
4	SNP	NC_005296	4246089	RPA3753	nonsynonymous	D	418	A	?	?	0	0	0.186957	0	0	0
4	SNP	NC_005296	4263176	paaB	nonsynonymous	P	89	A	0	0	0	0	0	0	0.0515103	0
4	SNP	NC_005296	4310381	RPA3813	nonsynonymous	L	163	R	?	?	0	?	0	0	0.0779285	0
2	SNP	NC_005296	1149441	RPA1046	nonsynonymous	S	124	A	?	?	0	?	0.426852	0.309415	0.292004	9
4	SNP	NC_005296	4331803	RPA3836	nonsynonymous	R	244	G	0	0	?	0.245647	?	?	?	0
4	SNP	NC_005296	4351048	gcvP	nonsynonymous	D	327	A	?	?	0	0	0	0.06109	0	0
7	INS	NC_005296	1703871	ppsR2	small_indel	+TCG	(43/1395 nt)	.	0	0	0.612804	0.635245	0.471288	0.502857	0.471268	0
4	SNP	NC_005296	4351051	gcvP	nonsynonymous	S	328	T	?	?	0	0	0	0.0970821	0	0
4	SNP	NC_005296	4359374	RPA3857	nonsynonymous	V	638	G	?	?	0	0	0.119195	0	0.0846996	0
4	SNP	NC_005296	4369988	RPA3869	nonsynonymous	E	61	G	?	?	0	0	0	0	0	0
4	SNP	NC_005296	4466375	RPA3954	nonsynonymous	S	332	P	0	0	0	0	0.125106	0	0	0
4	SNP	NC_005296	4489625	thiD	nonsynonymous	E	92	D	?	0	0	0	0.111859	0	0	0
4	SNP	NC_005296	4550506	RPA4020	nonsynonymous	Q	6	E	0	0	0	0	0	0.0730872	0	0
4	SNP	NC_005296	4557751	RPA4028	nonsynonymous	P	263	T	0	0	0	0	0	0	0.0740242	0
4	SNP	NC_005296	4557757	RPA4028	nonsynonymous	L	261	I	0	0	0	0	0	0	0.065515	0
4	SNP	NC_005296	4595387	RPA4062	nonsynonymous	L	205	R	0	0	0	0	0	0	0.0789418	0
4	SNP	NC_005296	4622571	RPA4084	nonsynonymous	D	28	H	0	0	0	0	0.31299	0	0	0
3	SNP	NC_005296	1149441	RPA1046	nonsynonymous	S	124	A	?	?	0	?	0	0.415219	0.315394	9
4	SNP	NC_005296	4622592	RPA4084	nonsynonymous	A	35	P	?	?	0	?	0.229997	0	0	0
4	SNP	NC_005296	4622631	RPA4084	nonsynonymous	S	48	A	?	?	0	0	0.153912	0	0	0
4	SNP	NC_005296	4665550	trbE2	nonsynonymous	D	270	H	0	0.0756397	0	0	0	0	0	0
4	SNP	NC_005296	4685696	nnrR	nonsynonymous	W	113	G	?	?	0	0	0	0	0.0748167	0
4	SNP	NC_005296	4685709	nnrR	nonsynonymous	V	117	G	?	?	0	0	0.118508	0	0	0
4	SNP	NC_005296	4848836	RPA4302	nonsynonymous	A	729	P	?	?	0	?	0	0	0.0654368	0
4	SNP	NC_005296	4848845	RPA4302	nonsynonymous	T	726	P	?	?	0	?	0.110037	0	0	0
4	SNP	NC_005296	4848882	RPA4302	nonsynonymous	S	713	R	?	?	0	0	0	0	0.050612	0
4	SNP	NC_005296	5018150	RPA4443	nonsynonymous	T	520	P	0.0549736	0	0	0	0	0	0	0
4	SNP	NC_005296	5047257	RPA4474	nonsynonymous	D	121	A	0	0	0	0	0	0	0.11914	0
4	SNP	NC_005296	5060031	mutY	nonsynonymous	L	36	V	?	?	0	?	0	0.0987468	0	0
4	SNP	NC_005296	5063821	RPA4489	nonsynonymous	A	178	P	?	?	0	0	0.143724	0	0	0
4	SNP	NC_005296	1149441	RPA1046	nonsynonymous	S	124	A	?	?	0	?	0.372844	0.327123	0.26406	9
4	SNP	NC_005296	5063832	RPA4489	nonsynonymous	E	181	D	?	?	0	0	0	0	0.0554161	0
5	SNP	NC_005296	1149441	RPA1046	nonsynonymous	S	124	A	?	?	0	?	0.344436	0.436744	0.279404	9
4	SNP	NC_005296	5063855	RPA4489	nonsynonymous	D	189	A	?	?	0	?	0.118608	0	0	0
4	SNP	NC_005296	5068815	RPA4491	nonsynonymous	S	864	R	?	?	0	0	0.140829	0	0	0
4	SNP	NC_005296	5068824	RPA4491	nonsynonymous	T	861	P	?	?	0	0	0.0997715	0	0	0
4	SNP	NC_005296	5068839	RPA4491	nonsynonymous	S	856	R	?	?	0	?	0	0.095284	0	0
4	SNP	NC_005296	5068844	RPA4491	nonsynonymous	D	854	A	?	?	0	?	0	0.0836825	0.0801649	0
9	SNP	NC_005296	1149441	RPA1046	nonsynonymous	S	124	A	0	?	0	?	0	0.354564	0.326646	9
4	SNP	NC_005296	5225405	cbbM	nonsynonymous	V	58	G	0	0	0	0	0	0.0656013	0.0637593	0
4	SNP	NC_005296	5266190	RPA4669	nonsynonymous	V	69	G	?	?	0	0	0	0	0.149925	0
4	SNP	NC_005296	5266195	RPA4669	nonsynonymous	T	71	S	?	?	0	0	0	0	0.0835314	0
4	SNP	NC_005296	5266199	RPA4669	nonsynonymous	V	72	G	?	?	0	0	0	0.0990539	0	0
4	SNP	NC_005296	5266234	RPA4669	nonsynonymous	L	84	V	?	?	0	0	0	0	0.0524101	0
4	SNP	NC_005296	5300818	ligJ	nonsynonymous	A	12	P	0.0779586	0	0	0	0	0	0	0
4	SNP	NC_005296	5316746	modC	nonsynonymous	V	290	G	?	?	0	0	0	0.0772142	0	0
4	SNP	NC_005296	5328120	RPA4722	nonsynonymous	E	496	D	0	0	0	0	0	0	0	0
4	SNP	NC_005296	5363707	rbn1	nonsynonymous	L	169	R	0	0	0	0	0.0991092	0	0	0
4	SNP	NC_005296	5364435	RPA4753	nonsynonymous	T	269	P	?	?	0	0	0	0	0.0643659	0
4	SNP	NC_005296	5364461	RPA4753	nonsynonymous	E	260	A	?	?	0	0	0.104084	0	0	0
4	SNP	NC_005296	5364464	RPA4753	nonsynonymous	L	259	R	?	?	0	0	0.0871711	0	0	0
4	SNP	NC_005296	5364474	RPA4753	nonsynonymous	T	256	P	?	?	0	0	0	0	0.0905643	0
4	SNP	NC_005296	5367023	RPA4755	nonsynonymous	A	245	P	0	0	0	0	0	0	0.0655704	0
4	SNP	NC_005296	5376582	RPA4763	nonsynonymous	E	141	A	?	?	0	0	0.0781531	0	0	0
4	SNP	NC_005296	5391094	phoB	nonsynonymous	E	90	D	0	0	0	0	0	0	0.076941	0
4	SNP	NC_005296	2157547	amiF	nonsense	E	141	*	0	0	0	0	0	0.0581203	0	0
4	SNP	NC_005296	2418622	RPA2149	nonsense	E	99	*	0	0	0	0	0.0590916	0	0	0
4	SNP	NC_005296	5369607	RPA4757	nonsense	Y	616	*	0	0	0	0	0	0	0.0617166	0
4	SNP	NC_005296	153868	RPA0135	synonymous	A	31	A	0.0666556	0	0	0	0	0	0	0
4	SNP	NC_005296	370101	RPA0342	synonymous	S	134	S	0	0	0	0	0	0	0.0887213	0
4	SNP	NC_005296	724801	badC	synonymous	I	310	I	0	0	0	0	0.117877	0	0	0
4	SNP	NC_005296	746843	RPA0676	synonymous	G	166	G	0	0	0	0	0	0	0.0793958	0
4	SNP	NC_005296	890053	RPA0802	synonymous	V	147	V	0	0	0	0	0	0.0828819	0	0
3	DEL	NC_005296	1703944	ppsR2	small_indel	-11bp	(116-126/1395 nt)	.	0	0.225178	0.576083	0.576854	0.69983	0.874135	0.854598	0
4	SNP	NC_005296	1254219	RPA1146	synonymous	A	173	A	?	?	0	?	0.0867505	0.0827632	0	0
7	SNP	NC_005296	1703998	ppsR2	nonsynonymous	M	57	T	0	0	0	0	0	0.0777712	0.143167	0
4	SNP	NC_005296	1267091	lpxK	synonymous	G	208	G	?	?	0	?	0.0711308	0	0	0
4	SNP	NC_005296	1290591	RPA1181	synonymous	L	278	L	?	?	0	0	0	0	0.0830655	0
4	SNP	NC_005296	1310928	RPA1200	synonymous	A	48	A	?	?	0	?	0.111718	0	0.105988	0
4	SNP	NC_005296	1381691	RPA1260	synonymous	R	38	R	?	?	0	0	0	0	0.0722184	0
4	SNP	NC_005296	1455286	mqoB	synonymous	V	224	V	?	?	0	0	0.0641398	0	0	0
4	SNP	NC_005296	1487851	RPA1341	synonymous	T	4183	T	?	?	0	?	0.116406	0	0.134275	0
4	SNP	NC_005296	1530056	ptxC	synonymous	A	217	A	0	0	0	0	0.0825386	0	0	0
4	SNP	NC_005296	1646063	RPA1483	synonymous	G	22	G	0	0	0	0	0.0793552	0	0	0
4	SNP	NC_005296	2064858	RPA1837	synonymous	A	422	A	?	?	0	0	0	0.114985	0.089808	0
10	SNP	NC_005296	1704058	ppsR2	nonsynonymous	P	77	L	0	0	0.611826	0.286339	0.617665	0.463047	0.441221	0
4	SNP	NC_005296	2177876	RPA1937	synonymous	I	40	I	?	?	?	?	1	?	?	0
4	SNP	NC_005296	2748153	RPA2420	synonymous	G	474	G	0	0	0	0	0	0	0.067451	0
4	SNP	NC_005296	2811175	RPA2472	synonymous	G	154	G	?	?	0	?	0	0	0.0961185	0
4	SNP	NC_005296	2915594	RPA2568	synonymous	A	122	A	0	0.0507369	0	0	0	0	0	0
4	SNP	NC_005296	2945549	ispD	synonymous	V	134	V	?	?	0	?	0	0.102067	0	0
4	SNP	NC_005296	2945561	ispD	synonymous	A	130	A	?	?	0	?	0	0	0.0907221	0
4	SNP	NC_005296	3176297	RPA2801	synonymous	A	152	A	?	?	0	?	0.121689	0	0	0
4	SNP	NC_005296	3176321	RPA2801	synonymous	G	144	G	?	?	0	?	0.0921907	0	0	0
4	SNP	NC_005296	3176324	RPA2801	synonymous	A	143	A	?	?	0	?	0.106745	0	0	0
4	SNP	NC_005296	3423323	RPA3021	synonymous	A	150	A	?	?	0	0	0	0	0.0677538	0
4	SNP	NC_005296	3720675	RPA3298	synonymous	G	42	G	?	0	0	?	0	0	0.11014	0
4	SNP	NC_005296	4186584	RPA3707	synonymous	A	304	A	?	?	0	?	0.181455	0	0.164368	0
4	SNP	NC_005296	4195062	pimC	synonymous	M	1	M	0.0674772	0	D	D	D	D	D	0
4	SNP	NC_005296	4256614	hpcC	synonymous	T	504	T	0	0	0	0	0	0.0691624	0	0
4	SNP	NC_005296	4466370	RPA3954	synonymous	T	333	T	0	0	0	0	0.0731082	0	0	0
4	SNP	NC_005296	4622579	RPA4084	synonymous	G	30	G	?	?	0	?	0.17013	0.20112	0	0
4	SNP	NC_005296	4800532	nuoL2	synonymous	A	275	A	?	?	0	0	0	0	0.123399	0
4	SNP	NC_005296	4840720	RPA4294	synonymous	G	306	G	?	?	0	0	0	0	0.0778642	0
4	SNP	NC_005296	5063838	RPA4489	synonymous	R	183	R	?	?	0	0	0.10923	0.100092	0.0696836	0
4	SNP	NC_005296	5068825	RPA4491	synonymous	S	860	S	?	?	0	0	0	0	0.117789	0
4	SNP	NC_005296	5068834	RPA4491	synonymous	A	857	A	?	?	0	0	0	0	0.0548673	0
4	SNP	NC_005296	5309043	RPA4707	synonymous	P	99	P	?	?	0	?	0	0.135212	0	0
4	SNP	NC_005296	5329068	RPA4722	synonymous	S	812	S	0	0	0	0	0	0	0	0
4	SNP	NC_005296	48128	RPA0041/RPA0042	intergenic	G	(+80/+83)	C	0	0	0	0	0	0.0808916	0	0
4	SNP	NC_005296	48145	RPA0041/RPA0042	intergenic	G	(+97/+66)	C	0	0	0	0	0	0.0927072	0	0
4	SNP	NC_005296	48182	RPA0041/RPA0042	intergenic	G	(+134/+29)	T	0	0	0	0	0.0618567	0	0	0
4	SNP	NC_005296	841914	RPA0760/RPA0761	intergenic	G	(-72/+126)	C	0	0	0	0	0.0895319	0	0	0
4	SNP	NC_005296	948661	RPA0853/hemO	intergenic	C	(-99/+88)	A	0	0	0	0	0	0	0.0686536	0
4	SNP	NC_005296	1007459	RPA0904/RPA0905	intergenic	T	(-369/+195)	G	0	0	0	0	0.0773191	0	0	0
4	SNP	NC_005296	1036614	RPA0935/RPA0936	intergenic	C	(-65/-17)	G	0.0757375	0	0	0	0	0	0	0
4	SNP	NC_005296	1105101	modD/RPA1003	intergenic	A	(+31/+100)	C	0	0	0	0	0	0.0914154	0.0761557	0
4	SNP	NC_005296	1105112	modD/RPA1003	intergenic	C	(+42/+89)	A	0	0	0	0	0	0.0849953	0.0776725	0
4	SNP	NC_005296	1124512	RPA1021/RPA1022	intergenic	G	(+56/-6)	C	0	0	0	0	0	0.111315	0	0
4	SNP	NC_005296	1140782	RPA1037/RPA1038	intergenic	T	(+60/-198)	C	?	?	0	?	1	0	D	0
4	SNP	NC_005296	1205184	ruvC/ruvA	intergenic	A	(+11/-174)	C	?	?	0	0	0	0	0.101126	0
4	SNP	NC_005296	1290614	RPA1181/RPA1182	intergenic	C	(+2/+30)	G	?	?	0	?	0	0	0.11326	0
4	SNP	NC_005296	1421695	pfpI/RPA1302	intergenic	C	(+60/+134)	G	0	0	0	0	0	0.110209	0	0
4	SNP	NC_005296	1425827	RPA1305/mnmA	intergenic	C	(-233/-68)	G	0	0	0	0	0	0	0.0739474	0
4	SNP	NC_005296	1471854	RPA1337/RPA1338	intergenic	A	(+150/-952)	C	0	0	0	0	0	0.0726218	0	0
9	SNP	NC_005296	1704121	ppsR2	nonsynonymous	I	98	T	0	0	0	0.214838	0.370429	0.251544	0.182881	0
4	SNP	NC_005296	1575478	RPA1421/RPA1422	intergenic	C	(-21/+56)	A	?	?	0	?	0.084672	0	0	0
4	SNP	NC_005296	1792226	RPA1611/RPA1612	intergenic	T	(-51/+150)	C	0	0	0	0	0	0.107651	0	0
4	SNP	NC_005296	1843075	RPA1657/ptpS	intergenic	T	(-600/-179)	G	0	?	0	?	0	0	0.113455	0
4	SNP	NC_005296	1941414	RPA1734/bglA	intergenic	C	(-1033/+231)	A	0.126084	0	0	0	0	0	0	0
4	SNP	NC_005296	2082246	RPA1851/mucR	intergenic	G	(-585/-456)	C	?	?	0	?	0	0	0.0550079	0
4	SNP	NC_005296	2121060	RPA1887/RPA1888	intergenic	T	(+64/-108)	G	?	?	0	?	0.150985	0	0.140373	0
4	SNP	NC_005296	2121067	RPA1887/RPA1888	intergenic	A	(+71/-101)	C	?	?	0	?	0.157943	0	0.149206	0
4	SNP	NC_005296	2185076	RPA1941/RPA1942	intergenic	C	(-126/+112)	A	0	0	0	0	1	0	0	0
4	SNP	NC_005296	2352348	RPA2093/cobT1	intergenic	C	(-501/-71)	G	0	0	0	0	0	0.0684614	0	0
4	SNP	NC_005296	2436158	RPA2162/RPA2163	intergenic	A	(+22/+38)	C	0	0	0	0	0	0	0.0937314	0
4	SNP	NC_005296	2450718	RPA2176/RPA2177	intergenic	C	(-127/+25)	A	0	0	0	0	0	0	0.0514112	0
4	SNP	NC_005296	2467648	RPA2193/RPA2194	intergenic	T	(+130/+103)	G	0	0	0	0	0.0852594	0	0.0747871	0
4	SNP	NC_005296	2480075	RPA2202/guaA	intergenic	T	(+185/-107)	G	0	0	0	0	0	0	0	0
4	SNP	NC_005296	2601197	RPA2294/RPA2295	intergenic	C	(+384/-89)	A	?	0	0	?	0.15044	0	0	0
4	SNP	NC_005296	2601201	RPA2294/RPA2295	intergenic	T	(+388/-85)	G	?	?	0	?	0	0	0.222428	0
4	SNP	NC_005296	2601214	RPA2294/RPA2295	intergenic	G	(+401/-72)	T	?	?	0	?	0	0	0.192905	0
4	SNP	NC_005296	2601215	RPA2294/RPA2295	intergenic	A	(+402/-71)	T	?	?	0	?	0.150494	0	0	0
4	SNP	NC_005296	2826141	aqpZ/parE	intergenic	T	(+44/+2)	G	0	0	0	0	0	0	0.149246	0
4	SNP	NC_005296	2861879	RPA2520/RPA2521	intergenic	C	(-80/-313)	A	0	0	0	0	0	0	0	0
4	SNP	NC_005296	2941783	RPA2585/3mg	intergenic	T	(+149/+37)	G	0	0	0	0	0	0	0.114827	0
4	SNP	NC_005296	2965431	tgt/RPA2607	intergenic	G	(+955/+122)	C	0	0	0	0	0	0.0715089	0	0
5	SNP	NC_005296	1704514	ppsR2	nonsense	S	229	*	0	0	0	0.135275	0.17693	0.354476	0.392251	0
4	SNP	NC_005296	3188011	RPA2813/ssb	intergenic	A	(+38/+77)	T	?	?	0	?	1	0	0	0
1	DEL	NC_005296	1704693	ppsR2	large_deletion	-75bp	(865-939/1395 nt)	.	0	0.396294	0.772839	0.829421	0.7964	0.140059	0.137132	0
4	SNP	NC_005296	3200699	RPA2826/gid	intergenic	T	(+723/-65)	G	0	0	0	0	0	0	0.108459	0
4	SNP	NC_005296	3339139	hupA/pepT	intergenic	G	(+172/-80)	T	0	0	0	0.0692015	0	0	0	0
4	SNP	NC_005296	3356421	tig/tRNA-Leu4	intergenic	G	(-131/+17)	T	0	0.0780406	0	0	0	0	0	0
4	SNP	NC_005296	3506003	RPA3099/RPA3100	intergenic	T	(-101/-37)	G	?	?	0	0	0	0	0.092	0
4	SNP	NC_005296	3567332	RPA3159/RPA3160	intergenic	T	(-182/+227)	A	0	0	0.160235	0	0	0	0	0
4	SNP	NC_005296	3618158	RPA3202/pccB	intergenic	C	(-172/+39)	A	0	0	0	0	0	0	0.0653191	0
4	SNP	NC_005296	3640288	RPA3220/RPA3221	intergenic	T	(-27/+196)	G	?	?	0	?	0	0	0.164703	0
4	SNP	NC_005296	3640295	RPA3220/RPA3221	intergenic	A	(-34/+189)	T	?	?	0	?	0.137072	0	0	0
4	SNP	NC_005296	3640439	RPA3220/RPA3221	intergenic	T	(-178/+45)	G	?	0	0	0	0	0	0	0
4	SNP	NC_005296	3755034	RPA3326/RPA3327	intergenic	G	(+12/-274)	C	0	?	0	0	0	0	0.111011	0
4	SNP	NC_005296	3808860	RPA3365/RPA3366	intergenic	G	(-54/+4)	C	?	?	0	?	0	0	0.054049	0
4	SNP	NC_005296	4317871	RPA3822/RPA3823	intergenic	C	(+15/-557)	G	0	0	0	0	0	0	0.0844884	0
4	SNP	NC_005296	4327960	rrm2/idh	intergenic	T	(-292/-83)	G	0	0	0	0	0.0610566	0	0	0
4	SNP	NC_005296	4359198	RPA3856/RPA3857	intergenic	A	(+100/+64)	C	0	?	0	0	0.0953279	0	0	0
4	SNP	NC_005296	4359200	RPA3856/RPA3857	intergenic	G	(+102/+62)	C	0	?	0	0	0.067585	0	0.0779562	0
2	DEL	NC_005296	1704763	ppsR2	small_indel	-1bp	(935/1395 nt)	.	0	0	0.401955	0.674605	0.632764	0.931554	0.880614	0
7	SNP	NC_005296	1705003	ppsR2	nonsynonymous	L	392	Q	0	0	0.111459	0	0.0511985	0.135581	0.17829	0
4	SNP	NC_005296	4359214	RPA3856/RPA3857	intergenic	G	(+116/+48)	C	?	?	0	?	0	0	0.0854349	0
8	SNP	NC_005296	1705036	ppsR2	nonsynonymous	V	403	A	0	0	0	0	0	0.241072	0.445778	0
4	SNP	NC_005296	4359224	RPA3856/RPA3857	intergenic	G	(+126/+38)	C	?	?	0	?	0.0946002	0	0	0
4	SNP	NC_005296	4414841	flbT/RPA3915	intergenic	G	(-122/+94)	C	0	0	0	0	0.0852814	0	0.082252	0
4	SNP	NC_005296	4577788	RPA4045/RPA4046	intergenic	A	(+120/-150)	C	0	0	0	0	0	0.0960035	0	0
4	SNP	NC_005296	4577818	RPA4045/RPA4046	intergenic	C	(+150/-120)	G	0	0	0	0	0	0	0.114751	0
4	SNP	NC_005296	4703183	potI/potH	intergenic	A	(-172/+136)	C	?	?	0	0	1	0	0	0
4	SNP	NC_005296	4768021	RPA4225/RPA4226	intergenic	C	(+32/+126)	A	0	0	0	0	0	0.106198	0	0
4	SNP	NC_005296	4823441	RPA4274/RPA4275	intergenic	G	(-237/-215)	T	0	0	0	0	0	0	0.0557055	0
4	SNP	NC_005296	4825707	RPA4276/RPA4277	intergenic	G	(+1194/-917)	T	0.0839043	0	0	0	0	0	0	0
4	SNP	NC_005296	4891907	ligE/RPA4341	intergenic	C	(-185/+4)	G	0	0	0	0	0.0654707	0	0	0
4	SNP	NC_005296	4916225	proC/RPA4367	intergenic	C	(+155/+114)	G	?	0	0	?	0	0	0.112168	0
4	SNP	NC_005296	4917941	RPA4367/RPA4368	intergenic	G	(-214/+65)	C	?	?	0	?	1	0	0	0
4	SNP	NC_005296	5137219	RPA4556/RPA4557	intergenic	C	(-170/-34)	A	0.0856643	0	0	0	0	0	0	0
4	SNP	NC_005296	5216504	RPA4634/feoB	intergenic	T	(+29/+121)	G	0	0	0	0	0.115318	0	0	0
4	SNP	NC_005296	5218904	RPA4636/RPA4637	intergenic	G	(-65/-298)	T	0.0720983	0	0	0	0	0	0	0
4	SNP	NC_005296	5286731	RPA4684/lysK	intergenic	G	(+25/+16)	C	?	?	0	?	0.120385	0	0	0
4	SNP	NC_005296	5335374	RPA4725/RPA4726	intergenic	A	(+44/+224)	C	0	0	0	0	0	0	0.105139	0
4	SNP	NC_005296	5342961	RPA4730/RPA4731	intergenic	G	(+83/+65)	T	0	0	0	0	0.0671115	0	0	0
4	SNP	NC_005296	5342976	RPA4730/RPA4731	intergenic	G	(+98/+50)	T	0	0	0	0	0	0.0616422	0	0
4	SNP	NC_005296	5344255	RPA4731/RPA4732	intergenic	T	(-36/-125)	C	0	0	0	0	0	0	0.0684266	0
4	SNP	NC_005296	5356384	argH/RPA4744	intergenic	C	(-45/-51)	A	0.0538888	0	0	0	0	0	0	0
4	INS	NC_005296	70978	rpsA	small_indel	+C	(663/1698 nt)	.	0	0	0.0512805	0	0	0	0	0
8	SNP	NC_005296	1705039	ppsR2	nonsynonymous	E	404	A	0	0	0.101788	0.350949	0.263881	0.205344	0.170234	0
4	INS	NC_005296	3042355	RPA2667	small_indel	(GAAGAGCTGCAG) 1 to 2	(675/747 nt)	.	0	0	0	0.781038	0.106146	0	0	0
2	SNP	NC_005296	1267568	RPA1160	nonsynonymous	E	90	Q	0	0	0	0	0	0.105187	0.115602	6
4	DEL	NC_005296	1140744	RPA1037/RPA1038	small_indel	-50bp	(+22/-187)	.	0	0	0	0	0	0	0.0549542	0
4	SNP	NC_005296	1290602	RPA1181	nonsynonymous	L	282	R	?	?	0	0	0.149818	0.14722	0.132532	8
4	DEL	NC_005296	5224350	cbbM	small_indel	-1bp		.	0	0	0	0	0	0.0601287	0.0699816	0
5	SNP	NC_005296	46028	rpmI	nonsynonymous	F	14	L	0	0.0572052	0	0	0	0	0	0
5	SNP	NC_005296	120251	RPA0105	nonsynonymous	T	166	P	0	0	0	0	0	0	0.0760674	0
5	SNP	NC_005296	120255	RPA0105	nonsynonymous	N	167	T	0	0	0	0	0	0	0.114336	0
5	SNP	NC_005296	139736	RPA0123	nonsynonymous	V	244	G	0	0	0	0	0	0	0.0665474	0
5	SNP	NC_005296	139849	RPA0123	nonsynonymous	S	282	R	?	?	0	0	0.0991397	0	0.0832186	0
5	SNP	NC_005296	139889	RPA0123	nonsynonymous	I	295	S	?	?	0	?	0.0996385	0	0	0
5	SNP	NC_005296	203401	xerC	nonsynonymous	S	141	A	?	?	0	?	0	0	0.103765	0
5	SNP	NC_005296	219072	RPA0196	nonsynonymous	L	149	R	?	?	0	?	0	0	0.0737433	0
5	SNP	NC_005296	251087	sodC	nonsynonymous	Y	151	N	0	0	0	0	0.098104	0	0	0
5	SNP	NC_005296	272680	bp26	nonsynonymous	V	229	G	0	?	0	0	0	0	0.0628037	0
5	SNP	NC_005296	272713	bp26	nonsynonymous	S	218	Y	0	?	0	0	0	0	0.0737929	0
5	SNP	NC_005296	361547	dnaK	nonsynonymous	K	265	R	0.0576048	0.0698919	0	0	0	0	0	0
5	SNP	NC_005296	394173	RPA0363	nonsynonymous	F	164	L	0	0.0681214	0	0	0	0	0	0
5	SNP	NC_005296	475418	RPA0431	nonsynonymous	A	71	D	0	0	0.137533	0	0	0	0	0
5	SNP	NC_005296	500418	trpS	nonsynonymous	E	243	A	0	0	0	0	0	0	0.0791273	0
5	SNP	NC_005296	500428	trpS	nonsynonymous	T	240	P	0	0	0	0	0	0	0.0865359	0
5	SNP	NC_005296	501751	RPA0456	nonsynonymous	E	336	A	?	?	0	0	0	0.105074	0	0
5	SNP	NC_005296	510893	RPA0463	nonsynonymous	V	46	G	?	?	0	0	0	0	0.0953202	0
5	SNP	NC_005296	1290602	RPA1181	nonsynonymous	L	282	R	?	?	0	0	0.137599	0.133942	0.145038	8
5	SNP	NC_005296	558477	aroB	nonsynonymous	H	214	Q	0	?	0	0	0	0.107804	0	0
5	SNP	NC_005296	608791	RPA0546	nonsynonymous	S	88	A	?	?	0	0	0.132859	0.14273	0	0
5	SNP	NC_005296	657849	prc	nonsynonymous	D	251	A	?	?	0	0	0	0.110124	0	0
5	SNP	NC_005296	667861	RPA0600	nonsynonymous	*	165	C	0	0	0	0	0	0.105486	0	0
5	SNP	NC_005296	746857	RPA0676	nonsynonymous	A	171	G	0	0	0	0	0	0	0.0572672	0
5	SNP	NC_005296	763831	phnN	nonsynonymous	V	168	G	0	0	0	0	0	0	0.0588708	0
5	SNP	NC_005296	763886	phnN	nonsynonymous	S	150	R	?	?	0	?	0.0788078	0	0.0809965	0
7	SNP	NC_005296	1290602	RPA1181	nonsynonymous	L	282	R	?	0	0	?	0	0.22286	0.113872	8
5	SNP	NC_005296	776865	phnM2	nonsynonymous	L	374	R	0	0	0	0	0	0	0.0743704	0
5	SNP	NC_005296	810733	fdsA	nonsynonymous	D	846	A	?	?	0	0	0	0	0.120956	0
5	SNP	NC_005296	825425	RPA0746	nonsynonymous	R	193	G	?	?	0	0	0	0.062748	0	0
5	SNP	NC_005296	825442	RPA0746	nonsynonymous	E	187	G	?	?	0	0	0.06984	0	0	0
5	SNP	NC_005296	886633	RPA0799	nonsynonymous	L	34	R	?	?	0	?	0	0	0.0925698	0
5	SNP	NC_005296	898849	RPA0808	nonsynonymous	D	39	A	0	0	0	0	0	0	0.107835	0
5	SNP	NC_005296	1000404	RPA0897	nonsynonymous	E	14	A	0	?	0	0	0	0.0982127	0	0
5	SNP	NC_005296	1003235	RPA0899	nonsynonymous	Q	69	P	?	?	0	?	0.0864606	0	0	0
5	SNP	NC_005296	1032633	RPA0932	nonsynonymous	A	130	V	0	0	0.286676	0.075151	0.065928	0	0	0
5	SNP	NC_005296	1038997	RPA0938	nonsynonymous	A	74	P	0	0	0	0	0	0.139527	0	0
5	SNP	NC_005296	1039023	RPA0938	nonsynonymous	K	65	T	?	?	0	0	0	0	0.120393	0
5	SNP	NC_005296	1039044	RPA0938	nonsynonymous	E	58	A	?	?	0	0	0	0	0.106565	0
5	SNP	NC_005296	1039057	RPA0938	nonsynonymous	A	54	P	?	?	0	0	0	0	0.0687556	0
5	SNP	NC_005296	1046720	RPA0946	nonsynonymous	L	37	R	0	0	0	0	0	0.136468	0	0
5	SNP	NC_005296	1053888	dxs	nonsynonymous	A	81	T	0	0	0.126597	0	0	0	0	0
5	SNP	NC_005296	1138639	polN	nonsynonymous	D	75	A	?	?	0	?	0	0	0.0666451	0
3	SNP	NC_005296	1290606	RPA1181	synonymous	R	283	R	?	?	0	?	0	0.253862	0.148929	8
5	SNP	NC_005296	1143218	ispE	nonsynonymous	L	117	R	?	?	0	?	0	0	0.123981	0
5	SNP	NC_005296	1143224	ispE	nonsynonymous	L	119	R	?	?	0	0	0.191682	0	0	0
5	SNP	NC_005296	1143251	ispE	nonsynonymous	V	128	G	?	?	0	0	0.0873046	0	0	0
5	SNP	NC_005296	1259703	RPA1151	nonsynonymous	A	67	G	?	?	0	?	0	0	0.0917726	0
5	SNP	NC_005296	1259706	RPA1151	nonsynonymous	E	66	A	?	?	0	?	0.16848	0	0	0
5	SNP	NC_005296	1284079	RPA1176	nonsynonymous	D	106	H	?	?	0	0	0.0972247	0	0	0
5	SNP	NC_005296	1290592	RPA1181	nonsynonymous	T	279	P	?	?	0	0	0	0	0.109447	0
5	SNP	NC_005296	1310921	RPA1200	nonsynonymous	L	46	R	?	?	0	?	0.115425	0	0	0
5	SNP	NC_005296	1310924	RPA1200	nonsynonymous	L	47	R	?	?	0	?	0.140574	0	0.105506	0
5	SNP	NC_005296	1310932	RPA1200	nonsynonymous	S	50	R	?	?	0	?	0.122806	0	0.129289	0
5	SNP	NC_005296	1310939	RPA1200	nonsynonymous	E	52	A	?	?	0	0	0.083354	0	0.100102	0
5	SNP	NC_005296	1310942	RPA1200	nonsynonymous	Q	53	P	?	?	0	0	0	0	0.066503	0
5	SNP	NC_005296	1352399	RPA1234	nonsynonymous	A	468	G	?	?	0	0	0.0670247	0	0.0785565	0
5	SNP	NC_005296	1407911	rpoD	nonsynonymous	L	395	R	0	0	0.118402	0	0	0	0	0
5	SNP	NC_005296	1418386	RPA1298	nonsynonymous	T	229	P	0	0	0	0	0	0	0.0716496	0
5	SNP	NC_005296	1455275	mqoB	nonsynonymous	L	221	V	?	?	0	0	0.11155	0	0.149639	0
5	SNP	NC_005296	1455279	mqoB	nonsynonymous	V	222	G	?	?	0	0	0	0	0.0677419	0
5	SNP	NC_005296	1455360	mqoB	nonsynonymous	L	249	R	0	0	0	0	0	0	0.0877542	0
5	SNP	NC_005296	1467732	RPA1336	nonsynonymous	N	2690	T	?	?	0	0	0.0585599	0	0	0
5	SNP	NC_005296	1481391	RPA1341	nonsynonymous	L	2030	R	?	?	0	0	0.115841	0	0.0976462	0
5	SNP	NC_005296	1482852	RPA1341	nonsynonymous	K	2517	T	?	?	0	0	0	0	0.0858593	0
5	SNP	NC_005296	1487852	RPA1341	nonsynonymous	G	4184	R	?	?	0	?	0.15923	0	0.163918	0
5	SNP	NC_005296	1498621	RPA1352	nonsynonymous	T	78	P	?	0	0	0	0	0	0.102995	0
5	SNP	NC_005296	1528203	RPA1381	nonsynonymous	Q	107	P	0	?	0	0	0	0.156323	0	0
5	SNP	NC_005296	1537897	RPA1392	nonsynonymous	D	2	A	0	0	0	0	0	0	0.0862947	0
5	SNP	NC_005296	1553819	RPA1405	nonsynonymous	T	1075	P	0	0	0.133147	0	0	0	0	0
5	SNP	NC_005296	1570866	RPA1419	nonsynonymous	S	336	A	?	?	0	?	0	0	0.120702	0
5	SNP	NC_005296	1590472	anfK	nonsynonymous	M	440	I	0	0	0	0	0	0	0.0552073	0
5	SNP	NC_005296	1627188	RPA1466	nonsynonymous	T	490	P	0	0	0	0	0	0.115633	0.0990844	0
5	SNP	NC_005296	1705014	ppsR2	nonsynonymous	V	396	M	0	0	0	0.183021	0.099071	0	0	0
5	SNP	NC_005296	1762951	RPA1583	nonsynonymous	K	39	N	?	?	?	?	0	1	0	0
5	SNP	NC_005296	1787422	RPA1608	nonsynonymous	V	134	G	0	0	0	0	0	0	0.0723524	0
5	SNP	NC_005296	1790837	RPA1610	nonsynonymous	F	78	V	?	?	0	?	0	0	0.157251	0
5	SNP	NC_005296	1881747	RPA1686	nonsynonymous	P	154	T	0	0	0	0	0	0	0	0
5	SNP	NC_005296	1912401	pnbA	nonsynonymous	S	216	P	?	?	0	0	0	0	0	0
5	SNP	NC_005296	1926012	RPA1725	nonsynonymous	D	459	A	?	?	0	0	0.108529	0	0	0
5	SNP	NC_005296	2016082	RPA1797	nonsynonymous	L	311	R	?	?	0	?	0	0	0.135782	0
4	SNP	NC_005296	1290606	RPA1181	synonymous	R	283	R	?	?	0	0	0.175227	0.129377	0.184618	8
5	SNP	NC_005296	2086869	RPA1858	nonsynonymous	V	52	G	0	0	0	0	0.0643573	0	0	0
5	SNP	NC_005296	2098152	RPA1868	nonsynonymous	V	177	G	0	0	0	0	0	0	0.0648208	0
5	SNP	NC_005296	2177798	RPA1937	nonsynonymous	D	14	E	0	0	?	0	?	1	?	0
5	SNP	NC_005296	2177813	RPA1937	nonsynonymous	F	19	L	0	0	?	0	1	?	?	0
5	SNP	NC_005296	2222616	RPA1973	nonsynonymous	C	66	W	?	?	0	0	0	0.140858	0	0
5	SNP	NC_005296	2271742	RPA2016	nonsynonymous	G	30	E	0	0	0.0506954	0	0	0	0	0
5	SNP	NC_005296	2381780	hmuV	nonsynonymous	H	143	N	0	?	0	0	0	0	0.0717678	0
5	SNP	NC_005296	2487880	RPA2210	nonsynonymous	D	16	A	0	0	0	0	0	0	0.069273	0
5	SNP	NC_005296	2498403	RPA2214	nonsynonymous	V	285	G	0	0.0658474	0	0	0	0	0	0
5	SNP	NC_005296	2594031	RPA2290	nonsynonymous	T	170	P	?	?	0	?	0	0	0.0531139	0
5	SNP	NC_005296	2671148	RPA2357	nonsynonymous	N	58	T	?	?	0	0	0.0872464	0	0	0
5	SNP	NC_005296	2671169	RPA2357	nonsynonymous	E	65	A	?	?	0	0	0.149232	0	0.144485	0
5	SNP	NC_005296	2671184	RPA2357	nonsynonymous	D	70	A	?	?	0	?	0.120861	0	0	0
5	SNP	NC_005296	2671190	RPA2357	nonsynonymous	E	72	A	?	?	0	?	0.0915222	0	0	0
5	SNP	NC_005296	2696746	RPA2379	nonsynonymous	S	100	A	0	0	0	0	0	0	0.0670657	0
5	SNP	NC_005296	2703641	RPA2385	nonsynonymous	F	145	V	0	0.0921631	0.191917	0	0	0	0	0
5	SNP	NC_005296	2709157	RPA2389	nonsynonymous	W	29	G	0	?	0	0	0	0	0.0907059	0
5	SNP	NC_005296	2761139	RPA2431	nonsynonymous	L	69	R	?	?	0	0	0	0.0969591	0	0
5	SNP	NC_005296	2767818	RPA2438	nonsynonymous	D	111	Y	0	0	0	0.0993743	0	0	0	0
5	SNP	NC_005296	2779551	rne	nonsynonymous	E	925	A	?	?	0	0	0	0	0.125526	0
5	SNP	NC_005296	2779650	rne	nonsynonymous	L	892	P	?	?	0	0	0	0.0510154	0	0
5	SNP	NC_005296	1290606	RPA1181	synonymous	R	283	R	?	?	0	0	0.132544	0.180032	0.138146	8
5	SNP	NC_005296	2811170	RPA2472	nonsynonymous	S	153	A	?	?	0	?	0	0	0.0744367	0
7	SNP	NC_005296	1290606	RPA1181	synonymous	R	283	R	?	?	0	?	0	0.227221	0.176084	8
5	SNP	NC_005296	2844675	RPA2502	nonsynonymous	S	100	A	?	?	0	0	0.0864034	0	0	0
5	SNP	NC_005296	2879687	RPA2539	nonsynonymous	V	275	G	0	?	0	0	0.0632849	0	0	0
5	SNP	NC_005296	2895660	RPA2553	nonsynonymous	D	497	A	?	?	0	0	0	0	0.0772052	0
5	SNP	NC_005296	2895669	RPA2553	nonsynonymous	D	500	A	?	?	0	0	0	0.11003	0.0920258	0
5	SNP	NC_005296	2945502	ispD	nonsynonymous	V	150	G	?	0	0	0	0.102515	0	0	0
5	SNP	NC_005296	2945533	ispD	nonsynonymous	T	140	P	?	?	0	0	0	0	0.0722733	0
5	SNP	NC_005296	2945535	ispD	nonsynonymous	D	139	A	?	?	0	0	0	0	0.152903	0
5	SNP	NC_005296	2945541	ispD	nonsynonymous	V	137	G	?	?	0	0	0.110631	0	0	0
5	SNP	NC_005296	2945547	ispD	nonsynonymous	V	135	G	?	?	0	0	0	0	0.0992012	0
5	SNP	NC_005296	2945550	ispD	nonsynonymous	V	134	G	?	?	0	?	0	0	0.104437	0
5	SNP	NC_005296	2945556	ispD	nonsynonymous	L	132	R	?	?	0	?	0	0	0.105318	0
5	SNP	NC_005296	3018684	RPA2655	nonsynonymous	*	945	Y	0	0	0	0	0.0782638	0.135123	0	0
5	SNP	NC_005296	3069104	RPA2697	nonsynonymous	R	195	G	?	0	0	0	0	0.106032	0	0
1	SNP	NC_005296	1290611	RPA1181	nonsynonymous	*	285	L	?	?	0	?	0.214774	0.42967	0.235734	9
5	SNP	NC_005296	3229059	argS	nonsynonymous	D	563	Y	0	0	0	0.127153	0	0	0	0
5	SNP	NC_005296	3248085	RPA2871	nonsynonymous	S	43	A	?	?	0	0	0.104723	0	0	0
5	SNP	NC_005296	3248111	RPA2871	nonsynonymous	M	51	I	0	0	0	0	0	0	0.117406	0
5	SNP	NC_005296	3270971	RPA2893	nonsynonymous	T	158	P	?	?	0	0	0.0946741	0	0	0
5	SNP	NC_005296	3271012	RPA2893	nonsynonymous	E	171	D	?	?	0	0	0.175076	0	0	0
5	SNP	NC_005296	3561023	RPA3152	nonsynonymous	G	49	A	?	?	0	?	0	0	0.181645	0
5	SNP	NC_005296	3561024	RPA3152	nonsynonymous	G	49	R	?	?	0	?	0.130462	0	0.08319	0
5	SNP	NC_005296	3579906	RPA3172	nonsynonymous	L	197	R	?	?	0	0	0.128269	0	0.0865579	0
5	SNP	NC_005296	3602134	RPA3189	nonsynonymous	V	101	G	?	?	0	0	0	0	0.112433	0
5	SNP	NC_005296	3602137	RPA3189	nonsynonymous	L	100	R	?	?	0	?	0.09624	0	0	0
5	SNP	NC_005296	3629433	RPA3211	nonsynonymous	E	883	Q	?	?	0	0	0	0	0.11229	0
5	SNP	NC_005296	3629435	RPA3211	nonsynonymous	E	883	D	?	?	0	0	0	0	0.157802	0
5	SNP	NC_005296	3719965	RPA3298	nonsynonymous	A	279	G	0	0	0	0	0	0	0.0576591	0
5	SNP	NC_005296	3720638	RPA3298	nonsynonymous	L	55	V	?	?	0	0	0	0	0.0611629	0
5	SNP	NC_005296	3720652	RPA3298	nonsynonymous	V	50	G	?	?	0	0	0	0	0.129388	0
5	SNP	NC_005296	3787951	RPA3348	nonsynonymous	L	315	R	0	0	0	0	0	0	0.0640645	0
5	SNP	NC_005296	3854262	RPA3412	nonsynonymous	S	134	R	0	0	0	0	0.187956	0	0	0
5	SNP	NC_005296	3913081	RPA3468	nonsynonymous	F	293	L	0	0	0	0	0	0	0.0563564	0
5	SNP	NC_005296	3922277	RPA3475	nonsynonymous	F	31	I	?	?	?	?	?	?	1	0
5	SNP	NC_005296	3938042	RPA3487	nonsynonymous	T	4	P	?	?	0	0	0.140359	0.160122	0	0
5	SNP	NC_005296	3947293	RPA3497	nonsynonymous	L	130	R	0	?	0	0	0	0	0.0606437	0
5	SNP	NC_005296	4092687	RPA3631	nonsynonymous	K	202	T	?	?	0	0	0.12186	0	0	0
5	SNP	NC_005296	4145212	RPA3670	nonsynonymous	T	413	P	?	?	0	0	0.0735545	0	0.0699792	0
5	SNP	NC_005296	4145285	RPA3670	nonsynonymous	E	437	A	?	?	0	0	0.110846	0	0	0
5	SNP	NC_005296	4186633	RPA3707	nonsynonymous	R	321	G	?	?	0	?	0.0777955	0	0	0
5	SNP	NC_005296	4186636	RPA3707	nonsynonymous	W	322	G	?	?	0	?	0	0	0.0757837	0
5	SNP	NC_005296	4246143	RPA3753	nonsynonymous	H	400	P	?	?	0	0	0.136541	0	0	0
5	SNP	NC_005296	4263800	paaA	nonsynonymous	N	266	T	0	0	0	0	0	0	0.0515285	0
5	SNP	NC_005296	4327524	rrm2	nonsynonymous	T	49	P	?	?	0	?	0	0	0.134282	0
5	SNP	NC_005296	4351047	gcvP	nonsynonymous	D	327	H	?	?	0	0	0.115601	0	0	0
5	SNP	NC_005296	4351050	gcvP	nonsynonymous	S	328	R	?	?	0	0	0.0751081	0	0	0
9	SNP	NC_005296	1705123	ppsR2	nonsynonymous	S	432	N	0	0	0	0.359715	0.422791	0.205494	0.126785	0
5	SNP	NC_005296	4359374	RPA3857	nonsynonymous	V	638	G	?	?	0	0	0	0	0.0699534	0
5	SNP	NC_005296	4369988	RPA3869	nonsynonymous	E	61	G	?	?	0	0	0	0	0	0
5	SNP	NC_005296	4397690	RPA3895	nonsynonymous	A	203	S	0	0	0.115643	0	0	0	0	0
5	SNP	NC_005296	4433062	RPA3928	nonsynonymous	Q	10	H	0	0	0	0	0	0.0684571	0	0
5	SNP	NC_005296	4463500	gmd	nonsynonymous	D	198	E	0	0	0	0.0774512	0	0	0	0
5	SNP	NC_005296	4484976	RPA3966	nonsynonymous	E	355	G	?	?	0	0	0	0	0.0520449	0
5	SNP	NC_005296	4550495	RPA4020	nonsynonymous	S	2	C	0	0	0	0	0	0	0.0668197	0
5	SNP	NC_005296	4556247	RPA4026	nonsynonymous	F	90	V	0	0	0	0	0.101274	0	0	0
5	SNP	NC_005296	4595387	RPA4062	nonsynonymous	L	205	R	0	0	0	0	0	0	0.102631	0
5	SNP	NC_005296	4622574	RPA4084	nonsynonymous	G	29	R	?	?	0	?	0	0	1	0
3	SNP	NC_005296	1290611	RPA1181	nonsynonymous	*	285	L	?	?	0	?	0.163254	0.196674	0.197081	9
5	SNP	NC_005296	4622595	RPA4084	nonsynonymous	A	36	P	?	?	0	?	0	1	0	0
5	SNP	NC_005296	4649783	RPA4108	nonsynonymous	L	156	I	0.0525336	0	0	0	0	0	0	0
5	SNP	NC_005296	4685696	nnrR	nonsynonymous	W	113	G	?	?	0	0	0	0	0.0766058	0
5	SNP	NC_005296	4685709	nnrR	nonsynonymous	V	117	G	?	?	0	0	0.0864139	0.100449	0.0969701	0
5	SNP	NC_005296	4685763	nnrR	nonsynonymous	L	135	R	0	0	0	0	0	0	0.0891528	0
5	SNP	NC_005296	4690225	RPA4147	nonsynonymous	V	444	G	0	0	0	0	0	0	0.0643706	0
5	SNP	NC_005296	4701832	RPA4157	nonsynonymous	F	595	V	?	?	0	0	0	0	0.0665708	0
5	SNP	NC_005296	4710959	RPA4166	nonsynonymous	T	310	P	0	?	0	0	0	0	0.0818181	0
5	SNP	NC_005296	4925036	RPA4373	nonsynonymous	L	34	R	?	?	0	0	0	0	0.0671396	0
5	SNP	NC_005296	5017442	RPA4443	nonsynonymous	Q	284	K	0	0	0	0	0	0	0.0518327	0
5	SNP	NC_005296	5047267	RPA4474	nonsynonymous	K	124	N	0	0	0	0	0	0	0.0865302	0
5	SNP	NC_005296	5049150	RPA4477	nonsynonymous	*	352	G	?	?	0	?	0	0	0.0759473	0
5	SNP	NC_005296	5060036	mutY	nonsynonymous	V	34	G	?	?	0	?	0	0	0.0735106	0
5	SNP	NC_005296	5068815	RPA4491	nonsynonymous	S	864	R	?	?	0	0	0.153772	0	0	0
5	SNP	NC_005296	5068824	RPA4491	nonsynonymous	T	861	P	?	?	0	0	0.105246	0	0	0
4	SNP	NC_005296	1290611	RPA1181	nonsynonymous	*	285	L	?	?	0	0	0.223961	0.192587	0.221587	9
5	SNP	NC_005296	5138995	RPA4559	nonsynonymous	K	17	T	0	0	0	0	0	0	0.0743685	0
5	SNP	NC_005296	5197652	RPA4613	nonsynonymous	E	64	Q	0	0	0	0	0.0585055	0	0	0
5	SNP	NC_005296	5262653	coxL	nonsynonymous	F	39	L	0	0	0	0	0	0	0.147007	0
5	SNP	NC_005296	5328120	RPA4722	nonsynonymous	E	496	D	0	0	0	0	0	0	0	0
5	SNP	NC_005296	5354123	lysA	nonsynonymous	H	159	N	0	0	0	0	0.0751534	0	0	0
5	SNP	NC_005296	5363700	rbn1	nonsynonymous	P	167	A	0	0	0	0	0	0	0.067214	0
5	SNP	NC_005296	5364435	RPA4753	nonsynonymous	T	269	P	?	?	0	0	0.0926294	0	0	0
5	SNP	NC_005296	5364474	RPA4753	nonsynonymous	T	256	P	?	?	0	0	0	0	0.0926962	0
5	SNP	NC_005296	5381067	metZ	nonsynonymous	S	49	R	0	0	0	0	0.12008	0	0	0
5	SNP	NC_005296	5391094	phoB	nonsynonymous	E	90	D	0	0	0	0	0.0746431	0	0	0
5	SNP	NC_005296	5412522	QxtA	nonsynonymous	D	448	Y	0	?	0	0	0	0	0.082355	0
5	SNP	NC_005296	5451385	RPA4827	nonsynonymous	L	75	R	0	0	0	0	0	0	0.0630364	0
5	SNP	NC_005296	1272458	RPA1164	nonsense	E	19	*	0	0	0	0	0	0.0960646	0	0
5	SNP	NC_005296	1290611	RPA1181	nonsynonymous	*	285	L	?	?	0	?	0.235737	0.157946	0.173625	9
5	SNP	NC_005296	1704649	ppsR2	nonsense	S	274	*	0	0	0	0.13939	0	0	0	0
5	SNP	NC_005296	2438850	groEL	nonsense	E	5	*	0	0.107688	0	0	0	0	0	0
6	SNP	NC_005296	1290611	RPA1181	nonsynonymous	*	285	L	?	?	0	?	0.246645	0.153598	0.182449	9
7	SNP	NC_005296	1290611	RPA1181	nonsynonymous	*	285	L	?	?	0	?	0	0.273099	0.241323	9
5	SNP	NC_005296	2709707	RPA2390	nonsense	Q	449	*	0	0.0851269	0.428045	0.178267	0.160451	0	0	0
5	SNP	NC_005296	2709850	RPA2390	nonsense	W	401	*	0	0	0.0526924	0	0	0	0	0
5	SNP	NC_005296	3049568	rimO	nonsense	K	143	*	0	0	0	0	0	0	0.111349	0
5	SNP	NC_005296	4455908	RPA3945	nonsense	E	382	*	?	?	0	0	0	0	0.0950637	0
5	SNP	NC_005296	93154	coaBC	synonymous	A	299	A	?	?	0	?	0.0950723	0	0	0
5	SNP	NC_005296	122934	RPA0107	synonymous	I	216	I	?	?	0	0	0	0	0.114728	0
5	SNP	NC_005296	300791	amtB1	synonymous	I	42	I	?	?	0	0	0	0	0.147721	0
5	SNP	NC_005296	415252	RPA0380	synonymous	V	396	V	0	0	0	0	0	0	0.0561934	0
5	SNP	NC_005296	562242	accA	synonymous	G	116	G	0	0	0	0	0	0	0.0529299	0
5	SNP	NC_005296	572287	pcaF	synonymous	G	101	G	?	?	0	0	0.0774841	0	0	0
5	SNP	NC_005296	746849	RPA0676	synonymous	A	168	A	0	0	0	0	0	0.0955915	0	0
5	SNP	NC_005296	890032	RPA0802	synonymous	I	154	I	0	0	0	0	0.0616684	0	0	0
5	SNP	NC_005296	890050	RPA0802	synonymous	A	148	A	0	0	0	0	0	0	0.0685816	0
5	SNP	NC_005296	1003231	RPA0899	synonymous	P	70	P	?	?	0	?	0.087883	0	0	0
5	SNP	NC_005296	1058179	RPA0956	synonymous	L	122	L	0	0	0	0	0	0	0.0552135	0
5	SNP	NC_005296	1143195	ispE	synonymous	G	109	G	?	?	0	?	0	0	0.0581231	0
5	SNP	NC_005296	1184207	RPA1076	synonymous	A	276	A	0	0	0	0	0	0	0.0504951	0
5	SNP	NC_005296	1262279	RPA1154	synonymous	A	13	A	0	0	0	0	1	0	1	0
5	SNP	NC_005296	1310928	RPA1200	synonymous	A	48	A	?	?	0	?	0.0737529	0	0	0
5	SNP	NC_005296	1455286	mqoB	synonymous	V	224	V	?	?	0	0	0	0	0.0690084	0
5	SNP	NC_005296	1487851	RPA1341	synonymous	T	4183	T	?	?	0	?	0	0	0.140525	0
5	SNP	NC_005296	1498614	RPA1352	synonymous	L	75	L	?	0	0	0	0	0	0.131041	0
5	SNP	NC_005296	1704749	ppsR2	synonymous	G	307	G	0	0	0	0.113314	0	0	0	0
5	SNP	NC_005296	1762042	RPA1583	synonymous	R	342	R	0	0	0	0	0	0	0.0774522	0
5	SNP	NC_005296	2064858	RPA1837	synonymous	A	422	A	?	?	0	0	0.106597	0	0.0815363	0
4	SNP	NC_005296	1290617	RPA1181/RPA1182	intergenic	A	(+5/+27)	C	?	?	0	0	0.145352	0.179732	0.169508	4
5	SNP	NC_005296	2128346	RPA1892	synonymous	G	6	G	?	?	0	0	0	0	0.0834265	0
5	SNP	NC_005296	2177822	RPA1937	synonymous	V	22	V	0	0	?	0	?	?	1	0
5	SNP	NC_005296	2222592	RPA1973	synonymous	R	74	R	?	?	0	0	0	0	0.0671964	0
5	SNP	NC_005296	2438137	groEL	synonymous	Q	242	Q	0	0	0.0567808	0	0	0	0	0
5	SNP	NC_005296	2795078	RPA2457	synonymous	G	1133	G	0	0	0	0	0.0574756	0	0	0
5	SNP	NC_005296	2811175	RPA2472	synonymous	G	154	G	?	?	0	?	0.0976572	0	0	0
5	SNP	NC_005296	2877989	RPA2538	synonymous	A	265	A	0	0	0	0	0	0	0.0867953	0
5	SNP	NC_005296	2892383	RPA2551	synonymous	V	102	V	?	?	0	0	0.12304	0	0	0
5	SNP	NC_005296	2945549	ispD	synonymous	V	134	V	?	?	0	0	0	0	0.0616798	0
5	SNP	NC_005296	2945561	ispD	synonymous	A	130	A	?	?	0	?	0.162548	0	0.117876	0
5	SNP	NC_005296	3020154	RPA2655	synonymous	A	455	A	0	0	0	0	0.131626	0	0	0
5	SNP	NC_005296	3176297	RPA2801	synonymous	A	152	A	?	?	0	0	0	0	0.15054	0
5	SNP	NC_005296	3316509	RPA2930	synonymous	P	30	P	0	0	0	0	0	0	0.0653667	0
5	SNP	NC_005296	4092683	RPA3631	synonymous	R	203	R	?	?	0	0	0	0	0.0988212	0
5	SNP	NC_005296	4186584	RPA3707	synonymous	A	304	A	?	?	0	?	0.158819	0	0.139215	0
5	SNP	NC_005296	4359340	RPA3857	synonymous	T	649	T	?	?	0	0	0	0	0.0578547	0
5	SNP	NC_005296	4459503	RPA3948	synonymous	A	262	A	0	0	0	0	0	0	0.0851283	0
5	SNP	NC_005296	4463533	gmd	synonymous	T	209	T	0.0722837	0	0	0	0	0	0	0
5	SNP	NC_005296	4494454	RPA3975	synonymous	R	74	R	0	0	0	0	0	0	0.0798697	0
5	SNP	NC_005296	4769574	RPA4226	synonymous	R	114	R	0	0	0	0	0	0.0661983	0	0
5	SNP	NC_005296	4840720	RPA4294	synonymous	G	306	G	?	?	0	0	0	0	0.0751433	0
5	SNP	NC_005296	5049706	RPA4477	synonymous	G	166	G	?	?	0	0	0	0	0.0927086	0
5	SNP	NC_005296	5049712	RPA4477	synonymous	G	164	G	0	?	0	0	0	0	0.0723972	0
5	SNP	NC_005296	5063838	RPA4489	synonymous	R	183	R	?	?	0	0	0.070847	0	0.0823627	0
5	SNP	NC_005296	5068825	RPA4491	synonymous	S	860	S	?	?	0	0	0	0	0.151417	0
5	SNP	NC_005296	5329068	RPA4722	synonymous	S	812	S	0	0	0	0	0	0	0	0
5	SNP	NC_005296	27363	RPA0024/ggt1	intergenic	A	(-253/+22)	C	0	0	0	0	0.0946603	0	0	0
5	SNP	NC_005296	47197	infC/RPA0041	intergenic	A	(-216/-66)	G	0	0	0	0	?	1	0	0
5	SNP	NC_005296	500056	RPA0454/trpS	intergenic	A	(-155/+37)	C	0	0	0	0	0	0	0.0759034	0
5	SNP	NC_005296	791248	cobO/cobQ1	intergenic	A	(+119/-29)	G	0	0	0	0	0.225029	0	0	0
5	SNP	NC_005296	881768	RPA0793/acaP	intergenic	C	(+52/+39)	G	0	0	0	0	0	0	0.0638051	0
5	SNP	NC_005296	961305	RPA0864/RPA0865	intergenic	G	(+272/+35)	T	0	0	0	0	0	0	0.0759978	0
5	SNP	NC_005296	1007463	RPA0904/RPA0905	intergenic	T	(-373/+191)	G	0	0	0	0	0.0669913	0	0	0
5	SNP	NC_005296	1052119	RPA0951/dxs	intergenic	T	(-139/+84)	G	?	?	0	0	0	0	0.0967455	0
5	SNP	NC_005296	1059256	RPA0957/RPA0958	intergenic	A	(-133/+41)	C	0	0	0	0	0.0798264	0.0876999	0	0
5	SNP	NC_005296	1105101	modD/RPA1003	intergenic	A	(+31/+100)	C	0	0	0	0	0	0	0.080667	0
5	SNP	NC_005296	1105112	modD/RPA1003	intergenic	C	(+42/+89)	A	0	0	0	0	0	0	0.0657396	0
5	SNP	NC_005296	1290614	RPA1181/RPA1182	intergenic	C	(+2/+30)	G	?	?	0	0	0	0	0.104152	0
5	SNP	NC_005296	1429062	RPA1308/RPA1309	intergenic	A	(-371/-516)	G	?	?	?	?	1	?	0	0
5	SNP	NC_005296	1290617	RPA1181/RPA1182	intergenic	A	(+5/+27)	C	?	?	0	?	0.213562	0.208376	0.11307	4
5	SNP	NC_005296	1575512	RPA1421/RPA1422	intergenic	G	(-55/+22)	C	?	?	0	0	0	0	0.159492	0
5	SNP	NC_005296	1595129	nifH/anfA	intergenic	T	(-427/+97)	A	0	0	0	0	0	0	0.060246	0
5	SNP	NC_005296	1947336	RPA1740/RPA1741	intergenic	T	(-23/+174)	C	0	0	0	0	0	0	0.0570107	0
5	SNP	NC_005296	2082228	RPA1851/mucR	intergenic	T	(-567/-474)	G	?	?	0	?	0	0	0.0635314	0
5	SNP	NC_005296	2121060	RPA1887/RPA1888	intergenic	T	(+64/-108)	G	?	?	0	?	0	0	0.131062	0
5	SNP	NC_005296	2121067	RPA1887/RPA1888	intergenic	A	(+71/-101)	C	?	?	0	?	0	0.210004	0	0
5	SNP	NC_005296	2185094	RPA1941/RPA1942	intergenic	C	(-144/+94)	G	0	0	0	0	0	0.0827141	0	0
5	SNP	NC_005296	2436158	RPA2162/RPA2163	intergenic	A	(+22/+38)	C	0	0	0	0	0	0.142913	0.0925221	0
5	SNP	NC_005296	2467678	RPA2193/RPA2194	intergenic	A	(+160/+73)	C	?	0	0	0	0.118378	0	0	0
5	SNP	NC_005296	2480075	RPA2202/guaA	intergenic	T	(+185/-107)	G	0	0	0	0	0	0	0	0
5	SNP	NC_005296	2711100	RPA2390/RPA2391	intergenic	A	(-49/-120)	G	0	0	0	0.12067	0	0	0	0
5	SNP	NC_005296	2826141	aqpZ/parE	intergenic	T	(+44/+2)	G	0	0	0	0	0.174848	0	0	0
5	SNP	NC_005296	2861879	RPA2520/RPA2521	intergenic	C	(-80/-313)	A	0	0	0	0	0	0	0	0
7	SNP	NC_005296	1290617	RPA1181/RPA1182	intergenic	A	(+5/+27)	C	?	?	0	?	0	0.194372	0.231413	4
5	SNP	NC_005296	3188019	RPA2813/ssb	intergenic	C	(+46/+69)	G	?	?	0	?	1	0	1	0
5	SNP	NC_005296	3445218	aspS/RPA3044	intergenic	C	(-216/-44)	A	0	0	0	0.0881915	0	0	0	0
5	SNP	NC_005296	3464013	RPA3060/RPA3061	intergenic	G	(-312/-97)	T	0	0.0678911	0	0	0	0	0	0
5	SNP	NC_005296	3538037	rpmG/RPA3130	intergenic	T	(+81/+186)	G	0	0	0	0	0.142011	0	0	0
5	SNP	NC_005296	3555775	clpS/RPA3149	intergenic	C	(-345/-59)	A	0	0	0	0.0832381	0	0	0	0
5	SNP	NC_005296	3618176	RPA3202/pccB	intergenic	C	(-190/+21)	G	0	0	0	0	0	0.140626	0	0
5	SNP	NC_005296	3640288	RPA3220/RPA3221	intergenic	T	(-27/+196)	G	?	?	0	?	0.13995	0	0	0
5	SNP	NC_005296	3640439	RPA3220/RPA3221	intergenic	T	(-178/+45)	G	?	?	0	0	0	0	0	0
5	SNP	NC_005296	3794939	RPA3353/RPA3354	intergenic	C	(-268/-42)	A	0	0.051043	0	0	0	0	0	0
5	SNP	NC_005296	3794955	RPA3353/RPA3354	intergenic	C	(-284/-26)	A	0	0.0946517	0	0	0	0	0	0
5	SNP	NC_005296	3903970	RPA3459/RPA3460	intergenic	C	(+25/-96)	A	?	0	0	0	0.161658	0	0	0
5	SNP	NC_005296	3963149	RPA3509/RPA3510	intergenic	G	(+52/+20)	T	0	0	0	0	0	0	0.0675778	0
5	SNP	NC_005296	4063726	RPA3598/RPA3599	intergenic	C	(+20/-118)	A	0	0	0	0	0.11873	0	0	0
5	SNP	NC_005296	4181729	metH/RPA3703	intergenic	G	(+87/-89)	T	0	0	0	0	0.0527773	0	0	0
5	SNP	NC_005296	4204946	ilvM/RPA3723	intergenic	G	(+61/-138)	T	?	?	0	0	0	0.0637131	0	0
5	SNP	NC_005296	4265527	RPA3769/RPA3770	intergenic	A	(+128/+107)	T	0	?	0	0	0.158786	0	0	0
5	SNP	NC_005296	4327960	rrm2/idh	intergenic	T	(-292/-83)	G	0	0	0	0	0	0	0.0726414	0
5	SNP	NC_005296	4359196	RPA3856/RPA3857	intergenic	G	(+98/+66)	C	?	0	0	0	0	0	0.0692739	0
5	SNP	NC_005296	4359198	RPA3856/RPA3857	intergenic	A	(+100/+64)	C	?	0	0	0	0.111913	0	0.0873799	0
6	SNP	NC_005296	1705141	ppsR2	nonsynonymous	N	438	I	0	0	0	0.424474	0.745241	0.396013	0.274957	0
5	SNP	NC_005296	4359214	RPA3856/RPA3857	intergenic	G	(+116/+48)	C	?	?	0	0	0	0	0.0678844	0
6	INS	NC_005296	1705161	ppsR2	small_indel	+C	(1333/1395 nt)	.	0	0	0.0965519	0.361967	0.212392	0.496038	0.583652	0
5	SNP	NC_005296	4359238	RPA3856/RPA3857	intergenic	G	(+140/+24)	C	?	?	0	?	0.0840068	0	0	0
5	SNP	NC_005296	4414844	flbT/RPA3915	intergenic	A	(-125/+91)	C	0	0	0	0	0	0	0.074326	0
5	SNP	NC_005296	4527424	RPA4001/RPA4002	intergenic	C	(+136/+76)	G	0	0	0	0	0	0	0.0530934	0
5	SNP	NC_005296	4534992	RPA4010/RPA4011	intergenic	C	(+224/-121)	A	0.0511875	0	0	0	0	0	0	0
5	SNP	NC_005296	4543064	RPA4014/ahcY	intergenic	C	(+57/+27)	A	0	0	0	0	0	0	0.0534639	0
5	SNP	NC_005296	4577739	RPA4045/RPA4046	intergenic	C	(+71/-199)	G	0	0	0	0	0	0	0.0728288	0
5	SNP	NC_005296	4577788	RPA4045/RPA4046	intergenic	A	(+120/-150)	C	?	0	0	0	0.114483	0	0	0
5	SNP	NC_005296	4703199	potI/potH	intergenic	T	(-188/+120)	C	?	?	0	?	0	0.208809	0	0
5	SNP	NC_005296	4916200	proC/RPA4367	intergenic	T	(+130/+139)	A	?	?	0	?	0.116184	0	0	0
5	SNP	NC_005296	4916213	proC/RPA4367	intergenic	G	(+143/+126)	C	?	?	0	?	0.0812688	0	0	0
5	SNP	NC_005296	4917976	RPA4367/RPA4368	intergenic	A	(-249/+30)	T	?	?	0	0	0.0808735	0	0	0
5	SNP	NC_005296	4917988	RPA4367/RPA4368	intergenic	C	(-261/+18)	G	?	?	0	0	0.123729	0	0	0
5	SNP	NC_005296	4953576	RPA4397/RPA4398	intergenic	G	(+5/-157)	C	0	0	0	0	0	0.0999346	0	0
5	SNP	NC_005296	5049053	RPA4476/RPA4477	intergenic	G	(-77/+95)	C	0	0	0	0	0	0.102219	0	0
4	SNP	NC_005296	1352396	RPA1234	nonsynonymous	V	467	G	?	?	0	0	0.122293	0.143374	0.132077	1
5	SNP	NC_005296	5216508	RPA4634/feoB	intergenic	C	(+33/+117)	G	0	0	0	0	0.153657	0	0	0
5	SNP	NC_005296	5267153	RPA4669/fahA	intergenic	C	(+53/+74)	A	0	?	0	0	0.0842185	0	0	0
5	SNP	NC_005296	5286731	RPA4684/lysK	intergenic	G	(+25/+16)	C	?	?	0	?	0.106742	0.110445	0.0984187	0
5	SNP	NC_005296	5300753	FldA/ligJ	intergenic	G	(+138/-32)	T	0.0689855	0	0	0	0	0	0	0
5	SNP	NC_005296	5335359	RPA4725/RPA4726	intergenic	A	(+29/+239)	C	0	0	0	0	0.154568	0.158566	0	0
5	SNP	NC_005296	5335374	RPA4725/RPA4726	intergenic	A	(+44/+224)	C	0	0	0	0	0	0	0.116777	0
5	SNP	NC_005296	5389520	argD/RPA4774	intergenic	C	(-97/-247)	G	0	0	0	0	0	0	0.0610361	0
3	SNP	NC_005296	1381695	RPA1260	nonsynonymous	S	40	R	?	?	0	0	0	0.181898	0.130032	7
4	SNP	NC_005296	1381695	RPA1260	nonsynonymous	S	40	R	?	?	0	0	0.113528	0.156791	0.170786	7
5	DEL	NC_005296	1704457	ppsR2	small_indel	-1bp	(629/1395 nt)	.	0	0	0	0.104821	0	0	0	0
5	DEL	NC_005296	2704651	RPA2386	small_indel	-1bp	(331/918 nt)	.	0	0	0	0.170873	0.0918221	0.0612125	0	0
5	DEL	NC_005296	2704652	RPA2386	small_indel	-1bp	(330/918 nt)	.	0	0	0	0.170871	0.0918226	0.0612125	0	0
5	DEL	NC_005296	4765447	RPA4221/RPA4222	small_indel	(AG) 13 to 11	(+129/+2)	.	0	0	0	0	0	0.0695469	0	0
5	SUB	NC_005296	2177862	RPA1937	small_indel	2bp +AA	.	.	?	?	?	?	1	?	?	0
6	SNP	NC_005296	120251	RPA0105	nonsynonymous	T	166	P	0	0	0	0	0.0867357	0	0.0945859	0
6	SNP	NC_005296	120258	RPA0105	nonsynonymous	D	168	A	0	0	0	0	0.10423	0	0	0
6	SNP	NC_005296	139822	RPA0123	nonsynonymous	S	273	R	?	?	0	0	0	0.0809336	0	0
5	SNP	NC_005296	1381695	RPA1260	nonsynonymous	S	40	R	?	?	0	?	0.168974	0.119476	0.139683	7
6	SNP	NC_005296	155355	RPA0136	nonsynonymous	A	152	G	0	0	0	0	0	0.079072	0	0
6	SNP	NC_005296	287248	RPA0261	nonsynonymous	L	2	F	0	0.0901713	0	0	0	0	0	0
6	SNP	NC_005296	370087	RPA0342	nonsynonymous	A	139	G	0	0	0	0	0	0	0.0634108	0
6	SNP	NC_005296	407600	trxC	nonsynonymous	E	122	A	?	?	0	0	0	0	0.139379	0
6	SNP	NC_005296	433553	RPA0393	nonsynonymous	W	133	G	?	0	0	0	0.10231	0.0935221	0	0
6	SNP	NC_005296	474209	RPA0431	nonsynonymous	A	474	G	0	0	0	0	0	0	0.0890822	0
6	SNP	NC_005296	474210	RPA0431	nonsynonymous	A	474	S	0	0	0	0	0.0810103	0	0	0
6	SNP	NC_005296	510893	RPA0463	nonsynonymous	V	46	G	?	?	0	0	0	0	0.0853748	0
6	SNP	NC_005296	558503	aroB	nonsynonymous	F	206	V	0	?	0	0	0	0	0.079627	0
6	SNP	NC_005296	572334	pcaF	nonsynonymous	V	117	G	0	?	0	0	0	0	0.0956063	0
6	SNP	NC_005296	608777	RPA0546	nonsynonymous	L	83	R	?	?	0	0	0.306839	0.153378	0	0
6	SNP	NC_005296	608785	RPA0546	nonsynonymous	A	86	S	?	?	0	0	0	0.107435	0	0
6	SNP	NC_005296	608791	RPA0546	nonsynonymous	S	88	A	?	?	0	0	0	0.162405	0	0
6	SNP	NC_005296	608849	RPA0546	nonsynonymous	V	107	G	?	?	0	0	0	0.0742774	0	0
6	SNP	NC_005296	746857	RPA0676	nonsynonymous	A	171	G	0	0	0	0	0	0	0.09969	0
6	SNP	NC_005296	1381695	RPA1260	nonsynonymous	S	40	R	?	?	0	0	0.170108	0.158931	0.185266	7
6	SNP	NC_005296	1039044	RPA0938	nonsynonymous	E	58	A	?	?	0	0	0	0.135524	0	0
6	SNP	NC_005296	1053605	dxs	nonsynonymous	V	175	G	0	0	0.0954261	0	0	0	0	0
6	SNP	NC_005296	1078855	hoxA	nonsynonymous	D	11	Y	0	0.0964251	0	0	0	0	0	0
6	SNP	NC_005296	1080990	hoxJ (RPA0980)	nonsynonymous	L	243	R	0	0	0	0.0643072	0.232228	0.176716	0.0773339	0
6	SNP	NC_005296	1081513	hoxJ (RPA0980)	nonsynonymous	L	417	F	0	0	0	0	0	0	0.0690231	0
7	SNP	NC_005296	1381695	RPA1260	nonsynonymous	S	40	R	?	0	0	?	0.145232	0.137271	0.122773	7
6	SNP	NC_005296	1143218	ispE	nonsynonymous	L	117	R	?	?	0	?	0	0.142406	0	0
6	SNP	NC_005296	1143227	ispE	nonsynonymous	L	120	R	?	?	0	0	0	0.145772	0	0
6	SNP	NC_005296	1259700	RPA1151	nonsynonymous	L	68	R	?	?	0	0	0	0.192249	0	0
6	SNP	NC_005296	1284079	RPA1176	nonsynonymous	D	106	H	?	?	0	0	0	0.107286	0	0
6	SNP	NC_005296	1290592	RPA1181	nonsynonymous	T	279	P	?	?	0	0	0	0	0.115141	0
6	SNP	NC_005296	1310920	RPA1200	nonsynonymous	L	46	V	?	?	0	0	0	0.067863	0	0
6	SNP	NC_005296	1310921	RPA1200	nonsynonymous	L	46	R	?	?	0	0	0	0.105682	0	0
6	SNP	NC_005296	1310924	RPA1200	nonsynonymous	L	47	R	?	?	0	?	0	0.120287	0	0
2	SNP	NC_005296	1425771	RPA1305/mnmA	intergenic	T	(-177/-124)	G	0	0	0	0	0.1252	0.14414	0.163778	4
6	SNP	NC_005296	1487831	RPA1341	nonsynonymous	S	4177	A	?	0	0	?	0	0	1	0
6	SNP	NC_005296	1527009	vnfK	nonsynonymous	H	165	N	0.063983	0	0	0	0	0	0	0
6	SNP	NC_005296	1530071	ptxC	nonsynonymous	H	212	Q	0	0	0	0	0.116547	0	0	0
6	SNP	NC_005296	1537896	RPA1392	nonsynonymous	D	2	H	0	0	0	0	0	0.0795784	0	0
6	SNP	NC_005296	1602874	RPA1445	nonsynonymous	H	323	N	?	?	0	0	0	0.0883517	0	0
6	SNP	NC_005296	1645984	RPA1483	nonsynonymous	S	49	A	0	0	0	0	0	0	0.100975	0
6	SNP	NC_005296	1668378	RPA1503	nonsynonymous	V	400	G	?	?	0	?	0	0.352235	0	0
7	SNP	NC_005296	1425771	RPA1305/mnmA	intergenic	T	(-177/-124)	G	0	0	0	0	0	0.138941	0.180357	4
6	SNP	NC_005296	1705146	ppsR2	nonsynonymous	Y	440	D	0	0	0	0.0993056	0	0.053009	0	0
6	SNP	NC_005296	1429057	RPA1308/RPA1309	intergenic	C	(-366/-521)	G	1	?	1	?	D	1	1	8
6	SNP	NC_005296	1790837	RPA1610	nonsynonymous	F	78	V	?	?	0	?	0	0.134863	0	0
6	SNP	NC_005296	1852595	bchJ	nonsynonymous	L	21	R	?	?	0	?	0	0.190441	0	0
6	SNP	NC_005296	1877909	RPA1685	nonsynonymous	I	521	V	0	0	0.0943646	0	0	0	0	0
6	SNP	NC_005296	1877946	RPA1685	nonsynonymous	G	533	E	0	0	0.225256	0	0	0	0	0
6	SNP	NC_005296	1881747	RPA1686	nonsynonymous	P	154	T	0	0	?	0	0	0	0	0
6	SNP	NC_005296	1890253	sodB	nonsynonymous	E	98	V	0	0	0	0	0	0	0.0696325	0
6	SNP	NC_005296	1912401	pnbA	nonsynonymous	S	216	P	?	?	0	0	0	0	0	0
6	SNP	NC_005296	1933460	RPA1728	nonsynonymous	G	16	V	0	0	0.138317	0	0	0	0	0
6	SNP	NC_005296	1963917	ragC	nonsynonymous	F	934	L	0	0	0	0.0765176	0	0	0	0
1	SNP	NC_005296	1429069	RPA1308/RPA1309	intergenic	A	(-378/-509)	T	?	?	0	?	0	0.252146	0.249851	9
6	SNP	NC_005296	2086846	RPA1858	nonsynonymous	F	44	L	0	0	0	0	0	0	0.153822	0
6	SNP	NC_005296	2098152	RPA1868	nonsynonymous	V	177	G	0	0	0	0	0	0.0981779	0	0
6	SNP	NC_005296	2117273	RPA1884	nonsynonymous	N	160	K	0	0	0.136972	0	0	0	0	0
6	SNP	NC_005296	2157540	amiF	nonsynonymous	W	143	L	0	0	0	0	0	0	0.082408	0
6	SNP	NC_005296	2177809	RPA1937	nonsynonymous	R	18	P	0	0	?	0	?	1	?	0
6	SNP	NC_005296	2177827	RPA1937	nonsynonymous	L	24	Q	0	0	?	0	?	1	?	0
6	SNP	NC_005296	2177847	RPA1937	nonsynonymous	F	31	I	0	?	?	?	?	1	?	0
6	SNP	NC_005296	2221699	RPA1972	nonsynonymous	R	27	L	?	?	0	?	0	0	0.0887852	0
6	SNP	NC_005296	2252316	RPA2001	nonsynonymous	D	352	Y	?	?	0	0	0	0.0876303	0	0
6	SNP	NC_005296	2319218	RPA2058	nonsynonymous	T	31	S	0	0.130994	0	0	0	0	0	0
6	SNP	NC_005296	2458007	RPA2184	nonsynonymous	I	35	S	0	0	0	0	0	0.202361	0	0
2	SNP	NC_005296	1481387	RPA1341	nonsynonymous	S	2029	A	?	?	0	?	0	0.106315	0.156405	3
6	SNP	NC_005296	2678790	NifD1	nonsynonymous	F	349	V	?	?	0	0	1	0	0	0
3	SNP	NC_005296	1481387	RPA1341	nonsynonymous	S	2029	A	?	?	0	?	0	0.139295	0.172348	3
6	SNP	NC_005296	2703970	RPA2385	nonsynonymous	V	35	E	0	0.114893	0	0	0	0	0	0
6	SNP	NC_005296	2801676	nifS1	nonsynonymous	S	196	A	0	0	0	0	0	0.109951	0	0
6	SNP	NC_005296	2811132	RPA2472	nonsynonymous	D	140	A	?	?	0	0	0	0.0828161	0	0
6	SNP	NC_005296	2844675	RPA2502	nonsynonymous	S	100	A	?	?	0	0	0	0.0897088	0	0
6	SNP	NC_005296	2860374	RPA2518	nonsynonymous	Q	42	K	0.0591569	0	0	0	0	0	0	0
6	SNP	NC_005296	2868506	RPA2527	nonsynonymous	V	142	E	0	0.154994	0.092721	0	0	0	0	0
6	SNP	NC_005296	2878043	RPA2538	nonsynonymous	K	283	N	0	0	0	0	0.162152	0	0	0
6	SNP	NC_005296	2879695	RPA2539	nonsynonymous	V	278	F	0	0	0	0	0	0.070013	0	0
6	SNP	NC_005296	2895647	RPA2553	nonsynonymous	T	493	P	?	?	0	0	0	0	0.0935335	0
6	SNP	NC_005296	2928180	RPA2575	nonsynonymous	F	739	L	0	0	0	0	0	0.108808	0	0
6	SNP	NC_005296	2945547	ispD	nonsynonymous	V	135	G	?	?	0	?	0	0	0.125977	0
6	SNP	NC_005296	3049576	rimO	nonsynonymous	A	140	G	0	0	0	0	0	0.0912533	0	0
6	SNP	NC_005296	3141806	RPA2770	nonsynonymous	F	83	L	0	0	0	0	0	0.157323	0	0
6	SNP	NC_005296	3236061	RPA2860	nonsynonymous	G	181	A	0	0	0	0	0	0.116781	0	0
6	SNP	NC_005296	3397843	kdpD	nonsynonymous	T	482	P	0	0	0	0	0	0	0.0554557	0
6	SNP	NC_005296	3561024	RPA3152	nonsynonymous	G	49	R	?	?	0	?	0	0.180189	0	0
6	SNP	NC_005296	3601231	RPA3188	nonsynonymous	R	87	L	0	0	0.118817	0	0	0	0	0
6	SNP	NC_005296	3640222	RPA3220	nonsynonymous	A	14	S	?	?	0	?	0	0.0527706	0	0
6	SNP	NC_005296	3685682	rpoB	nonsynonymous	R	487	P	0	0.0845637	0	0	0	0	0	0
6	SNP	NC_005296	3727466	nirK1	nonsynonymous	Q	50	H	0.0917835	0	0	0	0	0	0	0
6	SNP	NC_005296	3751320	RPA3323	nonsynonymous	S	106	A	0	0.0632644	0	0	0	0	0	0
6	SNP	NC_005296	3947323	RPA3497	nonsynonymous	L	120	R	?	?	0	0	0	0.113235	0	0
6	SNP	NC_005296	4032691	RPA3567	nonsynonymous	Q	85	K	?	?	0	0	0	0.0756216	0.068356	0
6	SNP	NC_005296	4145285	RPA3670	nonsynonymous	E	437	A	?	?	0	0	0	0.0895658	0	0
6	SNP	NC_005296	4195015	pimC	nonsynonymous	R	17	P	0	0	0.47729	0	0	0	0	0
6	SNP	NC_005296	4242973	RPA3750	nonsynonymous	T	94	P	0	0	0	0	0.0852065	0	0	0
6	SNP	NC_005296	4351050	gcvP	nonsynonymous	S	328	R	?	?	0	0	0	0	0.0851345	0
6	SNP	NC_005296	4359374	RPA3857	nonsynonymous	V	638	G	?	?	0	0	0	0.0816464	0	0
6	SNP	NC_005296	4369988	RPA3869	nonsynonymous	E	61	G	?	?	0	0	0	0	0	0
6	SNP	NC_005296	4397690	RPA3895	nonsynonymous	A	203	S	0	0	0.108934	0	0	0	0	0
6	SNP	NC_005296	4557751	RPA4028	nonsynonymous	P	263	T	0	0	0	0	0.0641036	0	0	0
6	SNP	NC_005296	4595387	RPA4062	nonsynonymous	L	205	R	0	0	0	0	0.0916834	0	0	0
6	SNP	NC_005296	4622588	RPA4084	nonsynonymous	F	33	L	?	?	0	?	?	1	?	0
6	SNP	NC_005296	4622598	RPA4084	nonsynonymous	V	37	L	?	?	0	?	?	1	?	0
6	SNP	NC_005296	4622631	RPA4084	nonsynonymous	S	48	A	?	?	0	0	0	0.149041	0	0
6	SNP	NC_005296	4685709	nnrR	nonsynonymous	V	117	G	?	?	0	0	0	0	0.134475	0
6	SNP	NC_005296	4769580	RPA4226	nonsynonymous	P	112	T	0	0	0	0	0	0	0.0704408	0
6	SNP	NC_005296	4910630	RPA4360	nonsynonymous	P	81	R	?	?	0	0	0	0	0.11537	0
6	SNP	NC_005296	5049699	RPA4477	nonsynonymous	F	169	V	?	?	0	0	0	0.130808	0	0
6	SNP	NC_005296	5060036	mutY	nonsynonymous	V	34	G	?	0	0	0	0	0	0.140506	0
6	SNP	NC_005296	5063830	RPA4489	nonsynonymous	E	181	Q	?	?	0	0	0	0.117332	0	0
6	SNP	NC_005296	5063834	RPA4489	nonsynonymous	Q	182	P	?	?	0	0	0	0.0748825	0	0
6	SNP	NC_005296	5063855	RPA4489	nonsynonymous	D	189	A	?	?	0	0	0	0	0.106079	0
6	SNP	NC_005296	5068815	RPA4491	nonsynonymous	S	864	R	?	?	0	0	0	0.157266	0	0
6	SNP	NC_005296	5068844	RPA4491	nonsynonymous	D	854	A	?	?	0	0	0	0.105847	0	0
6	SNP	NC_005296	5133565	RPA4553	nonsynonymous	T	174	P	0	0.0826645	0	0	0	0	0	0
6	SNP	NC_005296	5266199	RPA4669	nonsynonymous	V	72	G	?	?	0	0	0	0	0.138276	0
6	SNP	NC_005296	5328120	RPA4722	nonsynonymous	E	496	D	0	0	0	0	0	0	0	0
6	SNP	NC_005296	5364474	RPA4753	nonsynonymous	T	256	P	?	?	0	?	0	0.0638409	0	0
6	SNP	NC_005296	2157547	amiF	nonsense	E	141	*	0	0	0	0	0.0529952	0	0	0
6	SNP	NC_005296	122937	RPA0107	synonymous	P	215	P	?	?	0	?	1	0	0	0
6	SNP	NC_005296	181281	obgE	synonymous	L	198	L	0	0	0	0	0	0	0.0654678	0
6	SNP	NC_005296	194801	atpD	synonymous	G	468	G	0	0.0544043	0	0	0	0	0	0
6	SNP	NC_005296	370101	RPA0342	synonymous	S	134	S	0	0	0	0	0	0.111296	0	0
6	SNP	NC_005296	406907	metB	synonymous	G	9	G	0	0	0.10006	0	0	0	0	0
6	SNP	NC_005296	746843	RPA0676	synonymous	G	166	G	0	0	0	0	0	0	0.0792689	0
6	SNP	NC_005296	1143195	ispE	synonymous	G	109	G	?	?	0	?	0	0	0.121586	0
6	SNP	NC_005296	1172887	RPA1062	synonymous	L	572	L	?	?	0	0	0	0	0.056006	0
2	SNP	NC_005296	1485890	RPA1341	nonsynonymous	T	3530	P	0	0	0	0	0	0.10224	0.151793	8
6	SNP	NC_005296	1310928	RPA1200	synonymous	A	48	A	?	?	0	?	0	0.081789	0	0
6	SNP	NC_005296	1438811	RPA1320	synonymous	G	41	G	0	0.0866961	0	0	0	0	0	0
6	SNP	NC_005296	1610932	RPA1450	synonymous	P	912	P	0	0	0	0	0	0.0840321	0	0
6	SNP	NC_005296	1818005	RPA1636	synonymous	T	312	T	0	0	0	0	0	0	0.0737314	0
6	SNP	NC_005296	1485890	RPA1341	nonsynonymous	T	3530	P	?	0	0	0	0	0.103718	0.112119	8
6	SNP	NC_005296	2064918	RPA1837	synonymous	G	402	G	?	?	0	0	?	0.146389	0	0
6	SNP	NC_005296	2177843	RPA1937	synonymous	Q	29	Q	0	0	?	?	?	1	?	0
6	SNP	NC_005296	2222619	RPA1973	synonymous	A	65	A	?	?	0	0	0	0.0943666	0	0
6	SNP	NC_005296	2238953	RPA1988	synonymous	L	119	L	0.0666742	0	0	0	0	0	0	0
6	SNP	NC_005296	2811175	RPA2472	synonymous	G	154	G	?	?	0	?	0	0.116704	0	0
6	SNP	NC_005296	2945549	ispD	synonymous	V	134	V	?	?	0	?	0	0.0643568	0	0
6	SNP	NC_005296	2945561	ispD	synonymous	A	130	A	?	?	0	?	0	0	0.349425	0
6	SNP	NC_005296	3461531	RPA3058	synonymous	G	26	G	0	0	0.0976162	0	0	0	0	0
6	SNP	NC_005296	3601232	RPA3188	synonymous	R	87	R	0	0	0.0834455	0	0	0	0	0
6	SNP	NC_005296	4251023	hpcH	synonymous	G	256	G	0	0	0	0	0	0.10032	0	0
6	SNP	NC_005296	4494454	RPA3975	synonymous	R	74	R	0	0	0	0	0	0.0986772	0	0
6	SNP	NC_005296	4797787	nuoN2	synonymous	A	19	A	?	?	0	0	0	0.109402	0	0
6	SNP	NC_005296	5321575	RPA4721	synonymous	P	51	P	0	0.0525575	0	0	0	0	0	0
6	SNP	NC_005296	5329068	RPA4722	synonymous	S	812	S	0	0	0	0	0	0	0	0
6	SNP	NC_005296	335877	RPA0305/hslU	intergenic	G	(+218/+118)	T	0	1	0	0	0	0	0	0
6	SNP	NC_005296	509692	gabD1/RPA0462	intergenic	A	(+139/+73)	T	0	0	0	0	0.0567803	0	0	0
6	SNP	NC_005296	509714	gabD1/RPA0462	intergenic	C	(+161/+51)	G	0	0	0	0	0	0.088376	0	0
6	SNP	NC_005296	813801	RPA0737/RPA0738	intergenic	A	(+10/-97)	T	0	0	0	0	0.11287	0	0	0
6	SNP	NC_005296	826019	RPA0746/cysA	intergenic	C	(-18/+757)	G	0	0	0	0	0	0	0.0807943	0
6	SNP	NC_005296	831787	cysH/cysD	intergenic	C	(-73/-227)	A	0	0	0.0970926	0	0	0	0	0
6	SNP	NC_005296	902765	RPA0811/RPA0812	intergenic	G	(+35/+132)	C	0	0	0	0	0	0.0607324	0	0
6	SNP	NC_005296	948676	RPA0853/hemO	intergenic	G	(-114/+73)	C	0	0	0	0	0	0	0.0683026	0
6	SNP	NC_005296	961305	RPA0864/RPA0865	intergenic	G	(+272/+35)	T	0	0	0	0	0	0.0899301	0	0
6	SNP	NC_005296	1059256	RPA0957/RPA0958	intergenic	A	(-133/+41)	C	0	0	0	0	0	0	0.217909	0
6	SNP	NC_005296	1124512	RPA1021/RPA1022	intergenic	G	(+56/-6)	C	0	0	0	0	0.0853806	0	0	0
6	SNP	NC_005296	1429062	RPA1308/RPA1309	intergenic	A	(-371/-516)	G	?	?	?	?	0	1	?	0
6	SNP	NC_005296	1515298	RPA1369/RPA1370	intergenic	C	(+585/+278)	A	0	0	0.115411	0	0	0	0	0
6	SNP	NC_005296	1818050	RPA1636/RPA1637	intergenic	A	(+33/+165)	C	0	0	0	0	0	0	0.149863	0
6	SNP	NC_005296	1818063	RPA1636/RPA1637	intergenic	A	(+46/+152)	C	0	0	0	0	0	0	0.0734439	0
6	SNP	NC_005296	1849946	RPA1664/RPA1665	intergenic	C	(-43/+113)	A	0	0	0	0	0	0.0692205	0.0551982	0
6	SNP	NC_005296	2121060	RPA1887/RPA1888	intergenic	T	(+64/-108)	G	?	?	0	?	0	0.163479	0	0
6	SNP	NC_005296	2121067	RPA1887/RPA1888	intergenic	A	(+71/-101)	C	?	?	0	?	0	0.147926	0	0
6	SNP	NC_005296	2436158	RPA2162/RPA2163	intergenic	A	(+22/+38)	C	0	0	0	0	0	0.128867	0	0
6	SNP	NC_005296	2480075	RPA2202/guaA	intergenic	T	(+185/-107)	G	0	0	0	0	0	0	0	0
6	SNP	NC_005296	2487831	RPA2209/RPA2210	intergenic	G	(+288/-3)	T	0	0	0	0	0	0.0801821	0	0
6	SNP	NC_005296	2844692	RPA2502/RPA2503	intergenic	A	(+9/-176)	C	0	?	0	0	0	0.0786333	0	0
6	SNP	NC_005296	2861879	RPA2520/RPA2521	intergenic	C	(-80/-313)	A	0	0	0	0	0	0	0	0
6	SNP	NC_005296	2885166	RPA2543/RPA2544	intergenic	G	(-244/-27)	T	0.093708	0	0	0	0	0	0	0
6	SNP	NC_005296	3014594	RPA2648/RPA2649	intergenic	A	(-69/-910)	C	0	0	0	0	0.0612888	0	0	0
6	SNP	NC_005296	3090403	RPA2719/RPA2720	intergenic	T	(+82/+89)	A	0	0	0	0	0	0.0585113	0	0
6	SNP	NC_005296	3188011	RPA2813/ssb	intergenic	A	(+38/+77)	T	?	?	0	?	?	1	?	0
6	SNP	NC_005296	3188019	RPA2813/ssb	intergenic	C	(+46/+69)	G	?	?	0	?	?	1	?	0
6	SNP	NC_005296	3270490	moaC/RPA2893	intergenic	A	(+28/-10)	C	0	0	0	0	0	0.127118	0	0
6	SNP	NC_005296	3287522	gltA/RPA2908	intergenic	A	(+7/+88)	C	0	0	0	0	0	0.0686998	0	0
6	SNP	NC_005296	3640439	RPA3220/RPA3221	intergenic	T	(-178/+45)	G	?	?	0	0	0	0	0	0
6	SNP	NC_005296	3739626	RPA3315/RPA3316	intergenic	T	(+467/-740)	A	0	0.071763	0	0	0	0	0	0
6	SNP	NC_005296	4085397	RPA3622/RPA3623	intergenic	C	(-84/+56)	A	0	0	0	0.106952	0	0	0	0
6	SNP	NC_005296	4183317	RPA3704/glpK	intergenic	A	(+254/+64)	T	0	0	0	0	0	0	0.125949	0
6	SNP	NC_005296	4359198	RPA3856/RPA3857	intergenic	A	(+100/+64)	C	?	0	0	0	0	0.106369	0	0
6	SNP	NC_005296	4384547	cckA/flhB	intergenic	G	(-28/+76)	C	?	?	0	0	0	0.146384	0	0
6	SNP	NC_005296	4762127	RPA4217/RPA4218	intergenic	G	(+54/+84)	T	0	0.079998	0	0	0	0	0	0
6	SNP	NC_005296	4839301	pucAb/RPA4293	intergenic	G	(+375/-94)	T	0	0.0903792	0	0	0	0	0	0
6	SNP	NC_005296	4880620	RPA4329/RPA4330	intergenic	G	(-93/+137)	C	0	0	0	0	0	0.113983	0	0
6	SNP	NC_005296	4891899	ligE/RPA4341	intergenic	T	(-177/+12)	G	0	0	0	0	0.0937147	0	0	0
6	SNP	NC_005296	4916146	proC/RPA4367	intergenic	A	(+76/+193)	C	?	?	0	?	0	0.135263	0	0
6	SNP	NC_005296	4917941	RPA4367/RPA4368	intergenic	G	(-214/+65)	C	?	?	0	?	0	1	0	0
6	SNP	NC_005296	4922797	mutL/RPA4372	intergenic	A	(-92/+144)	C	?	?	0	0	0	0	0.17662	0
6	SNP	NC_005296	5219473	RPA4637/RPA4638	intergenic	G	(+110/+60)	C	0	0	0	0.119471	0	0	0	0
10	INS	NC_005296	1705222	ppsR2	small_indel	+C	(1394/1395 nt)	.	0	0	0.275864	0.647971	0.383183	0.434789	0.550395	0
6	SNP	NC_005296	5360397	hbdA/etfA	intergenic	G	(-118/+48)	C	0	0	0	0	0	0.0922284	0	0
2	SNP	NC_005296	1725811	cbbR	nonsynonymous	W	274	C	0	0	0	0	0.291696	0.71463	0.800599	0
6	INS	NC_005296	2705962	RPA2387	small_indel	(CGCAA) 1 to 2	(330/1311 nt)	.	0.0528278	0.231117	0	0	0	0	0	0
6	DEL	NC_005296	47182	infC/RPA0041	small_indel	-37bp	(-201/-45)	.	0	0.287299	0	0	0	0	0	0
3	SNP	NC_005296	1588352	draT1/RPA1432	intergenic	A	(+65/+107)	C	0	0	0	0	0	0.101246	0.104002	7
6	DEL	NC_005296	1081310	hoxJ (RPA0980)	large_deletion	-93bp	(1048-1140/1353 nt)	.	0	0	0	0	0.539289	0	0	0
6	DEL	NC_005296	1081387	hoxJ (RPA0980)	small_indel	(CGGCG) 3 to 2	(1125-1129/1353 nt)	.	0	0.2263	0.0701935	0.104433	D	0.116773	0.0755797	0
6	DEL	NC_005296	2600496	[RPA2294]‚Äì[RPA2298]	large_deletion	-5,547bp	(663/1689 nt)	.	0	0	0	0	1	0	0	0
5	SNP	NC_005296	1685797	crtD	nonsynonymous	F	409	V	?	?	0	0	0.136246	0.111923	0.14769	8
6	DEL	NC_005296	4765447	RPA4221/RPA4222	small_indel	(AG) 13 to 11	(603-650/1755 nt)	.	0	0	0	0	0.0592755	0	0	0
7	SNP	NC_005296	120251	RPA0105	nonsynonymous	T	166	P	0	0	0	0	0.0813661	0	0	0
7	SNP	NC_005296	120255	RPA0105	nonsynonymous	N	167	T	0	0	0	0	0	0	0.116724	0
7	SNP	NC_005296	120257	RPA0105	nonsynonymous	D	168	H	0	0	0	0	0	0.0754056	0	0
7	SNP	NC_005296	138094	phyB3	nonsynonymous	V	454	A	?	0	0	0	0	0.116107	0	0
7	SNP	NC_005296	139849	RPA0123	nonsynonymous	S	282	R	?	?	0	?	0	0.171106	0	0
7	SNP	NC_005296	167875	RPA0149	nonsynonymous	Y	118	F	?	?	0	0	0.221224	0	0	0
7	SNP	NC_005296	167879	RPA0149	nonsynonymous	D	117	H	?	0	0	0	0	0	0.177144	0
7	SNP	NC_005296	174967	RPA0156	nonsynonymous	E	60	Q	?	?	0	?	0	0	0.0818605	0
7	SNP	NC_005296	175081	RPA0156	nonsynonymous	E	98	Q	0	0	0	0	0	0	0.0505295	0
7	SNP	NC_005296	251046	sodC	nonsynonymous	D	137	A	0	0	0	0	0.0651536	0	0	0
7	SNP	NC_005296	251067	sodC	nonsynonymous	I	144	T	0	0	0	0	0	0	0.0829625	0
7	SNP	NC_005296	300783	amtB1	nonsynonymous	P	40	A	?	0	0	?	0	0.0937963	0	0
7	SNP	NC_005296	381426	lepA	nonsynonymous	T	509	P	0	0	0	0	0.0719824	0	0	0
7	SNP	NC_005296	474224	RPA0431	nonsynonymous	A	469	G	0	0	0	0	0.0780849	0	0	0
7	SNP	NC_005296	551103	RPA0495	nonsynonymous	L	38	V	?	?	0	0	0	0.134884	0	0
7	SNP	NC_005296	555600	RPA0500	nonsynonymous	D	186	G	0	0	0.0810404	0	0	0	0	0
7	SNP	NC_005296	558503	aroB	nonsynonymous	F	206	V	?	0	0	0	0	0.0928869	0	0
7	SNP	NC_005296	560654	RPA0506	nonsynonymous	D	208	H	?	0	0	0	0	0	0.097774	0
7	SNP	NC_005296	572334	pcaF	nonsynonymous	V	117	G	0	0	0	0	0	0.0871792	0	0
7	SNP	NC_005296	584590	RPA0523	nonsynonymous	P	9	T	?	0	0	?	1	0	0	0
7	SNP	NC_005296	588956	RPA0529	nonsynonymous	T	270	P	0	0	0	0	0	0.0755	0	0
7	SNP	NC_005296	807098	fdsB	nonsynonymous	F	157	L	0	0	0	0	0.106916	0	0	0
7	SNP	NC_005296	898849	RPA0808	nonsynonymous	D	39	A	0	0	0	0	0.132623	0	0.0976038	0
7	SNP	NC_005296	1039032	RPA0938	nonsynonymous	K	62	T	?	0	0	0	0	0.108552	0	0
7	SNP	NC_005296	1039036	RPA0938	nonsynonymous	D	61	H	?	0	0	0	0	0	0.102365	0
1	SNP	NC_005296	1725958	cbbR	nonsynonymous	M	225	I	0	0	0	0	0	0.0881524	0.144182	0
7	SNP	NC_005296	1046720	RPA0946	nonsynonymous	L	37	R	0	0	0	0	0	0.135778	0	0
6	SNP	NC_005296	1725958	cbbR	nonsynonymous	M	225	I	0	0	0	0	0	0.282459	0.527672	0
3	SNP	NC_005296	1726313	cbbR	nonsynonymous	T	107	S	0	0	0	0	0.0725422	0.407406	0.316187	0
7	SNP	NC_005296	1143218	ispE	nonsynonymous	L	117	R	?	?	0	?	0	0	0.135674	0
7	SNP	NC_005296	1184196	RPA1076	nonsynonymous	D	280	A	0	0	0	0	0.0642867	0	0	0
7	SNP	NC_005296	1284079	RPA1176	nonsynonymous	D	106	H	?	?	0	0	0	0.0883036	0	0
7	SNP	NC_005296	1310924	RPA1200	nonsynonymous	L	47	R	?	?	0	?	0	0	0.141263	0
7	SNP	NC_005296	1481391	RPA1341	nonsynonymous	L	2030	R	?	?	0	0	0	0	0.118816	0
7	SNP	NC_005296	1487831	RPA1341	nonsynonymous	S	4177	A	?	0	0	0	1	1	0	0
7	SNP	NC_005296	1575450	RPA1421	nonsynonymous	V	3	G	?	0	0	0	0.0814676	0	0	0
7	SNP	NC_005296	1645984	RPA1483	nonsynonymous	S	49	A	0	0	0	0	0.0890427	0	0	0
7	SNP	NC_005296	1726313	cbbR	nonsynonymous	T	107	S	0	0	0	0	0	0.137929	0.2007	0
7	SNP	NC_005296	1704898	ppsR2	nonsynonymous	G	357	D	0	0	0	0	0	0.0668526	0.0678468	0
7	SNP	NC_005296	1704967	ppsR2	nonsynonymous	L	380	R	0	0	0	0	0.130355	0.0651684	0	0
9	SNP	NC_005296	1726313	cbbR	nonsynonymous	T	107	S	0	0	0	0	0	0.126369	0.350614	0
7	SNP	NC_005296	1705012	ppsR2	nonsynonymous	L	395	R	0	0	0	0	0.0710492	0.0619445	0	0
7	SNP	NC_005296	1727237	RPA1556	synonymous	R	4	R	0	0	0	0	0	0.0798411	0.155009	0
7	SNP	NC_005296	1765211	RPA1585	nonsynonymous	F	145	L	0	0	0	0.0669627	0	0	0	0
7	SNP	NC_005296	1787422	RPA1608	nonsynonymous	V	134	G	0	0	0	0	0	0	0.130142	0
7	SNP	NC_005296	1829415	RPA1644	nonsynonymous	G	97	A	0	0	0	0	0.0822525	0	0	0
7	SNP	NC_005296	1852595	bchJ	nonsynonymous	L	21	R	?	?	0	?	0	0	0.274548	0
7	SNP	NC_005296	1878069	RPA1685	nonsynonymous	S	574	N	0	0	0.147492	0	0	0	0	0
7	SNP	NC_005296	1881747	RPA1686	nonsynonymous	P	154	T	0	0	?	0	0	0	0	0
7	SNP	NC_005296	1882393	RPA1687	nonsynonymous	F	440	I	0	0	0	0	0	0.0544729	0	0
7	SNP	NC_005296	1912401	pnbA	nonsynonymous	S	216	P	?	0	0	0	0	0	0	0
2	DEL	NC_005296	1825750	RPA1641	small_indel	-33bp	(665-697/921 nt)	.	0	0	0	0	0.274796	0.759911	0.816715	0
2	SNP	NC_005296	1847673	RPA1661/RPA1662	intergenic	T	(+10/+21)	C	0	0	0	0	0.194555	0.0671387	0.14004	0
7	SNP	NC_005296	2086869	RPA1858	nonsynonymous	V	52	G	0	0	0	0	0.0706067	0	0	0
7	SNP	NC_005296	2098152	RPA1868	nonsynonymous	V	177	G	?	0	0	0	0	0.0817022	0	0
7	SNP	NC_005296	2160370	RPA1925	nonsynonymous	I	35	T	0	0	0	0	0	0	0.119896	0
7	SNP	NC_005296	2177847	RPA1937	nonsynonymous	F	31	I	?	0	?	?	?	1	?	0
7	SNP	NC_005296	2207121	RPA1961	nonsynonymous	A	470	S	0	0	0	0	0.0547051	0	0	0
7	SNP	NC_005296	2381742	hmuV	nonsynonymous	E	155	D	?	0	0	0	0	0.0903335	0	0
7	SNP	NC_005296	1946626	RPA1740	nonsynonymous	A	230	T	0	0	0	0	0	0.0733814	0.229968	0
7	SNP	NC_005296	2701298	RPA2383	nonsynonymous	G	302	S	0	0.114263	0.176222	0.278732	0.265256	0.16572	0.0617514	0
7	SNP	NC_005296	2761139	RPA2431	nonsynonymous	L	69	R	?	0	0	0	0	0.0929093	0	0
7	SNP	NC_005296	2801676	nifS1	nonsynonymous	S	196	A	0	0	0	0	0.137568	0.107808	0	0
7	SNP	NC_005296	2844675	RPA2502	nonsynonymous	S	100	A	?	?	0	?	0.102546	0	0	0
7	SNP	NC_005296	2860374	RPA2518	nonsynonymous	Q	42	K	0.0647635	0	0	0	0	0	0	0
7	SNP	NC_005296	2892355	RPA2551	nonsynonymous	A	93	G	?	?	0	?	0	0	0.115931	0
7	SNP	NC_005296	3020158	RPA2655	nonsynonymous	D	454	A	0	0	0	0	0.126531	0	0	0
7	SNP	NC_005296	3081817	RPA2708a	nonsynonymous	C	57	F	0.0722451	0	0	0	0	0	0	0
7	SNP	NC_005296	3125013	RPA2752	nonsynonymous	K	386	E	0	0	0	0	0	0.0722904	0.0979371	0
7	SNP	NC_005296	3236065	RPA2860	nonsynonymous	T	180	P	0	0	0	0	0.0931501	0	0	0
7	SNP	NC_005296	3248085	RPA2871	nonsynonymous	S	43	A	?	0	0	0	0.0915518	0	0	0
7	SNP	NC_005296	3248163	RPA2871	nonsynonymous	F	69	V	0	0	0	0	0.0788579	0	0	0
7	SNP	NC_005296	3271013	RPA2893	nonsynonymous	A	172	P	?	?	0	?	0.198115	0	0	0
7	SNP	NC_005296	3289407	lpxB	nonsynonymous	L	60	R	?	0	0	0	0.0540924	0	0	0
7	SNP	NC_005296	3326390	nuoL1	nonsynonymous	D	63	Y	0	0	0	0	0.0944786	0	0	0
7	SNP	NC_005296	3334331	fkbM	nonsynonymous	L	51	F	0	0	0	0	0.0514379	0	0	0
7	SNP	NC_005296	3377526	RPA2979	nonsynonymous	G	52	S	0	0	0	0	0	0	0.141882	0
7	SNP	NC_005296	3424441	RPA3022	nonsynonymous	F	284	V	0	0	0	0	0.0559726	0	0	0
7	SNP	NC_005296	3676026	RPA3265	nonsynonymous	V	54	G	?	?	0	?	0	0.128284	0	0
2	SNP	NC_005296	2064913	RPA1837	nonsynonymous	L	404	R	?	?	0	?	0	0.495503	0.469959	0
7	SNP	NC_005296	3713266	RPA3292	nonsynonymous	W	10	G	?	?	?	?	?	1	0	0
7	SNP	NC_005296	3726520	paaG2	nonsynonymous	A	80	V	?	?	0	?	0	0	0.085011	0
7	SNP	NC_005296	3758140	RPA3329	nonsynonymous	A	12	V	0	0	0	0	0.0577002	0	0	0
7	SNP	NC_005296	3854236	RPA3412	nonsynonymous	I	125	T	0	0	0	0	0.143214	0	0	0
7	SNP	NC_005296	3919592	ilvD1	nonsynonymous	Q	589	H	0	0.14541	0	0	0	0	0	0
7	SNP	NC_005296	3947311	RPA3497	nonsynonymous	L	124	R	?	0	0	0	0.0884805	0	0	0
3	SNP	NC_005296	2064913	RPA1837	nonsynonymous	L	404	R	?	?	0	?	0	0.354121	0.458825	0
4	SNP	NC_005296	2064913	RPA1837	nonsynonymous	L	404	R	?	?	0	?	0.520864	0.437377	0.435921	0
7	SNP	NC_005296	4246113	RPA3753	nonsynonymous	P	410	R	?	0	0	0	1	0	0	0
7	SNP	NC_005296	4249015	RPA3754	nonsynonymous	G	583	A	?	?	0	?	0	0.115465	0	0
7	SNP	NC_005296	4351050	gcvP	nonsynonymous	S	328	R	?	?	0	?	0.08569	0.0821671	0	0
7	SNP	NC_005296	4351051	gcvP	nonsynonymous	S	328	T	?	?	0	?	0.0781493	0.0697026	0	0
7	SNP	NC_005296	4369988	RPA3869	nonsynonymous	E	61	G	?	?	0	0	0	0	0	0
7	SNP	NC_005296	4500345	RPA3979	nonsynonymous	Q	143	R	0	0	0	0	0	0	0.177773	0
5	SNP	NC_005296	2064913	RPA1837	nonsynonymous	L	404	R	?	?	0	?	0.442254	0.337032	0.421443	0
6	SNP	NC_005296	2064913	RPA1837	nonsynonymous	L	404	R	?	?	0	?	?	0.296253	0.38705	0
7	SNP	NC_005296	4622592	RPA4084	nonsynonymous	A	35	P	?	?	0	?	0	0	0.167995	0
7	SNP	NC_005296	4622598	RPA4084	nonsynonymous	V	37	L	?	?	0	?	1	0	0	0
7	SNP	NC_005296	4622622	RPA4084	nonsynonymous	L	45	V	?	0	0	0	0	0.148055	0	0
7	SNP	NC_005296	4645107	rmrA	nonsynonymous	D	28	A	0.0537777	0	0	0	0	0	0	0
7	SNP	NC_005296	4685709	nnrR	nonsynonymous	V	117	G	?	?	0	0	0.098825	0	0.125654	0
7	SNP	NC_005296	4819879	ispH	nonsynonymous	E	44	A	0	0	0	0	0	0	0.10032	0
7	SNP	NC_005296	4848836	RPA4302	nonsynonymous	A	729	P	?	?	0	?	0	0.111099	0	0
7	SNP	NC_005296	4848841	RPA4302	nonsynonymous	I	727	N	?	?	0	?	0	0	0.121254	0
7	SNP	NC_005296	4848845	RPA4302	nonsynonymous	T	726	P	?	0	0	?	0	0	0.0843759	0
7	SNP	NC_005296	4848847	RPA4302	nonsynonymous	D	725	A	?	0	0	?	0	0	0.11047	0
7	SNP	NC_005296	4925015	RPA4373	nonsynonymous	V	41	G	?	0	0	0	0	0.0771914	0	0
7	SNP	NC_005296	5027491	RPA4452	nonsynonymous	L	16	R	?	?	0	0	0	0.126865	0	0
7	SNP	NC_005296	5063834	RPA4489	nonsynonymous	Q	182	P	?	0	0	?	0	0.094059	0	0
7	SNP	NC_005296	5068815	RPA4491	nonsynonymous	S	864	R	?	?	0	?	0	0	0.111671	0
7	SNP	NC_005296	2064913	RPA1837	nonsynonymous	L	404	R	?	?	0	?	0.392932	0.468722	0.343621	0
7	SNP	NC_005296	5093484	RPA4511	nonsynonymous	Y	376	D	?	0	0	0	0	0.0765696	0	0
7	SNP	NC_005296	5096372	RPA4514	nonsynonymous	D	427	Y	?	0	0	0	0.0579195	0	0	0
7	SNP	NC_005296	5155292	RPA4574	nonsynonymous	A	46	G	0	0.108229	0	0	0	0	0	0
7	SNP	NC_005296	5170744	RPA4586	nonsynonymous	T	286	S	0	0	0	0	0	0.0714884	0.0978918	0
7	SNP	NC_005296	5225063	cbbM	nonsynonymous	L	172	R	0	0	0	0	0	0	0.0827508	0
7	SNP	NC_005296	5225210	cbbM	nonsynonymous	K	123	T	0	0	0	0	0	0	0.0858088	0
2	SNP	NC_005296	2064915	RPA1837	synonymous	A	403	A	?	?	0	?	0.243313	0.228447	0.23587	0
7	SNP	NC_005296	5265733	coxM	nonsynonymous	G	245	A	0	0	0	0	0.055634	0	0	0
7	SNP	NC_005296	5274267	RPA4676	nonsynonymous	M	1	F	0.0692325	0	0	0	0	0	0	0
7	SNP	NC_005296	5309038	RPA4707	nonsynonymous	T	98	P	?	?	0	0	0	0.176298	0	0
7	SNP	NC_005296	5316746	modC	nonsynonymous	V	290	G	?	0	0	0	0	0	0.0908704	0
7	SNP	NC_005296	5321582	RPA4721	nonsynonymous	A	54	P	0.0637088	0	0	0	0	0	0	0
7	SNP	NC_005296	5328120	RPA4722	nonsynonymous	E	496	D	?	0	0	0	0	0	0	0
7	SNP	NC_005296	5329055	RPA4722	nonsynonymous	G	808	V	0	0	0	0	0	0	0.111825	0
7	SNP	NC_005296	5349184	RPA4737	nonsynonymous	R	242	S	0	0	0	0	0	0	0.124633	0
7	SNP	NC_005296	5354135	lysA	nonsynonymous	D	155	Y	0	0	0	0	0.0941133	0	0	0
7	SNP	NC_005296	5391094	phoB	nonsynonymous	E	90	D	?	0	0	0	0.0769234	0	0	0
7	SNP	NC_005296	5451385	RPA4827	nonsynonymous	L	75	R	0	0	0	0	0	0.102098	0	0
7	SNP	NC_005296	2153120	cycH	nonsense	E	234	*	?	?	0	?	0	0.0929809	0	0
7	SNP	NC_005296	2157547	amiF	nonsense	E	141	*	0	0	0	0	0	0.0912261	0	0
7	SNP	NC_005296	2748156	RPA2420	nonsense	Y	473	*	0	0	0	0	0	0.130511	0	0
7	SNP	NC_005296	3894537	RPA3451	nonsense	E	6	*	0	0	0	0	0	0.118795	0	0
7	SNP	NC_005296	1110	dnaA	synonymous	S	144	S	0	0	0	0	0	0.0786695	0	0
7	SNP	NC_005296	122934	RPA0107	synonymous	I	216	I	?	?	0	?	1	0	0	0
7	SNP	NC_005296	474214	RPA0431	synonymous	G	472	G	0	0	0	0	0	0.0979171	0	0
7	SNP	NC_005296	584572	RPA0523	synonymous	R	15	R	?	0	0	0	1	0	1	0
7	SNP	NC_005296	584588	RPA0523	synonymous	P	9	P	?	0	0	0	0	0	1	0
7	SNP	NC_005296	725955	badD	synonymous	A	298	A	0.0702701	0	0	0	0	0	0	0
7	SNP	NC_005296	746843	RPA0676	synonymous	G	166	G	0	0	0	0	0	0.107365	0	0
3	SNP	NC_005296	2064915	RPA1837	synonymous	A	403	A	?	?	0	?	0.279106	0.209224	0.1803	0
7	SNP	NC_005296	1046763	RPA0946	synonymous	R	51	R	?	0	0	0	0.0820117	0	0	0
7	SNP	NC_005296	1262279	RPA1154	synonymous	A	13	A	0	0	0	0	1	0	1	0
7	SNP	NC_005296	1585509	RPA1429	synonymous	T	11	T	0	0	0	0	0.0721812	0	0	0
7	SNP	NC_005296	1668380	RPA1503	synonymous	A	399	A	?	?	0	?	0	0	1	0
4	SNP	NC_005296	2064915	RPA1837	synonymous	A	403	A	?	?	0	?	0.256724	0.245312	0.299485	0
7	SNP	NC_005296	1787429	RPA1608	synonymous	V	136	V	0	0	0	0	0	0.0795918	0	0
5	SNP	NC_005296	2064915	RPA1837	synonymous	A	403	A	?	?	0	0	0.22175	0.275009	0.196236	0
7	SNP	NC_005296	2117816	RPA1884	synonymous	E	341	E	0	0	0.103252	0	0	0	0	0
7	SNP	NC_005296	2215778	RPA1968	synonymous	V	234	V	0	0	0	0	0.0588303	0	0	0
6	SNP	NC_005296	2064915	RPA1837	synonymous	A	403	A	?	?	0	0	?	0.226134	0.262893	0
7	SNP	NC_005296	2709285	RPA2390	synonymous	R	589	R	0	0	0	0	0	0	0.19066	0
7	SNP	NC_005296	3242356	RPA2864	synonymous	A	98	A	?	0	0	0	0	0	0.158348	0
7	SNP	NC_005296	3316464	RPA2930	synonymous	V	45	V	?	0	0	0	0	0.0611396	0	0
7	SNP	NC_005296	3615769	RPA3201	synonymous	S	210	S	0	0	0.0711398	0	0	0	0	0
7	SNP	NC_005296	3922248	RPA3475	synonymous	I	40	I	?	?	?	?	?	?	1	0
7	SNP	NC_005296	4313081	RPA3816	synonymous	T	100	T	0	0	0	0	0	0	0.0647721	0
7	SNP	NC_005296	4622579	RPA4084	synonymous	G	30	G	?	0	0	?	0.26878	0	0	0
7	SNP	NC_005296	4848870	RPA4302	synonymous	R	717	R	?	?	0	?	0.0843282	0.116035	0	0
7	SNP	NC_005296	4912543	ribP	synonymous	G	124	G	0	0	0	0	0.0718842	0	0	0
7	SNP	NC_005296	5063838	RPA4489	synonymous	R	183	R	?	0	0	0	0.0909109	0	0	0
7	SNP	NC_005296	2064915	RPA1837	synonymous	A	403	A	?	?	0	?	0.193364	0.257395	0.31782	0
7	SNP	NC_005296	5329068	RPA4722	synonymous	S	812	S	0	0	0	0	0	0	0	0
7	SNP	NC_005296	295526	tRNA-Gly2/trx	intergenic	C	(-161/-153)	G	0	0	0	0	0.133654	0	0	0
7	SNP	NC_005296	335877	RPA0305/hslU	intergenic	G	(+218/+118)	T	0	0	0	1	0	0	0	0
7	SNP	NC_005296	948663	RPA0853/hemO	intergenic	A	(-101/+86)	C	0	0	0	0	0.0663605	0	0	0
7	SNP	NC_005296	1047651	RPA0947/RPA0948	intergenic	C	(+256/+251)	A	0.0961428	0	0	0	0	0	0	0
7	SNP	NC_005296	1105101	modD/RPA1003	intergenic	A	(+31/+100)	C	0	0	0	0	0.0657039	0.101189	0	0
7	SNP	NC_005296	1160865	RPA1052/nadC	intergenic	C	(+373/+184)	G	0	0	0	0	0	0.0662298	0	0
7	SNP	NC_005296	1160890	RPA1052/nadC	intergenic	C	(+398/+159)	G	0	0	0	0	0	0.0965528	0	0
7	SNP	NC_005296	1284606	RPA1176/RPA1177	intergenic	C	(-212/+1)	G	0	0	0	0	0.0671716	0	0	0
7	SNP	NC_005296	1290614	RPA1181/RPA1182	intergenic	C	(+2/+30)	G	?	?	0	?	0	0	0.113181	0
7	SNP	NC_005296	1395576	RPA1274/RPA1275	intergenic	T	(+76/+187)	A	0	0	0	0	0.0564008	0	0	0
7	SNP	NC_005296	1526476	vnfG/vnfK	intergenic	A	(+23/-41)	C	0	0	0	0	0.108632	0.108676	0	0
7	SNP	NC_005296	1703732	cycA/ppsR2	intergenic	C	(-225/-97)	T	0	0	0	0.0855713	0	0	0	0
7	SNP	NC_005296	2436158	RPA2162/RPA2163	intergenic	A	(+22/+38)	C	0	0	0	0	0	0.0960841	0	0
7	SNP	NC_005296	2480075	RPA2202/guaA	intergenic	T	(+185/-107)	G	0	0	0	0	0	0	0	0
7	SNP	NC_005296	2601205	RPA2294/RPA2295	intergenic	G	(+392/-81)	C	?	?	?	?	?	?	1	0
7	SNP	NC_005296	2861879	RPA2520/RPA2521	intergenic	C	(-80/-313)	A	0	0	0	0	0	0	0	0
7	SNP	NC_005296	3090429	RPA2719/RPA2720	intergenic	C	(+108/+63)	G	0	0	0	0	0.0669556	0	0	0
7	SNP	NC_005296	3188011	RPA2813/ssb	intergenic	A	(+38/+77)	T	?	?	0	?	1	0	0	0
7	SNP	NC_005296	3188019	RPA2813/ssb	intergenic	C	(+46/+69)	G	?	?	0	?	1	?	1	0
2	SNP	NC_005296	2071997	RPA1844	synonymous	A	330	A	0	0	0	0.163939	0.153038	0.0833116	0.13592	0
7	SNP	NC_005296	3379575	RPA2982/RPA2983	intergenic	T	(-668/-143)	A	0	0	0	0.0568042	0	0	0	0
7	SNP	NC_005296	3409233	pucBc/RPA3011	intergenic	T	(+647/+88)	G	0	0	0	0	0	0.0880432	0	0
7	SNP	NC_005296	3640439	RPA3220/RPA3221	intergenic	T	(-178/+45)	G	?	0	0	0	0	0	0	0
7	SNP	NC_005296	3794955	RPA3353/RPA3354	intergenic	C	(-284/-26)	A	0	0.081399	0	0	0	0	0	0
7	SNP	NC_005296	4022672	RPA3553/arsC2	intergenic	T	(-138/+26)	G	0	0	0	0	0	0.0992351	0	0
7	SNP	NC_005296	4182637	RPA3703/RPA3704	intergenic	C	(+538/-139)	G	0	0	0	0	0.0668883	0	0	0
7	SNP	NC_005296	4182673	RPA3703/RPA3704	intergenic	C	(+574/-103)	T	0	0	0.0898628	0	0	0	0	0
7	SNP	NC_005296	4182678	RPA3703/RPA3704	intergenic	A	(+579/-98)	G	0	0	0.10185	0	0	0	0	0
7	SNP	NC_005296	4182688	RPA3703/RPA3704	intergenic	A	(+589/-88)	G	0	0	0.125165	0	0	0	0	0
7	SNP	NC_005296	4193859	pimD/pimC	intergenic	G	(-154/+15)	T	0	0	0	0	0	0.0855541	0	0
7	SNP	NC_005296	4359198	RPA3856/RPA3857	intergenic	A	(+100/+64)	C	?	0	0	0	0.154196	0.099318	0	0
7	SNP	NC_005296	4359213	RPA3856/RPA3857	intergenic	A	(+115/+49)	C	?	0	0	?	0	0.124082	0	0
7	SNP	NC_005296	4359223	RPA3856/RPA3857	intergenic	A	(+125/+39)	C	?	?	0	?	0.142651	0	0.135186	0
7	SNP	NC_005296	4386994	fliQ/fliE	intergenic	G	(-134/+24)	T	0	0	0	0	0	0.0723386	0	0
7	SNP	NC_005296	4431273	RPA3926/RPA3927	intergenic	C	(-77/+65)	G	0	0	0	0	0.0834055	0	0	0
7	SNP	NC_005296	4467494	RPA3954/RPA3955	intergenic	G	(-126/-189)	T	0.0519733	0	0	0	0	0	0	0
7	SNP	NC_005296	4653549	RPA4111/RPA4112	intergenic	T	(+282/-1183)	C	0	0	0	0	0	0	0.127006	0
7	SNP	NC_005296	4821015	RPA4272/RPA4273	intergenic	G	(+30/+222)	C	?	0	0	0	0	0.0730033	0	0
7	SNP	NC_005296	4825670	RPA4276/RPA4277	intergenic	G	(+1157/-954)	T	0.0575891	0	0	0	0	0	0	0
7	SNP	NC_005296	4916225	proC/RPA4367	intergenic	C	(+155/+114)	G	0	?	0	0	0	0	0.125613	0
7	SNP	NC_005296	4946038	RPA4392/RPA4393	intergenic	A	(-187/+77)	C	0	0	0	0	0	0	0.114487	0
7	SNP	NC_005296	5062329	RPA4487/RPA4488	intergenic	G	(+790/-224)	C	0	0	0	0	0.0804338	0	0	0
7	SNP	NC_005296	5062348	RPA4487/RPA4488	intergenic	G	(+809/-205)	C	0	0	0	0	0	0.103919	0	0
1	SNP	NC_005296	2083482	RPA1853	nonsynonymous	H	129	Y	0	0	0.233754	0.283503	0.477532	0.0550241	0.113483	0
7	SNP	NC_005296	5335359	RPA4725/RPA4726	intergenic	A	(+29/+239)	C	0	0	0	0	0	0	0.129676	0
7	SNP	NC_005296	5389520	argD/RPA4774	intergenic	C	(-97/-247)	G	0	0	0	0	0.0650525	0	0	0
1	SNP	NC_005296	2329627	RPA2067	nonsynonymous	S	90	G	0	0	0	0	0.115619	0.0561185	0.128324	0
7	SNP	NC_005296	2371258	RPA2107	synonymous	A	363	A	0	0	0	0	0	0.139444	0.181742	0
7	DEL	NC_005296	1080761	hoxJ (RPA0980)	small_indel	-1bp	(499/1353 nt)	.	?	0	0	0.128207	0	0	0	0
7	DEL	NC_005296	1080762	hoxJ (RPA0980)	small_indel	-1bp	(500/1353 nt)	.	?	0	0	0.102552	0	0	0	0
7	DEL	NC_005296	1080763	hoxJ (RPA0980)	small_indel	-1bp	(501/1353 nt)	.	?	0	D	0.102549	D	D	0	0
7	DEL	NC_005296	1080763	hoxJ (RPA0980)	small_indel	-5bp	(501-505/1353 nt)	.	?	0	0.0741144	0	0.260024	0.128116	0	0
7	DEL	NC_005296	1080764	hoxJ (RPA0980)	small_indel	-1bp	(502/1353 nt)	.	?	0	D	0.0952225	D	D	0	0
7	DEL	NC_005296	1080765	hoxJ (RPA0980)	small_indel	-1bp	(503/1353 nt)	.	?	0	D	0.095263	D	D	0	0
10	SNP	NC_005296	2436158	RPA2162/RPA2163	intergenic	A	(+22/+38)	C	0	0	0	0	0	0.167284	0.132943	0
3	SNP	NC_005296	2436158	RPA2162/RPA2163	intergenic	A	(+22/+38)	C	0	0	0	0	0	0.105555	0.132064	0
10	SNP	NC_005296	2523451	trbG1	nonsynonymous	P	160	T	0	0.0714469	0	0.236308	0.273039	0.29236	0.228974	0
7	DEL	NC_005296	4121018	RPA3647/RPA3648	small_indel	(G) 16 to 14	(+178/+238)	.	?	?	?	?	0	1	?	0
7	DEL	NC_005296	4194340	[pimC]‚Äì[pimF]	large_deletion	-4,896bp	(+108/+26)	.	0	0	0	1	1	0	0	0
7	DEL	NC_005296	4765447	RPA4221/RPA4222	small_indel	(AG) 13 to 11	(603-650/1755 nt)	.	0	0	0	0	0	0	0.104628	0
8	SNP	NC_005296	2445	dnaN	nonsynonymous	E	38	D	0	0	0	0	0.0656862	0	0	0
8	SNP	NC_005296	10137	RPA0007	nonsynonymous	R	253	C	?	0	0	0	0	0.0562086	0	0
8	SNP	NC_005296	53832	RPA0047	nonsynonymous	D	165	A	0	0	0	0	0	0.0512075	0.0703268	0
8	SNP	NC_005296	93185	coaBC	nonsynonymous	G	289	A	?	?	0	?	0	0	0.0696363	0
8	SNP	NC_005296	120251	RPA0105	nonsynonymous	T	166	P	0	0	0	0	0	0.0674262	0	0
8	SNP	NC_005296	120255	RPA0105	nonsynonymous	N	167	T	0	0	0	0	0	0.112139	0	0
8	SNP	NC_005296	120257	RPA0105	nonsynonymous	D	168	H	0	0	0	0	0	0.0722108	0	0
8	SNP	NC_005296	122911	RPA0107	nonsynonymous	L	224	R	?	0	0	0	0.0917797	0	0	0
8	SNP	NC_005296	139736	RPA0123	nonsynonymous	V	244	G	?	0	0	0	0.0555892	0	0	0
8	SNP	NC_005296	139849	RPA0123	nonsynonymous	S	282	R	?	0	0	0	0.0721292	0	0	0
8	SNP	NC_005296	155367	RPA0136	nonsynonymous	S	148	C	0	0	0	0	0.0774755	0	0	0
8	SNP	NC_005296	203401	xerC	nonsynonymous	S	141	A	?	?	0	?	0.0921669	0	0	0
8	SNP	NC_005296	203417	xerC	nonsynonymous	L	146	R	?	?	0	?	0.120831	0	0	0
8	SNP	NC_005296	203443	xerC	nonsynonymous	F	155	V	?	?	0	?	0.0944715	0	0	0
8	SNP	NC_005296	209487	sucA	nonsynonymous	L	984	F	0	0	0	0	0.0795636	0	0	0
8	SNP	NC_005296	230107	cycZ	nonsynonymous	F	100	L	?	0	0	?	0.0784302	0	0	0
[truncated: 11,504 more rows]

## Sheet: S2 Ec Monoculture Mutations
E. coli monoculture line	Mutation Class	E. coli chromosome	Chromosome Position	Locus	Mutation Type	Ref Allele (AA for genic; nt for non-genic)	Relative Position	Alt Allele (AA for genic; nt for non-genic)	Freq @ gen 204	Freq @ gen 308	Freq @ gen 341	Freq @ gen 501	Freq @ gen 650	Overlapping Co-culture Lines
11	SNP	NC_000913	129715	yacH	nonsynonymous	T	516	P	0	0.061244	0	0	0	0
11	SNP	NC_000913	129723	yacH	nonsynonymous	K	513	I	0	0.0739579	0	0	0	0
11	SNP	NC_000913	129735	yacH	nonsynonymous	A	509	E	0	0.0692477	0	0	0	0
11	SNP	NC_000913	129765	yacH	nonsynonymous	I	499	N	0	0.0552797	0	0	0	0
11	SNP	NC_000913	129782	yacH	nonsynonymous	E	493	D	0	0.0889745	0	0	0	0
11	SNP	NC_000913	129819	yacH	nonsynonymous	R	481	I	0	0.0596304	0	0	0	0
11	SNP	NC_000913	164508	hrpB	nonsynonymous	T	802	P	0.0897732	0	0.092072	0	0	0
11	SNP	NC_000913	302504	paoA	nonsynonymous	T	24	P	0.0822983	0.0718269	0.0944452	0	0	0
11	SNP	NC_000913	302505	paoA	nonsynonymous	L	23	F	0	0.0619011	0	0	0	0
11	SNP	NC_000913	347693	prpR	nonsynonymous	G	251	C	0	0.053493	0	0	0	0
11	SNP	NC_000913	347707	prpR	nonsynonymous	G	246	V	0	0.0581245	0	0	0	0
11	SNP	NC_000913	675408	ybeL	nonsynonymous	H	131	N	0	0.0555105	0	0	0	0
11	SNP	NC_000913	935501	ftsK	nonsynonymous	P	760	A	0	0.0709319	0	0	0	0
11	SNP	NC_000913	935521	ftsK	nonsynonymous	Q	766	H	0	0.0603766	0	0	0	0
11	SNP	NC_000913	935548	ftsK	nonsynonymous	Q	775	H	0	0.104259	0	0	0	0
11	SNP	NC_000913	935550	ftsK	nonsynonymous	P	776	Q	0	0.0877466	0.0782967	0	0	0
11	SNP	NC_000913	935565	ftsK	nonsynonymous	P	781	Q	0	0.0878401	0	0	0	0
11	SNP	NC_000913	1019734	ompA	nonsynonymous	P	107	Q	0	0.0938716	0	0	0	0
11	SNP	NC_000913	1019735	ompA	nonsynonymous	P	107	T	0	0.103684	0	0	0	0
11	SNP	NC_000913	1063264	cbpA	nonsynonymous	G	171	V	0	0.0644794	0	0	0	0
11	SNP	NC_000913	1708683	rsxC	nonsynonymous	A	589	P	0	0.0995498	0	0	0	0
11	SNP	NC_000913	1708886	rsxC	nonsynonymous	E	656	D	0	0.0767488	0	0	0	0
11	SNP	NC_000913	1708916	rsxC	nonsynonymous	K	666	N	0	0.121705	0	0	0	0
11	SNP	NC_000913	1708950	rsxC	nonsynonymous	E	678	Q	0	0.0714769	0	0	0	0
11	SNP	NC_000913	1708982	rsxC	nonsynonymous	E	688	D	0	0.0896072	0	0	0	0
11	SNP	NC_000913	1762586	sufB	nonsynonymous	P	475	L	0.0956674	0	0	0	0	0
11	SNP	NC_000913	1762587	sufB	nonsynonymous	P	475	S	0.0954342	0	0	0	0	0
11	SNP	NC_000913	1864708	yeaD	nonsynonymous	Q	287	K	0	0	0.0762758	0	0	0
11	SNP	NC_000913	2375887	menC	nonsynonymous	T	26	P	0	0.076736	0	0	0	0
11	SNP	NC_000913	2672395	hcaD	nonsynonymous	L	117	V	0.0947647	0	0.0934467	0	0	0
11	SNP	NC_000913	2972850	lplT	nonsynonymous	V	338	G	0	0.0908499	0	0	0	0
11	SNP	NC_000913	3096804	rdgB	nonsynonymous	T	42	P	0	0	0	0.0769892	0	0
11	SNP	NC_000913	3096839	rdgB	nonsynonymous	K	53	N	0	0.0754161	0	0	0	0
11	SNP	NC_000913	3131402	yghQ	nonsynonymous	G	336	V	0	0.0603027	0	0	0	0
11	SNP	NC_000913	3331531	obgE	nonsynonymous	S	75	T	0	0.0647559	0	0	0	0
11	SNP	NC_000913	3762391	rhsA	nonsynonymous	L	70	R	0	0	0	0	0.0753293	0
11	SNP	NC_000913	3762417	rhsA	nonsynonymous	S	79	R	?	?	?	?	0.0904579	0
11	SNP	NC_000913	4004039	rarD	nonsynonymous	F	47	C	0	0	0	0	0.159252	0
11	SNP	NC_000913	4306084	yjcS	nonsynonymous	P	172	T	0	0.0514789	0	0	0	0
11	SNP	NC_000913	4394882	nnr	nonsynonymous	T	273	P	0	0.0703316	0	0	0	0
11	SNP	NC_000913	123323	aceE	nonsense	E	103	*	0	0	0	0.0865364	0	0
11	SNP	NC_000913	125083	aceE	nonsense	Y	689	*	0	0	0	0	0.137584	0
11	SNP	NC_000913	875393	yliF	nonsense	S	20	*	0	0.0855603	0	0	0	0
11	SNP	NC_000913	3044517	bglA	nonsense	E	286	*	0	0.0777478	0	0	0	0
11	SNP	NC_000913	3044532	bglA	nonsense	G	291	*	0	0.0543699	0	0	0	0
11	SNP	NC_000913	3440067	rpoA	nonsense	W	321	*	1	0	0	0	0	0
11	SNP	NC_000913	3564319	glgP	nonsense	Q	755	*	0	0	0	0	0.503658	0
11	SNP	NC_000913	4187015	rpoC	nonsense	E	556	*	0	0	0.0545855	0	0	0
11	SNP	NC_000913	4412862	yjfM	nonsense	S	159	*	0	0	0.11347	0	0	0
11	SNP	NC_000913	126291	aceF	synonymous	A	199	A	0	0	0.051331	0	0	0
11	SNP	NC_000913	129734	yacH	synonymous	A	509	A	0	0.062191	0	0	0	0
11	SNP	NC_000913	129755	yacH	synonymous	A	502	A	0	0.0514131	0	0	0	0
11	SNP	NC_000913	757292	sdhA	synonymous	A	462	A	0	0	0.0867705	0	0	0
11	SNP	NC_000913	935551	ftsK	synonymous	P	776	P	0	0.107866	0	0	0	0
11	SNP	NC_000913	935566	ftsK	synonymous	P	781	P	0	0.0533152	0	0	0	0
11	SNP	NC_000913	935584	ftsK	synonymous	P	787	P	0	0.148124	0	0	0	0
11	SNP	NC_000913	1207914	stfP	synonymous	N	138	N	0	0.0701108	0	0	0	0
11	SNP	NC_000913	1351422	ycjD	synonymous	R	113	R	0	0.0588675	0	0	0	0
11	SNP	NC_000913	1708880	rsxC	synonymous	A	654	A	0	0	0.05375	0	0	0
11	SNP	NC_000913	1708898	rsxC	synonymous	A	660	A	0	0.0958333	0	0	0	0
11	SNP	NC_000913	1708904	rsxC	synonymous	A	662	A	0	0.0636616	0	0	0	0
11	SNP	NC_000913	1708910	rsxC	synonymous	A	664	A	0	0.0984259	0	0	0	0
11	SNP	NC_000913	1708958	rsxC	synonymous	V	680	V	0	0.0685167	0	0	0	0
11	SNP	NC_000913	1708976	rsxC	synonymous	A	686	A	0	0.141801	0	0	0	0
11	SNP	NC_000913	2734558	yfiH	synonymous	P	159	P	0	0.0648952	0	0	0	0
11	SNP	NC_000913	2984720	yqeF	synonymous	A	291	A	0	0	0	0.0743084	0	0
11	SNP	NC_000913	3307117	deaD	synonymous	A	248	A	0	0.117781	0	0	0	0
11	SNP	NC_000913	3336144	murA	synonymous	I	117	I	0	0.0676355	0	0	0	0
11	SNP	NC_000913	3606134	yhhN	synonymous	Y	128	Y	0.0566869	0	0	0	0	0
11	SNP	NC_000913	3621081	rhsB	synonymous	G	630	G	0	0	0	0	0.0536699	0
11	SNP	NC_000913	3628216	rbbA	synonymous	V	441	V	0	0.11933	0	0	0	0
11	SNP	NC_000913	3828977	xanP	synonymous	A	11	A	0	0	0.0510607	0	0	0
11	SNP	NC_000913	4005338	pldA	synonymous	G	159	G	0	0	0.111016	0	0	0
11	SNP	NC_000913	4082709	fdoH	synonymous	L	17	L	0	0	0.073802	0	0	0
11	SNP	NC_000913	1287220	rttR	noncoding	A	(17/171 nt)	T	0	0.0580111	0	0	0	0
11	SNP	NC_000913	1287264	tyrV	noncoding	G	(65/85 nt)	T	0	0.15111	0	0	0	0
11	SNP	NC_000913	1287272	tyrV	noncoding	G	(57/85 nt)	T	0	0.0880008	0	0	0	0
11	SNP	NC_000913	1287288	tyrV	noncoding	G	(41/85 nt)	C	0	0.0582657	0	0	0	0
11	SNP	NC_000913	1287296	tyrV	noncoding	G	(33/85 nt)	T	0	0.0657353	0	0	0	0
11	SNP	NC_000913	1287314	tyrV	noncoding	C	(15/85 nt)	A	0	0.0682926	0	0	0	0
11	SNP	NC_000913	1287318	tyrV	noncoding	G	(11/85 nt)	T	0	0.0651422	0	0	0	0
11	SNP	NC_000913	1287319	tyrV	noncoding	G	(10/85 nt)	T	0	0.0795431	0	0	0	0
11	SNP	NC_000913	1287325	tyrV	noncoding	C	(4/85 nt)	A	0	0.0755634	0	0	0	0
11	SNP	NC_000913	1746474	valV	noncoding	G	(40/77 nt)	T	0	0.0693078	0	0	0	0
11	SNP	NC_000913	1746482	valV	noncoding	T	(48/77 nt)	G	0	0.0678887	0	0	0	0
11	SNP	NC_000913	1746516	valW	noncoding	G	(1/77 nt)	T	0	0.0578499	0	0	0	0
11	SNP	NC_000913	1746520	valW	noncoding	C	(5/77 nt)	A	0	0.104108	0	0	0	0
11	SNP	NC_000913	1746538	valW	noncoding	G	(23/77 nt)	T	0	0.0505686	0	0	0	0
11	SNP	NC_000913	2521174	valY	noncoding	G	(2/76 nt)	T	0	0	0.0727053	0	0	0
11	SNP	NC_000913	2818199	argY	noncoding	G	(76/77 nt)	T	0	0.0633678	0	0	0	0
11	SNP	NC_000913	2818217	argY	noncoding	C	(58/77 nt)	A	0.052259	0	0	0	0	0
11	SNP	NC_000913	2818273	argY	noncoding	G	(2/77 nt)	T	0	0.06321	0	0	0	0
11	SNP	NC_000913	3423582	thrV	noncoding	G	(74/76 nt)	T	0.0539141	0	0	0	0	0
11	SNP	NC_000913	3424640	rrlD	noncoding	C	(2144/2904 nt)	T	0	0.075706	0	0	0	0
11	SNP	NC_000913	3424661	rrlD	noncoding	C	(2123/2904 nt)	A	0	0.0972333	0	0	0	0
11	SNP	NC_000913	4392434	glyV	noncoding	C	(75/76 nt)	A	0	0.07968	0	0	0	0
11	SNP	NC_000913	4392539	glyX	noncoding	C	(68/76 nt)	A	0	0.0792646	0	0	0	0
11	SNP	NC_000913	4606161	leuV	noncoding	T	(5/87 nt)	A	0	0	0.0551491	0	0	0
11	SNP	NC_000913	4606221	leuP	noncoding	A	(66/87 nt)	C	0.106352	0	0	0	0	0
11	SNP	NC_000913	4606244	leuP	noncoding	T	(43/87 nt)	A	0.127601	0	0	0	0	0
11	SNP	NC_000913	4606246	leuP	noncoding	A	(41/87 nt)	C	0.109391	0	0	0	0	0
11	SNP	NC_000913	107563	lpxC/secM	intergenic	A	(+89/-142)	T	0	0.0605183	0	0	0	0
11	SNP	NC_000913	164615	hrpB/mrcB	intergenic	T	(+81/-115)	A	0	0.0892534	0	0	0	0
11	SNP	NC_000913	357606	codA/cynR	intergenic	C	(+152/+185)	A	0	0.0513201	0	0	0	0
11	SNP	NC_000913	696506	glnX/glnV	intergenic	C	(-2/+36)	A	0.0868893	0	0	0	0	0
11	SNP	NC_000913	696838	glnW/glnU	intergenic	G	(-8/+27)	C	0	0	0.0812116	0	0	0
11	SNP	NC_000913	696851	glnW/glnU	intergenic	T	(-21/+14)	G	0	0	0.0682802	0.0661416	0	0
11	SNP	NC_000913	781355	lysY/lysZ	intergenic	G	(+133/-14)	T	0.0999708	0	0	0	0	0
11	SNP	NC_000913	781693	lysQ/nadA	intergenic	G	(+41/-392)	T	0	0.0670938	0	0	0	0
11	SNP	NC_000913	781739	lysQ/nadA	intergenic	G	(+87/-346)	T	0	0	0.139704	0	0	0
11	SNP	NC_000913	1020101	ompA/sulA	intergenic	G	(-48/+309)	A	0.286935	0	0	0	0	0
11	SNP	NC_000913	1165745	ycfP/ndh	intergenic	C	(+60/-340)	G	0	0	0.0529089	0	0	0
11	SNP	NC_000913	1286831	narI/rttR	intergenic	T	(+305/+235)	G	0	0	0.0651841	0	0	0
11	SNP	NC_000913	1286965	narI/rttR	intergenic	A	(+439/+101)	C	0.0840316	0	0.109176	0	0	0
11	SNP	NC_000913	1286974	narI/rttR	intergenic	C	(+448/+92)	A	0	0.0734038	0	0	0	0
11	SNP	NC_000913	1287009	narI/rttR	intergenic	A	(+483/+57)	T	0	0.0502424	0	0	0	0
11	SNP	NC_000913	1287041	narI/rttR	intergenic	A	(+515/+25)	T	0	0.0581083	0	0	0	0
11	SNP	NC_000913	1287047	narI/rttR	intergenic	C	(+521/+19)	G	0.0636244	0	0	0	0	0
11	SNP	NC_000913	1287330	tyrV/tyrT	intergenic	G	(-2/+208)	T	0	0.10344	0	0	0	0
11	SNP	NC_000913	1287339	tyrV/tyrT	intergenic	C	(-11/+199)	A	0	0.0880103	0	0	0	0
11	SNP	NC_000913	1287341	tyrV/tyrT	intergenic	A	(-13/+197)	T	0	0.0903172	0	0	0	0
11	SNP	NC_000913	1287349	tyrV/tyrT	intergenic	G	(-21/+189)	T	0	0.139272	0	0	0	0
11	SNP	NC_000913	1287357	tyrV/tyrT	intergenic	T	(-29/+181)	A	0	0.0613632	0	0	0	0
11	SNP	NC_000913	1351368	fabI/ycjD	intergenic	C	(-329/+39)	A	0	0.0782661	0	0	0	0
11	SNP	NC_000913	1351377	fabI/ycjD	intergenic	C	(-338/+30)	A	0	0.0676894	0	0	0	0
11	SNP	NC_000913	1552210	fdnI/yddM	intergenic	C	(+219/+188)	A	0	0.068274	0	0	0	0
11	SNP	NC_000913	1552219	fdnI/yddM	intergenic	C	(+228/+179)	A	0	0.0777926	0	0	0	0
11	SNP	NC_000913	2304480	eco/mqo	intergenic	G	(+87/+628)	T	0	0.0824003	0	0	0	0
11	SNP	NC_000913	2304487	eco/mqo	intergenic	G	(+94/+621)	T	0	0.0555291	0	0	0	0
11	SNP	NC_000913	2304489	eco/mqo	intergenic	G	(+96/+619)	T	0	0.0764537	0	0	0	0
11	SNP	NC_000913	2304500	eco/mqo	intergenic	G	(+107/+608)	T	0	0.0523186	0	0	0	0
11	SNP	NC_000913	2304502	eco/mqo	intergenic	C	(+109/+606)	G	0	0.0737233	0	0	0	0
11	SNP	NC_000913	2304506	eco/mqo	intergenic	C	(+113/+602)	A	0	0.0675697	0	0	0	0
11	SNP	NC_000913	2304522	eco/mqo	intergenic	G	(+129/+586)	T	0	0.0853319	0	0	0	0
11	SNP	NC_000913	2304523	eco/mqo	intergenic	G	(+130/+585)	C	0	0.056778	0	0	0	0
11	SNP	NC_000913	2304540	eco/mqo	intergenic	C	(+147/+568)	A	0	0.0911727	0	0	0	0
11	SNP	NC_000913	2304549	eco/mqo	intergenic	C	(+156/+559)	A	0	0.0994716	0	0	0	0
11	SNP	NC_000913	2304567	eco/mqo	intergenic	C	(+174/+541)	A	0	0.0665913	0	0	0	0
11	SNP	NC_000913	2304593	eco/mqo	intergenic	G	(+200/+515)	T	0	0.0516052	0	0	0	0
11	SNP	NC_000913	2304596	eco/mqo	intergenic	G	(+203/+512)	T	0	0.0500865	0	0	0	0
11	SNP	NC_000913	2304635	eco/mqo	intergenic	T	(+242/+473)	G	0	0.0561781	0	0	0	0
11	SNP	NC_000913	2304636	eco/mqo	intergenic	C	(+243/+472)	G	0	0.0926967	0	0	0	0
11	SNP	NC_000913	2304649	eco/mqo	intergenic	C	(+256/+459)	A	0	0.0653863	0	0	0	0
11	SNP	NC_000913	2304763	eco/mqo	intergenic	G	(+370/+345)	T	0	0.0894899	0	0	0	0
11	SNP	NC_000913	2304793	eco/mqo	intergenic	C	(+400/+315)	A	0	0.0825486	0	0	0	0
11	SNP	NC_000913	2304798	eco/mqo	intergenic	T	(+405/+310)	A	0	0.0712519	0	0	0	0
11	SNP	NC_000913	2518121	alaX/alaW	intergenic	T	(-5/+35)	A	0	0.0722494	0	0	0	0
11	SNP	NC_000913	2518142	alaX/alaW	intergenic	C	(-26/+14)	G	0	0.128339	0	0	0	0
11	SNP	NC_000913	2518150	alaX/alaW	intergenic	A	(-34/+6)	T	0	0.182998	0	0	0	0
11	SNP	NC_000913	2521035	valU/valX	intergenic	C	(+29/-16)	A	0	0	0.0514312	0.0767126	0	0
11	SNP	NC_000913	2521152	valX/valY	intergenic	A	(+26/-21)	T	0	0	0.0899682	0	0	0
11	SNP	NC_000913	2560976	yffL/yffM	intergenic	G	(+78/-392)	T	0	0.180681	0	0	0	0
11	SNP	NC_000913	2560979	yffL/yffM	intergenic	G	(+81/-389)	T	0	0.140581	0	0	0	0
11	SNP	NC_000913	2560985	yffL/yffM	intergenic	C	(+87/-383)	A	0	0.190157	0	0	0	0
11	SNP	NC_000913	2561013	yffL/yffM	intergenic	G	(+115/-355)	T	0	0.176385	0	0	0	0
11	SNP	NC_000913	2818149	argZ/argY	intergenic	T	(-14/+49)	C	0	0.0709252	0	0	0	0
11	SNP	NC_000913	2872831	ftsB/ygbE	intergenic	G	(-11/+183)	T	0	0.140786	0	0	0	0
11	SNP	NC_000913	2872836	ftsB/ygbE	intergenic	A	(-16/+178)	C	0.124853	0	0	0	0	0
11	SNP	NC_000913	2931852	ygdG/fucO	intergenic	C	(+42/+13)	A	0	0.133991	0	0	0	0
11	SNP	NC_000913	2947600	metW/metV	intergenic	A	(+27/-7)	T	0.152965	0	0	0	0	0
11	SNP	NC_000913	3150724	yghA/exbD	intergenic	G	(+178/+94)	T	0	0.055645	0	0	0	0
11	SNP	NC_000913	3239612	alx/sstT	intergenic	A	(+67/-332)	C	0	0.0949316	0	0	0	0
11	SNP	NC_000913	3269956	yhaC/rnpB	intergenic	T	(+354/+260)	A	0.129112	0.144142	0	0	0	0
11	SNP	NC_000913	3269962	yhaC/rnpB	intergenic	C	(+360/+254)	A	0	0	0	0.113121	0	0
11	SNP	NC_000913	3270155	yhaC/rnpB	intergenic	T	(+553/+61)	G	0	0	0.0605526	0	0	0
11	SNP	NC_000913	3959469	ilvC/ppiC	intergenic	G	(+24/+63)	C	0	0.0533347	0	0	0	0
11	SNP	NC_000913	4070483	yihR/yihS	intergenic	A	(-82/+32)	C	0	0	0.0769582	0	0	0
11	SNP	NC_000913	4153472	ppc/argE	intergenic	C	(-374/+224)	A	0	0.0806613	0	0	0	0
11	SNP	NC_000913	4296100	gltP/yjcO	intergenic	C	(+306/+336)	A	0	0.0655823	0	0	0	0
11	SNP	NC_000913	4392458	glyV/glyX	intergenic	C	(+23/-14)	A	0	0.148048	0	0	0	0
11	SNP	NC_000913	4392460	glyV/glyX	intergenic	C	(+25/-12)	A	0	0.0976558	0	0	0	0
11	SNP	NC_000913	4392462	glyV/glyX	intergenic	G	(+27/-10)	T	0	0.109292	0	0	0	0
11	SNP	NC_000913	4392550	glyX/glyY	intergenic	A	(+3/-33)	T	0	0.0812631	0	0	0	0
11	SNP	NC_000913	4392556	glyX/glyY	intergenic	A	(+9/-27)	T	0	0.118414	0	0	0	0
11	SNP	NC_000913	4392560	glyX/glyY	intergenic	G	(+13/-23)	T	0	0.0998578	0	0	0	0
11	SNP	NC_000913	4392561	glyX/glyY	intergenic	C	(+14/-22)	A	0	0.146466	0	0	0	0
11	SNP	NC_000913	4606065	yjjZ/leuV	intergenic	G	(+25/+14)	C	0	0	0	0.08248	0	0
11	SNP	NC_000913	4606182	leuV/leuP	intergenic	T	(-17/+18)	A	0.074625	0	0	0	0	0
11	MOB	NC_000913	122933	pdhR/aceE	mobile_element_insertion	IS30	(+77/-83)	.	0	0.109737	0.382504	0.178404	0.0970874	0
11	MOB	NC_000913	124011	aceE	mobile_element_insertion	IS30	(995-996/2664 nt)	.	0	0	0	0	0.381443	0
11	MOB	NC_000913	124950	aceE	mobile_element_insertion	IS30	(1934-1935/2664 nt)	.	0	0	0	0	0.0733945	0
11	MOB	NC_000913	1144925	yceQ/rluC	mobile_element_insertion	IS5	(+103/-12)	.	0	0.0530786	0	0	0	0
11	MOB	NC_000913	1302095	oppA	mobile_element_insertion	IS30	(914-915/1632 nt)	.	0	0	0	0	0.379679	0
11	MOB	NC_000913	1995350	uvrY	mobile_element_insertion	IS1	(2-10/657 nt)	.	0.891026	0	0	0	0	0
11	MOB	NC_000913	1995398	uvrY/yecF	mobile_element_insertion	IS5	(-39/-417)	.	0.135135	0	0	0	0	0
11	MOB	NC_000913	2788453	ygaQ	mobile_element_insertion	IS5	(2057-2060/2253 nt)	.	0	0	0	0.135802	0	0
11	MOB	NC_000913	3564746	glgP	mobile_element_insertion	IS3	(1834-1836/2448 nt)	.	0	0	0	0	0.0514286	0
11	MOB	NC_000913	3696416	yhjR/bcsE	mobile_element_insertion	IS5	(-231/-39)	.	0	0.0923483	0	0	0	0
11	INS	NC_000913	123286	aceE	small_indel	(GTATTCGTTCAGCTATCCGCTGGAACGCC) 1 to 2	(270/2664 nt)	.	0	0	0	0.563847	0	0
11	INS	NC_000913	1145279	rluC	small_indel	(GGCGGTAC) 1 to 2	(340/960 nt)	.	0	0	0	0	0.138395	0
11	INS	NC_000913	4186115	rpoC	small_indel	(TTCCGCTGG) 1 to 2	(766/4224 nt)	.	0	0.156817	0.208449	0.838428	0	0
11	DEL	NC_000913	123010	pdhR/aceE	small_indel	-1bp	(+154/-7)	.	0	0	0	0	0.0810547	0
11	DEL	NC_000913	125059	aceE	small_indel	-19bp	(2043-2061/2664 nt)	.	0.723757	0	0	0	0	0
11	DEL	NC_000913	125082	aceE	small_indel	-1bp	(2066/2664 nt)	.	0	0	0	0	0.0934348	0
11	DEL	NC_000913	2947466	metZ/metW	small_indel	-1bp	(994/1920 nt)	.	0	0.19046	0	0	0	0
11	DEL	NC_000913	3029937	ygfT	small_indel	-1bp	(339-341/468 nt)	.	0.197171	0	0	0	0	0
11	DEL	NC_000913	3029938	ygfT	small_indel	-1bp	(295-297/1131 nt)	.	0.19013	0	0	0	0	0
11	DEL	NC_000913	3783788	secB	small_indel	-3bp		.	0.257361	0	0	0	0	0
11	DEL	NC_000913	3970427	wecB	small_indel	(ACG) 4 to 3		.	0.152661	0	0	0	0	0
12	SNP	NC_000913	123450	aceE	nonsynonymous	S	145	F	0	0.183546	0.146888	0	0	0
12	SNP	NC_000913	124853	aceE	nonsynonymous	W	613	R	0	0	0.0938759	0	0	0
12	SNP	NC_000913	125211	aceE	nonsynonymous	S	732	F	0	0.161847	0.175637	0.128273	0	0
12	SNP	NC_000913	129723	yacH	nonsynonymous	K	513	I	0	0.0587459	0	0	0	0
12	SNP	NC_000913	129730	yacH	nonsynonymous	R	511	S	0	0.10425	0	0	0	0
12	SNP	NC_000913	129735	yacH	nonsynonymous	A	509	E	0	0.0830245	0	0	0	0
12	SNP	NC_000913	129765	yacH	nonsynonymous	I	499	N	0	0.0656729	0	0	0	0
12	SNP	NC_000913	129782	yacH	nonsynonymous	E	493	D	0	0.0753355	0	0	0	0
12	SNP	NC_000913	129819	yacH	nonsynonymous	R	481	I	0	0.062696	0	0	0	0
12	SNP	NC_000913	135108	speD	nonsynonymous	D	159	N	0.584813	0	0	0	0	0
12	SNP	NC_000913	164488	hrpB	nonsynonymous	D	795	A	0.0611982	0	0	0	0	0
12	SNP	NC_000913	164508	hrpB	nonsynonymous	T	802	P	0.0787482	0	0	0	0	0
12	SNP	NC_000913	238427	ykfM	nonsynonymous	A	104	S	0	0.059516	0	0	0	0
12	SNP	NC_000913	300100	paoC	nonsynonymous	T	279	P	0	0	0	0	0.140575	0
12	SNP	NC_000913	302504	paoA	nonsynonymous	T	24	P	0.122313	0	0	0	0	0
12	SNP	NC_000913	308204	ecpC	nonsynonymous	S	377	A	0	0	0	0.0654984	0	0
12	SNP	NC_000913	357827	cynR	nonsynonymous	D	288	E	0	0.0718136	0	0	0	0
12	SNP	NC_000913	360241	cynX	nonsynonymous	L	84	I	0	0	0.100065	0	0	0
12	SNP	NC_000913	445150	yajQ	nonsynonymous	F	156	L	0	0.0894427	0	0	0	0
12	SNP	NC_000913	601961	pheP	nonsynonymous	M	1	V	0	0.0834317	0	0	0	0
12	SNP	NC_000913	1019735	ompA	nonsynonymous	P	107	T	0	0.052865	0	0	0	0
12	SNP	NC_000913	1164517	nagZ	nonsynonymous	K	141	N	0.0659046	0	0	0	0	0
12	SNP	NC_000913	1399171	fnr	nonsynonymous	S	119	L	0.213865	0	0	0	0	0
12	SNP	NC_000913	1399376	fnr	nonsynonymous	P	51	A	0.0520124	0	0	0	0	0
12	SNP	NC_000913	1708667	rsxC	nonsynonymous	Q	583	H	0	0.0935359	0	0	0	0
12	SNP	NC_000913	1708950	rsxC	nonsynonymous	E	678	Q	0	0.0781865	0	0	0	0
12	SNP	NC_000913	2229056	yohP	nonsynonymous	M	25	I	0	0	0	0	0.123014	0
12	SNP	NC_000913	2312038	ompC	nonsynonymous	R	238	S	0.063992	0	0	0	0	0
12	SNP	NC_000913	2357801	yfaD	nonsynonymous	*	300	K	0.0583649	0	0	0	0	0
12	SNP	NC_000913	2672395	hcaD	nonsynonymous	L	117	V	0.0869966	0	0.0880675	0	0	0
12	SNP	NC_000913	2701287	pdxJ	nonsynonymous	G	148	V	0	0.097095	0	0	0	0
12	SNP	NC_000913	2718318	yfiF	nonsynonymous	T	71	P	0	0.114953	0	0	0	0
12	SNP	NC_000913	2972850	lplT	nonsynonymous	V	338	G	0	0.0804296	0	0	0	0
12	SNP	NC_000913	3331552	obgE	nonsynonymous	E	68	A	0	0	0	0.222901	0	0
12	SNP	NC_000913	3331611	obgE	nonsynonymous	E	48	D	0	0	0	0.0915704	0	0
12	SNP	NC_000913	3378616	rplM	nonsynonymous	K	12	N	0	0	0.0568957	0	0	0
12	SNP	NC_000913	3440069	rpoA	nonsynonymous	W	321	R	0.138776	0	0	0	0	0
12	SNP	NC_000913	3510357	yhfX	nonsynonymous	P	207	Q	0	0.0542173	0	0	0	0
12	SNP	NC_000913	3548559	malQ	nonsynonymous	E	504	D	0	0	0	0.0628934	0	0
12	SNP	NC_000913	3712891	yhjY	nonsynonymous	L	15	R	0.0659618	0	0	0	0	0
12	SNP	NC_000913	3762288	rhsA	nonsynonymous	C	36	G	0	0	0	0	0.0531111	0
12	SNP	NC_000913	3762370	rhsA	nonsynonymous	D	63	A	0	0	0	0	0.0604777	0
12	SNP	NC_000913	3762391	rhsA	nonsynonymous	L	70	R	0	0	0	0	0.0871301	0
14	MOB	NC_000913	122853	pdhR	mobile_element_insertion	IS5	(762-765/765 nt)	.	0	0	0	0.0943396	0.209486	0
12	SNP	NC_000913	3828980	xanP	nonsynonymous	Q	12	H	0.0901361	0	0	0	0	0
12	SNP	NC_000913	3963281	gpp	nonsynonymous	Q	317	K	0	0	0	0	0.113119	0
12	SNP	NC_000913	4070777	yihS	nonsynonymous	A	327	E	0	0.119728	0	0	0	0
12	SNP	NC_000913	4507644	insI1	nonsynonymous	T	325	K	?	?	1	?	0	0
12	SNP	NC_000913	4507992	insI1	nonsynonymous	T	209	R	?	?	1	?	0	0
12	SNP	NC_000913	4606016	yjjZ	nonsynonymous	M	71	I	0.0868039	0	0	0	0	0
12	SNP	NC_000913	4606880	rsmC	nonsynonymous	G	274	E	0	0.144615	0.137695	0.156164	0	0
12	SNP	NC_000913	125083	aceE	nonsense	Y	689	*	0	0	0	0	0.162977	0
12	SNP	NC_000913	347711	prpR	nonsense	E	245	*	0	0.0581961	0	0	0	0
12	SNP	NC_000913	825206	ybhR	nonsense	Y	301	*	0	0	0	0	0.127141	0
12	SNP	NC_000913	1243295	emtA	nonsense	W	39	*	0.567193	0	0	0	0	0
12	SNP	NC_000913	2117630	wcaK	nonsense	E	259	*	0	0.0567389	0	0	0	0
12	SNP	NC_000913	3440067	rpoA	nonsense	W	321	*	0.611839	0	0	0	0	0
12	SNP	NC_000913	3564319	glgP	nonsense	Q	755	*	0	0	0	0	0.482776	0
12	SNP	NC_000913	126312	aceF	synonymous	V	206	V	0.0591693	0	0	0	0	0
12	SNP	NC_000913	129803	yacH	synonymous	P	486	P	0	0.0776129	0	0	0	0
12	SNP	NC_000913	357806	cynR	synonymous	G	295	G	0	0.0616636	0	0	0	0
12	SNP	NC_000913	757292	sdhA	synonymous	A	462	A	0	0	0.056076	0	0	0
12	SNP	NC_000913	1111882	opgH	synonymous	S	340	S	0.0548186	0	0	0	0	0
12	SNP	NC_000913	1708676	rsxC	synonymous	P	586	P	0	0.139355	0	0	0	0
12	SNP	NC_000913	2546051	murQ	synonymous	G	93	G	0	0	0	0	0.137461	0
12	SNP	NC_000913	2672382	hcaD	synonymous	A	112	A	0.0832314	0	0.0912795	0	0	0
12	SNP	NC_000913	3619353	rhsB	synonymous	G	54	G	0	0	0	0	0.135582	0
12	SNP	NC_000913	3712875	yhjY	synonymous	I	20	I	0.0989046	0	0	0	0	0
12	SNP	NC_000913	3828977	xanP	synonymous	A	11	A	0	0	0	0.0649462	0	0
12	SNP	NC_000913	781379	lysZ	noncoding	C	(11/76 nt)	A	0	0.0612822	0	0	0	0
12	SNP	NC_000913	781408	lysZ	noncoding	C	(40/76 nt)	A	0	0.0587192	0	0	0	0
12	SNP	NC_000913	1287152	rttR;tpr	noncoding	T	(85/171 nt);25	G	0.0516052	0	0	0	0	0
12	SNP	NC_000913	1287215	rttR	noncoding	T	(22/171 nt)	C	0	0.0557795	0	0	0	0
12	SNP	NC_000913	1287225	rttR	noncoding	C	(12/171 nt)	G	0.0511622	0	0	0	0	0
12	SNP	NC_000913	1287263	tyrV	noncoding	C	(66/85 nt)	A	0	0.130648	0	0	0	0
12	SNP	NC_000913	1287264	tyrV	noncoding	G	(65/85 nt)	T	0	0.0875125	0	0	0	0
12	SNP	NC_000913	1287269	tyrV	noncoding	T	(60/85 nt)	A	0	0.125014	0	0	0	0
12	SNP	NC_000913	1287272	tyrV	noncoding	G	(57/85 nt)	T	0	0.0711255	0	0	0	0
12	SNP	NC_000913	1287286	tyrV	noncoding	C	(43/85 nt)	A	0	0.0933909	0	0	0	0
12	SNP	NC_000913	1287296	tyrV	noncoding	G	(33/85 nt)	T	0	0.0971313	0	0	0	0
12	SNP	NC_000913	1287313	tyrV	noncoding	G	(16/85 nt)	T	0	0.0625062	0	0	0	0
12	SNP	NC_000913	1287319	tyrV	noncoding	G	(10/85 nt)	T	0	0.0844874	0	0	0	0
12	SNP	NC_000913	2521052	valX	noncoding	G	(2/76 nt)	T	0.0983992	0	0	0	0	0
12	SNP	NC_000913	2521177	valY	noncoding	G	(5/76 nt)	T	0	0	0.0957136	0	0	0
12	SNP	NC_000913	2818217	argY	noncoding	C	(58/77 nt)	A	0	0	0.0910263	0	0	0
12	SNP	NC_000913	3423616	thrV	noncoding	C	(40/76 nt)	A	0.0501766	0	0	0	0	0
12	SNP	NC_000913	3424657	rrlD	noncoding	C	(2127/2904 nt)	G	0	0.0885854	0	0	0	0
12	SNP	NC_000913	4606220	leuP	noncoding	G	(67/87 nt)	T	0	0	0	0.050158	0	0
12	SNP	NC_000913	4606221	leuP	noncoding	A	(66/87 nt)	C	0	0	0	0.0629945	0	0
12	SNP	NC_000913	4606230	leuP	noncoding	G	(57/87 nt)	T	0.0516357	0	0	0	0	0
12	SNP	NC_000913	4606244	leuP	noncoding	T	(43/87 nt)	A	0.0975189	0	0.100313	0	0	0
12	SNP	NC_000913	4606246	leuP	noncoding	A	(41/87 nt)	C	0.0959916	0	0	0.0545955	0	0
12	SNP	NC_000913	4606252	leuP	noncoding	G	(35/87 nt)	T	0.0633636	0	0	0	0	0
12	SNP	NC_000913	349717	prpB/prpC	intergenic	T	(+145/-295)	G	0	0.095933	0	0	0	0
12	SNP	NC_000913	696649	glnV/metU	intergenic	G	(-33/+15)	T	0	0.0700436	0	0	0	0
12	SNP	NC_000913	696838	glnW/glnU	intergenic	G	(-8/+27)	C	0.0668283	0	0.0708518	0	0	0
12	SNP	NC_000913	696842	glnW/glnU	intergenic	G	(-12/+23)	C	0.0501108	0	0	0	0	0
12	SNP	NC_000913	780639	lysT/valT	intergenic	G	(+10/-126)	T	0.0549183	0	0	0	0	0
12	SNP	NC_000913	781695	lysQ/nadA	intergenic	T	(+43/-390)	A	0	0.0565853	0	0	0	0
12	SNP	NC_000913	1286851	narI/rttR	intergenic	C	(+325/+215)	G	0.0683112	0	0	0	0	0
12	SNP	NC_000913	1286874	narI/rttR	intergenic	G	(+348/+192)	T	0.0591168	0	0	0	0	0
12	SNP	NC_000913	1286965	narI/rttR	intergenic	A	(+439/+101)	C	0.10139	0.138597	0.099308	0	0	0
12	SNP	NC_000913	1287339	tyrV/tyrT	intergenic	C	(-11/+199)	A	0	0.100502	0	0	0	0
12	SNP	NC_000913	1287345	tyrV/tyrT	intergenic	T	(-17/+193)	A	0	0.0837083	0	0	0	0
12	SNP	NC_000913	1287349	tyrV/tyrT	intergenic	G	(-21/+189)	T	0	0.160676	0	0	0	0
12	SNP	NC_000913	1287356	tyrV/tyrT	intergenic	C	(-28/+182)	A	0	0.0642953	0	0	0	0
12	SNP	NC_000913	1351377	fabI/ycjD	intergenic	C	(-338/+30)	A	0	0.0858078	0	0	0	0
12	SNP	NC_000913	1864752	yeaD/yeaE	intergenic	T	(+18/+30)	G	0.0857182	0	0	0	0	0
12	SNP	NC_000913	2304454	eco/mqo	intergenic	C	(+61/+654)	A	0	0.0664744	0	0	0	0
12	SNP	NC_000913	2304522	eco/mqo	intergenic	G	(+129/+586)	T	0	0.0956035	0	0	0	0
12	SNP	NC_000913	2304523	eco/mqo	intergenic	G	(+130/+585)	C	0	0.0635781	0	0	0	0
12	SNP	NC_000913	2304567	eco/mqo	intergenic	C	(+174/+541)	A	0	0.0996847	0	0	0	0
12	SNP	NC_000913	2304635	eco/mqo	intergenic	T	(+242/+473)	G	0	0.13314	0	0	0	0
12	SNP	NC_000913	2304636	eco/mqo	intergenic	C	(+243/+472)	G	0	0.114443	0	0	0	0
12	SNP	NC_000913	2304793	eco/mqo	intergenic	C	(+400/+315)	A	0	0.103596	0	0	0	0
12	SNP	NC_000913	2518142	alaX/alaW	intergenic	C	(-26/+14)	G	0	0.132296	0	0	0	0
12	SNP	NC_000913	2518150	alaX/alaW	intergenic	A	(-34/+6)	T	0	0.200918	0	0	0	0
12	SNP	NC_000913	2520898	gltX/valU	intergenic	G	(-226/-33)	T	0	0.0823073	0	0	0	0
12	SNP	NC_000913	2521046	valU/valX	intergenic	G	(+40/-5)	T	0.0683861	0	0	0	0	0
12	SNP	NC_000913	2560976	yffL/yffM	intergenic	G	(+78/-392)	T	0	0.184062	0	0	0	0
12	SNP	NC_000913	2560979	yffL/yffM	intergenic	G	(+81/-389)	T	0	0.197482	0	0	0	0
12	SNP	NC_000913	2560985	yffL/yffM	intergenic	C	(+87/-383)	A	0	0.316463	0	0	0	0
12	SNP	NC_000913	2818289	argY/argV	intergenic	T	(-15/+184)	A	0.0580926	0	0	0	0	0
12	SNP	NC_000913	2931842	ygdG/fucO	intergenic	C	(+32/+23)	A	0.121175	0	0	0	0	0
12	SNP	NC_000913	2947486	metZ/metW	intergenic	C	(+23/-11)	G	0.078012	0	0	0	0	0
12	SNP	NC_000913	2947494	metZ/metW	intergenic	T	(+31/-3)	G	0.0859265	0	0.0808315	0	0	0
12	SNP	NC_000913	3270014	yhaC/rnpB	intergenic	T	(+412/+202)	G	0	0	0.0731297	0	0	0
12	SNP	NC_000913	3270043	yhaC/rnpB	intergenic	C	(+441/+173)	G	0.0626907	0	0	0	0	0
12	SNP	NC_000913	3270045	yhaC/rnpB	intergenic	T	(+443/+171)	A	0.0879083	0	0	0	0	0
12	SNP	NC_000913	3270168	yhaC/rnpB	intergenic	T	(+566/+48)	A	0	0.231219	0	0	0	0
12	SNP	NC_000913	3270170	yhaC/rnpB	intergenic	C	(+568/+46)	A	0	0.0844488	0	0	0	0
12	SNP	NC_000913	3270173	yhaC/rnpB	intergenic	C	(+571/+43)	A	0	0.070291	0	0	0	0
12	SNP	NC_000913	3270174	yhaC/rnpB	intergenic	T	(+572/+42)	A	0	0.22992	0	0	0	0
12	SNP	NC_000913	3270175	yhaC/rnpB	intergenic	C	(+573/+41)	A	0	0.253842	0	0	0	0
12	SNP	NC_000913	3423552	rrfF/thrV	intergenic	C	(-10/+28)	A	0.108294	0	0	0	0	0
12	SNP	NC_000913	3491708	yhfG/ppiA	intergenic	G	(-88/+17)	T	0.111008	0	0	0	0	0
12	SNP	NC_000913	4153454	ppc/argE	intergenic	C	(-356/+242)	A	0	0.0584049	0	0	0	0
12	SNP	NC_000913	4153466	ppc/argE	intergenic	C	(-368/+230)	A	0	0.063756	0	0	0	0
12	SNP	NC_000913	4153472	ppc/argE	intergenic	C	(-374/+224)	A	0	0.0821099	0	0	0	0
12	SNP	NC_000913	4153574	ppc/argE	intergenic	G	(-476/+122)	T	0	0.0596938	0	0	0	0
12	SNP	NC_000913	4153577	ppc/argE	intergenic	C	(-479/+119)	A	0	0.0921807	0	0	0	0
12	SNP	NC_000913	4153601	ppc/argE	intergenic	G	(-503/+95)	T	0	0.0745134	0	0	0	0
12	SNP	NC_000913	4295938	gltP/yjcO	intergenic	C	(+144/+498)	A	0	0.0610237	0	0	0	0
12	SNP	NC_000913	4296271	gltP/yjcO	intergenic	C	(+477/+165)	A	?	1	?	?	0	0
12	SNP	NC_000913	4392458	glyV/glyX	intergenic	C	(+23/-14)	A	0	0.197964	0	0	0	0
12	SNP	NC_000913	4392550	glyX/glyY	intergenic	A	(+3/-33)	T	0	0.21916	0	0	0	0
12	SNP	NC_000913	4606053	yjjZ/leuV	intergenic	G	(+13/+26)	C	0	0	0	0.0931101	0	0
12	SNP	NC_000913	4606169	leuV/leuP	intergenic	G	(-4/+31)	T	0	0	0.116271	0.0849442	0	0
12	SNP	NC_000913	4606188	leuV/leuP	intergenic	T	(-23/+12)	A	0	0	0	0.0584941	0	0
12	SNP	NC_000913	4606198	leuV/leuP	intergenic	T	(-33/+2)	G	0	0	0	0.0663381	0	0
12	SNP	NC_000913	4606290	leuP/leuQ	intergenic	G	(-4/+25)	T	0	0	0	0.061707	0	0
12	MOB	NC_000913	122933	pdhR/aceE	mobile_element_insertion	IS30	(+77/-83)	.	0	0.167969	0.154976	0	0.0735294	0
12	MOB	NC_000913	124011	aceE	mobile_element_insertion	IS30	(995-996/2664 nt)	.	0	0	0	0	0.437229	0
12	MOB	NC_000913	124950	aceE	mobile_element_insertion	IS30	(1934-1935/2664 nt)	.	0	0	0	0	0.0642857	0
12	MOB	NC_000913	481073	tomB/acrB	mobile_element_insertion	IS5	(-365/+178)	.	0	0	0.0534979	0.138965	0.0640394	0
12	MOB	NC_000913	1292998	hns/tdk	mobile_element_insertion	IS1	(-76/-522)	.	0.0615034	0	0	0	0	0
12	MOB	NC_000913	1293015	hns/tdk	mobile_element_insertion	IS1	(-93/-505)	.	0.178295	0	0	0	0	0
12	MOB	NC_000913	1302095	oppA	mobile_element_insertion	IS30	(914-915/1632 nt)	.	0	0	0	0	0.432099	0
12	MOB	NC_000913	1995398	uvrY/yecF	mobile_element_insertion	IS5	(-39/-417)	.	0.179487	0	0	0	0	0
12	MOB	NC_000913	1995398	uvrY/yecF	mobile_element_insertion	IS5	(-39/-417)	.	0.1477	0	0	0	0	0
12	MOB	NC_000913	3900760	bglH	mobile_element_insertion	IS2	(1457-1461/1617 nt)	.	0	0	0	0.078125	0	0
12	INS	NC_000913	1145279	rluC	small_indel	(GGCGGTAC) 1 to 2	(340/960 nt)	.	0	0	0	0	0.121184	0
12	INS	NC_000913	4186115	rpoC	small_indel	(TTCCGCTGG) 1 to 2	(766/4224 nt)	.	0	0	0	0.119972	0	0
12	DEL	NC_000913	123010	pdhR/aceE	small_indel	-1bp	(+154/-7)	.	0	0.202372	0.160243	0.768247	0.0508223	0
12	DEL	NC_000913	125082	aceE	small_indel	-1bp	(2066/2664 nt)	.	0	0	0	0	0.106539	0
12	DEL	NC_000913	2947466	metZ/metW	small_indel	-1bp		.	0	0.121195	0	0	0	0
12	DEL	NC_000913	3240120	sstT	small_indel	(C) 5 to 4		.	1	0	0	0	0	0
13	SNP	NC_000913	100882	murC	nonsynonymous	A	40	T	0	0.0714025	0	0	0	0
13	SNP	NC_000913	123068	aceE	nonsynonymous	L	18	F	0.0613079	0	0	0	0	0
13	SNP	NC_000913	123251	aceE	nonsynonymous	E	79	K	0	0	0	0.367671	0	0
13	SNP	NC_000913	135438	speD	nonsynonymous	T	49	A	0.581765	0	0	0	0	0
13	SNP	NC_000913	164488	hrpB	nonsynonymous	D	795	A	0	0	0.060431	0	0	0
13	SNP	NC_000913	164508	hrpB	nonsynonymous	T	802	P	0	0	0.0955324	0.0699677	0	0
13	SNP	NC_000913	302479	paoA	nonsynonymous	S	32	T	0	0	0.0510421	0	0	0
13	SNP	NC_000913	302480	paoA	nonsynonymous	S	32	R	0	0	0.149739	0.137324	0	0
13	SNP	NC_000913	302504	paoA	nonsynonymous	T	24	P	0.119649	0	0.0900445	0.0506516	0	0
13	SNP	NC_000913	398437	yaiW	nonsynonymous	K	189	R	0	0.0604625	0	0	0	0
13	SNP	NC_000913	423545	malZ	nonsynonymous	E	343	A	0.146531	0	0	0	0	0
13	SNP	NC_000913	472907	glnK	nonsynonymous	T	104	P	0	0	0	0.0515594	0	0
13	SNP	NC_000913	473890	amtB	nonsynonymous	I	309	F	0	0	0	0	0.0724559	0
13	SNP	NC_000913	631140	cstA	nonsynonymous	V	416	G	0	0	0	0	0.10164	0
13	SNP	NC_000913	675421	ybeL	nonsynonymous	P	135	Q	0	0	0	0.0823436	0	0
13	SNP	NC_000913	682844	hscC	nonsynonymous	E	184	K	0	0.372142	0	0	0	0
13	SNP	NC_000913	771761	cydA	nonsynonymous	M	102	L	0	0.0726871	0	0	0	0
13	SNP	NC_000913	1017457	ycbZ	nonsynonymous	E	281	D	0	0.0506287	0	0	0	0
13	SNP	NC_000913	1108890	opgC	nonsynonymous	W	18	R	0	0.0684323	0	0	0	0
13	SNP	NC_000913	1143998	rne	nonsynonymous	G	124	S	0.214502	0	0	0	0	0
13	SNP	NC_000913	1198755	lit	nonsynonymous	P	21	S	0	0.0822172	0	0	0	0
13	SNP	NC_000913	1207913	stfP	nonsynonymous	N	138	T	0	0	0.0574384	0	0	0
13	SNP	NC_000913	1207918	stfP	nonsynonymous	A	140	P	0	0	0.0658078	0	0	0
13	SNP	NC_000913	1207923	stfP	nonsynonymous	K	141	N	0	0	0	0.0610414	0	0
13	SNP	NC_000913	1207924	stfP	nonsynonymous	A	142	P	0	0	0	0.105111	0	0
13	SNP	NC_000913	1231063	umuD	nonsynonymous	L	99	F	0	0	0.0552511	0	0	0
13	SNP	NC_000913	1242791	ldcA	nonsynonymous	H	97	R	0	0.0513964	0	0	0	0
13	SNP	NC_000913	1243408	emtA	nonsynonymous	A	77	T	0.0646477	0	0	0	0	0
13	SNP	NC_000913	1400251	abgT	nonsynonymous	S	508	Y	0	0	0	0	0.110239	0
13	SNP	NC_000913	1404022	abgA	nonsynonymous	A	182	T	0	0.0605245	0	0	0	0
13	SNP	NC_000913	1560448	ddpB	nonsynonymous	L	161	P	0	0.0625253	0	0	0	0
13	SNP	NC_000913	1645142	hokD	nonsynonymous	T	45	A	0	0.0529771	0	0	0	0
13	SNP	NC_000913	1708916	rsxC	nonsynonymous	K	666	N	0	0	0	0.114107	0	0
13	SNP	NC_000913	1752714	ydhV	nonsynonymous	D	373	H	0	0.0524788	0	0	0	0
13	SNP	NC_000913	1818313	chbF	nonsynonymous	G	63	D	0	0.0820765	0	0	0	0
13	SNP	NC_000913	2021872	fliP	nonsynonymous	R	2	C	0	0.0537577	0	0	0	0
13	SNP	NC_000913	2113858	wcaN	nonsynonymous	T	157	M	0	0.0668511	0	0	0	0
13	SNP	NC_000913	2155695	mdtB	nonsynonymous	D	145	Y	0	0.0670223	0	0	0	0
13	SNP	NC_000913	2318138	rcsC	nonsynonymous	N	580	I	0	0.0644937	0	0	0	0
13	SNP	NC_000913	2462215	fadL	nonsynonymous	G	304	R	0	0.0610628	0	0	0	0
13	SNP	NC_000913	2566930	eutH	nonsynonymous	P	393	Q	0	0	0	0.0519667	0	0
13	SNP	NC_000913	2672422	hcaD	nonsynonymous	F	126	V	0	0	0	0.0817266	0	0
13	SNP	NC_000913	2672426	hcaD	nonsynonymous	T	127	N	0	0	0	0.0629659	0	0
13	SNP	NC_000913	2673526	yphA	nonsynonymous	A	61	S	0	0.0689425	0	0	0	0
13	SNP	NC_000913	2950284	argA	nonsynonymous	A	348	V	0	0.0524721	0	0	0	0
13	SNP	NC_000913	2983971	kduI	nonsynonymous	P	52	T	0	0.0532045	0	0	0	0
13	SNP	NC_000913	3054881	ygfB	nonsynonymous	K	188	N	0	0	0.0508809	0.0663748	0	0
13	SNP	NC_000913	3054905	ygfB	nonsynonymous	Q	180	H	0	0	0	0.0547824	0	0
13	SNP	NC_000913	3096804	rdgB	nonsynonymous	T	42	P	0	0	0	0.0558863	0	0
13	SNP	NC_000913	3096839	rdgB	nonsynonymous	K	53	N	0	0	0	0.0991578	0	0
13	SNP	NC_000913	3096861	rdgB	nonsynonymous	T	61	P	0	0	0	0.0785375	0	0
13	SNP	NC_000913	3207795	ttdB	nonsynonymous	H	142	R	0	0.0506396	0	0	0	0
13	SNP	NC_000913	3227371	ygjI	nonsynonymous	I	380	V	0	0.0621419	0	0	0	0
13	SNP	NC_000913	3331531	obgE	nonsynonymous	S	75	T	0	0	0	0.145863	0	0
13	SNP	NC_000913	3331592	obgE	nonsynonymous	T	55	P	0	0	0.0519357	0	0	0
13	SNP	NC_000913	3331610	obgE	nonsynonymous	A	49	P	0	0	0	0.0528126	0	0
13	SNP	NC_000913	3340827	yrbG	nonsynonymous	I	185	V	0	0.0657873	0	0	0	0
13	SNP	NC_000913	3407983	panF	nonsynonymous	L	126	R	0	0	0	0.0522089	0	0
13	SNP	NC_000913	3506096	yhfT	nonsynonymous	A	414	G	0	0	0	0	0.0997615	0
13	SNP	NC_000913	3619400	rhsB	nonsynonymous	L	70	R	0	0	0	0	0.235806	0
13	SNP	NC_000913	3654842	dctR	nonsynonymous	H	54	N	0	0	0	0	0.0991073	0
13	SNP	NC_000913	3681273	yhjJ	nonsynonymous	V	223	E	0.0563478	0	0	0	0	0
13	SNP	NC_000913	3712862	yhjY	nonsynonymous	L	25	I	0	0	0	0.0894394	0	0
13	SNP	NC_000913	3712879	yhjY	nonsynonymous	V	19	G	0	0	0.0588841	0	0	0
13	SNP	NC_000913	3762288	rhsA	nonsynonymous	C	36	G	0	0	0	0	0.0732756	0
13	SNP	NC_000913	3762391	rhsA	nonsynonymous	L	70	R	0	0	0	0	0.12108	0
13	MOB	NC_000913	122933	pdhR/aceE	mobile_element_insertion	IS30	(+77/-83)	.	0	0	0.188875	0.14537	0.777358	0
13	SNP	NC_000913	4005266	pldA	nonsynonymous	E	135	D	0	0	0.0509458	0	0	0
13	SNP	NC_000913	4005319	pldA	nonsynonymous	L	153	R	0	0	0	0.0762067	0	0
13	SNP	NC_000913	4080641	fdhE	nonsynonymous	M	196	I	0	0.0519748	0	0	0	0
13	SNP	NC_000913	4181296	rpoB	nonsynonymous	R	18	C	0	0.0717597	0.113286	0	0	0
13	SNP	NC_000913	4201049	yjaH	nonsynonymous	W	162	G	0	0	0	0.0595098	0	0
13	SNP	NC_000913	4228087	yjbB	nonsynonymous	F	119	L	0	0	0	0.0790443	0	0
13	SNP	NC_000913	4306090	yjcS	nonsynonymous	Q	170	K	0	0.106238	0	0	0	0
13	SNP	NC_000913	4333218	basS	nonsynonymous	G	19	R	0.169065	0	0	0	0	0
13	SNP	NC_000913	4604429	bglJ	nonsynonymous	L	90	F	0	0	0	0	0.129102	0
13	SNP	NC_000913	124752	aceE	nonsense	W	579	*	0	0	0	0.112107	0	0
13	SNP	NC_000913	675398	ybeL	nonsense	C	127	*	0	0	0	0.0714178	0	0
13	SNP	NC_000913	1129506	flgN	nonsense	E	109	*	0	0	0	0	0.0795603	0
13	SNP	NC_000913	1202643	cohE	nonsense	W	97	*	0	0.0540009	0	0	0	0
13	SNP	NC_000913	3042285	ygfZ	nonsense	E	325	*	0	0	0	0.0554113	0	0
13	SNP	NC_000913	3331571	obgE	nonsense	E	62	*	0	0	0.217616	0	0	0
13	SNP	NC_000913	3440067	rpoA	nonsense	W	321	*	0.710657	0	0	0	0	0
13	SNP	NC_000913	126291	aceF	synonymous	A	199	A	0.0535216	0	0	0	0	0
13	SNP	NC_000913	126507	aceF	synonymous	T	271	T	0	0.0540962	0	0	0	0
13	SNP	NC_000913	308193	ecpC	synonymous	G	380	G	0	0	0	0.136304	0	0
13	SNP	NC_000913	332487	yahA	synonymous	G	39	G	0	0.06393	0	0	0	0
13	SNP	NC_000913	482780	acrB	synonymous	L	542	L	0.2154	0	0	0	0	0
13	SNP	NC_000913	578017	rrrD	synonymous	L	135	L	0	0.0537553	0	0	0	0
13	SNP	NC_000913	751702	ybgQ	synonymous	V	156	V	0	0.0721097	0	0	0	0
13	SNP	NC_000913	757292	sdhA	synonymous	A	462	A	0	0	0	0.0556483	0	0
13	SNP	NC_000913	935488	ftsK	synonymous	P	755	P	0	0.142835	0	0	0	0
13	SNP	NC_000913	935584	ftsK	synonymous	P	787	P	0	0.277375	0	0	0	0
13	SNP	NC_000913	1134896	flgG	synonymous	S	56	S	0	0.0514703	0	0	0	0
13	SNP	NC_000913	1676268	pntB	synonymous	R	31	R	0	0.0528908	0	0	0	0
13	SNP	NC_000913	1708772	rsxC	synonymous	P	618	P	0	0	0.0549941	0	0	0
13	SNP	NC_000913	1708910	rsxC	synonymous	A	664	A	0	0.221519	0	0	0	0
13	SNP	NC_000913	1902875	manX	synonymous	Q	276	Q	0	0.0584288	0	0	0	0
13	SNP	NC_000913	2059379	yeeO	synonymous	A	104	A	0	0.0775337	0	0	0	0
13	SNP	NC_000913	2464603	mlaA	synonymous	S	135	S	0	0.0555549	0	0	0	0
13	SNP	NC_000913	2490490	oxc	synonymous	G	487	G	0.0669346	0	0	0	0	0
13	SNP	NC_000913	2506680	fryC	synonymous	F	405	F	0	0	0.0727687	0	0	0
13	SNP	NC_000913	2672382	hcaD	synonymous	A	112	A	0	0	0.0668707	0	0	0
13	SNP	NC_000913	2895303	ygcQ	synonymous	N	159	N	0	0.0533776	0	0	0	0
13	SNP	NC_000913	3317830	rimP	synonymous	S	59	S	0	0.0666938	0	0	0	0
13	SNP	NC_000913	3331596	obgE	synonymous	L	53	L	0	0	0	0.0921745	0	0
13	SNP	NC_000913	3515749	dam	synonymous	I	55	I	0	0	0	0	0.194395	0
13	SNP	NC_000913	3548571	malQ	synonymous	T	500	T	0	0	0.0518017	0	0	0
13	SNP	NC_000913	3628753	rbbA	synonymous	A	262	A	0.594371	0	0	0	0	0
13	SNP	NC_000913	4293086	nrfE	synonymous	G	525	G	0.0932412	0	0	0	0	0
13	SNP	NC_000913	4421393	ulaB	synonymous	M	1	M	0	0	0.0599055	0	0	0
13	SNP	NC_000913	4508012	insI1	synonymous	T	202	T	?	?	?	1	?	0
13	SNP	NC_000913	4554629	uxuR	synonymous	I	18	I	0	0.060956	0	0	0	0
13	SNP	NC_000913	1287142	rttR;tpr	noncoding	G	(95/171 nt);35	T	0	0.0716014	0	0	0	0
13	SNP	NC_000913	1287152	rttR;tpr	noncoding	T	(85/171 nt);25	C	0	0.0998836	0	0	0	0
13	SNP	NC_000913	1287215	rttR	noncoding	T	(22/171 nt)	C	0	0.166362	0	0	0	0
13	SNP	NC_000913	1287220	rttR	noncoding	A	(17/171 nt)	T	0	0.172017	0	0	0	0
13	SNP	NC_000913	1287313	tyrV	noncoding	G	(16/85 nt)	T	0	0.123997	0	0	0	0
13	SNP	NC_000913	2521052	valX	noncoding	G	(2/76 nt)	T	0	0	0.0515084	0	0	0
13	SNP	NC_000913	2521089	valX	noncoding	G	(39/76 nt)	T	0	0	0.0657277	0	0	0
13	SNP	NC_000913	2521093	valX	noncoding	G	(43/76 nt)	T	0	0	0.0669241	0	0	0
13	SNP	NC_000913	2521174	valY	noncoding	G	(2/76 nt)	T	0	0	0	0.0716238	0	0
13	SNP	NC_000913	2521185	valY	noncoding	C	(13/76 nt)	A	0	0	0	0.0552344	0	0
13	SNP	NC_000913	2818220	argY	noncoding	A	(55/77 nt)	C	0	0	0	0.0505061	0	0
13	SNP	NC_000913	2947607	metV	noncoding	C	(1/77 nt)	A	0	0	0.130874	0	0	0
13	SNP	NC_000913	3982756	proM	noncoding	A	(22/77 nt)	T	0	0	0	0	0.13635	0
13	SNP	NC_000913	4606220	leuP	noncoding	G	(67/87 nt)	T	0	0	0.0567365	0	0	0
13	SNP	NC_000913	4606221	leuP	noncoding	A	(66/87 nt)	C	0.108605	0	0.0663924	0.0624237	0	0
13	SNP	NC_000913	4606244	leuP	noncoding	T	(43/87 nt)	A	0.114645	0	0.0759292	0.0827327	0	0
13	SNP	NC_000913	4606246	leuP	noncoding	A	(41/87 nt)	C	0.0902495	0	0.0709219	0.0657363	0	0
13	SNP	NC_000913	107601	lpxC/secM	intergenic	G	(+127/-104)	T	0	0	0.0555105	0	0	0
13	SNP	NC_000913	164601	hrpB/mrcB	intergenic	T	(+67/-129)	G	0.171014	0	0	0	0	0
13	SNP	NC_000913	184240	yaeH/yaeI	intergenic	G	(-145/+17)	T	0	0	0	0.0713935	0	0
13	SNP	NC_000913	349829	prpB/prpC	intergenic	G	(+257/-183)	T	0	0.0904427	0	0	0	0
13	SNP	NC_000913	422429	proY/malZ	intergenic	T	(+70/-89)	G	0	0	0.233062	0.235792	0	0
13	SNP	NC_000913	696835	glnW/glnU	intergenic	C	(-5/+30)	A	0	0	0	0.0519042	0	0
13	SNP	NC_000913	696836	glnW/glnU	intergenic	C	(-6/+29)	A	0	0	0.0879254	0.0682068	0	0
13	SNP	NC_000913	696838	glnW/glnU	intergenic	G	(-8/+27)	C	0	0	0.0590854	0	0	0
13	SNP	NC_000913	696838	glnW/glnU	intergenic	G	(-8/+27)	T	0	0	0	0.0613236	0	0
13	SNP	NC_000913	696841	glnW/glnU	intergenic	G	(-11/+24)	T	0	0	0	0.0679755	0	0
13	SNP	NC_000913	696851	glnW/glnU	intergenic	T	(-21/+14)	G	0	0	0.0812373	0	0	0
13	SNP	NC_000913	696854	glnW/glnU	intergenic	C	(-24/+11)	G	0	0	0	0.061492	0	0
13	SNP	NC_000913	696860	glnW/glnU	intergenic	G	(-30/+5)	T	0	0	0	0.0808825	0	0
13	SNP	NC_000913	781447	lysZ/lysQ	intergenic	T	(+3/-130)	G	0	0.0738258	0	0	0	0
13	SNP	NC_000913	785448	ybgS/aroG	intergenic	A	(-131/-185)	C	0	0.0613198	0	0	0	0
13	SNP	NC_000913	891918	nfsA/rimK	intergenic	C	(+12/-49)	T	0	0.0676923	0	0	0	0
13	SNP	NC_000913	1050903	insB1/cspH	intergenic	T	(+373/+60)	A	0	0.0716777	0	0	0	0
13	SNP	NC_000913	1165717	ycfP/ndh	intergenic	T	(+32/-368)	G	0	0	0	0.0572028	0	0
13	SNP	NC_000913	1258554	pth/ychH	intergenic	T	(-41/-237)	C	0	0.0662465	0	0	0	0
13	SNP	NC_000913	1286964	narI/rttR	intergenic	G	(+438/+102)	T	0	0.0766258	0	0	0	0
13	SNP	NC_000913	1286965	narI/rttR	intergenic	A	(+439/+101)	C	0.126574	0	0.0534644	0.0745673	0	0
13	SNP	NC_000913	1632837	ydfJ/ydfK	intergenic	A	(-552/-235)	G	0	0	0	0	0.571966	0
13	SNP	NC_000913	1646323	ydfV/flxA	intergenic	C	(+121/-82)	T	0	0.0742264	0	0	0	0
13	SNP	NC_000913	1979351	insA/uspC	intergenic	T	(-136/-402)	C	0	0.113886	0	0	0	0
13	SNP	NC_000913	2304537	eco/mqo	intergenic	A	(+144/+571)	G	0	0.0890946	0	0	0	0
13	SNP	NC_000913	2460596	fadI/yfcZ	intergenic	G	(-127/+54)	C	0	0	0	0.0504236	0	0
13	SNP	NC_000913	2521029	valU/valX	intergenic	G	(+23/-22)	T	0	0	0.0600786	0	0	0
13	SNP	NC_000913	2521035	valU/valX	intergenic	C	(+29/-16)	A	0	0	0.0575686	0	0	0
13	SNP	NC_000913	2521152	valX/valY	intergenic	A	(+26/-21)	T	0	0	0.088706	0.0613708	0	0
13	SNP	NC_000913	2521163	valX/valY	intergenic	G	(+37/-10)	T	0	0	0	0.0705924	0	0
13	SNP	NC_000913	2782739	ypjA/pinH	intergenic	C	(-13/+326)	G	0	0.0832119	0	0	0	0
13	SNP	NC_000913	2804531	nrdF/proV	intergenic	G	(+70/-284)	T	0	0	0.0585504	0	0	0
13	SNP	NC_000913	2817877	argQ/argZ	intergenic	C	(-17/+182)	A	0	0	0.0598211	0	0	0
13	SNP	NC_000913	2872836	ftsB/ygbE	intergenic	A	(-16/+178)	C	0.0827913	0	0	0	0	0
13	SNP	NC_000913	2947474	metZ/metW	intergenic	G	(+11/-23)	T	0	0	0	0.0761423	0	0
13	SNP	NC_000913	2947484	metZ/metW	intergenic	A	(+21/-13)	C	0	0	0	0.0590749	0	0
13	SNP	NC_000913	2947485	metZ/metW	intergenic	G	(+22/-12)	C	0	0	0.0576363	0.0609021	0	0
13	SNP	NC_000913	2947494	metZ/metW	intergenic	T	(+31/-3)	G	0	0	0.0819325	0.0503259	0	0
13	SNP	NC_000913	2947578	metW/metV	intergenic	A	(+5/-29)	T	0	?	0.143607	0.0934572	0	0
13	SNP	NC_000913	2947583	metW/metV	intergenic	G	(+10/-24)	T	0	?	0	0.109302	0	0
13	SNP	NC_000913	2947586	metW/metV	intergenic	G	(+13/-21)	T	0	?	0	0.157611	0	0
13	SNP	NC_000913	2947600	metW/metV	intergenic	A	(+27/-7)	T	0	0	0.0943947	0	0	0
13	SNP	NC_000913	3239585	alx/sstT	intergenic	G	(+40/-359)	C	0	0	0.0527811	0	0	0
13	SNP	NC_000913	3239612	alx/sstT	intergenic	A	(+67/-332)	C	0	0	0.0928164	0.092545	0	0
13	SNP	NC_000913	3269955	yhaC/rnpB	intergenic	G	(+353/+261)	T	0.0929341	0	0	0.058073	0	0
13	SNP	NC_000913	3269956	yhaC/rnpB	intergenic	T	(+354/+260)	A	0.113872	0	0	0	0	0
13	SNP	NC_000913	3269962	yhaC/rnpB	intergenic	C	(+360/+254)	A	0	0	0	0.0693307	0	0
13	SNP	NC_000913	3270045	yhaC/rnpB	intergenic	T	(+443/+171)	A	0	?	0	0.0613656	0	0
13	SNP	NC_000913	3270143	yhaC/rnpB	intergenic	C	(+541/+73)	A	0	0	0.060379	0	0	0
13	SNP	NC_000913	3270152	yhaC/rnpB	intergenic	C	(+550/+64)	A	0.0666118	0	0	0	0	0
13	SNP	NC_000913	3350495	elbB/arcZ	intergenic	A	(-36/-82)	G	0	0.0646024	0	0	0	0
13	SNP	NC_000913	3959476	ilvC/ppiC	intergenic	T	(+31/+56)	A	0	0	0.0967102	0	0	0
13	SNP	NC_000913	4070483	yihR/yihS	intergenic	A	(-82/+32)	C	0	0	0	0.0512342	0	0
13	SNP	NC_000913	4153472	ppc/argE	intergenic	C	(-374/+224)	A	0	0.162093	0	0	0	0
13	SNP	NC_000913	4283228	yjcF/actP	intergenic	T	(-153/+25)	G	0	0	0	0.0564709	0	0
13	SNP	NC_000913	4606169	leuV/leuP	intergenic	G	(-4/+31)	T	0	0	0	0.0677285	0	0
13	SNP	NC_000913	4606182	leuV/leuP	intergenic	T	(-17/+18)	A	0.0927582	0	0	0	0	0
13	SNP	NC_000913	4606188	leuV/leuP	intergenic	T	(-23/+12)	A	0	0	0	0.0544868	0	0
13	SNP	NC_000913	4606195	leuV/leuP	intergenic	T	(-30/+5)	G	0	0	0	0.0627208	0	0
13	SNP	NC_000913	4606198	leuV/leuP	intergenic	T	(-33/+2)	G	0.103681	0	0	0	0	0
13	SNP	NC_000913	4606290	leuP/leuQ	intergenic	G	(-4/+25)	T	0	0	0	0.0633917	0	0
13	SNP	NC_000913	4606291	leuP/leuQ	intergenic	T	(-5/+24)	A	0.0857286	0	0	0	0	0
13	SNP	NC_000913	4606294	leuP/leuQ	intergenic	G	(-8/+21)	T	0	0	0	0.10795	0	0
15	MOB	NC_000913	122933	pdhR/aceE	mobile_element_insertion	IS30	(+77/-83)	.	0	0.168539	0.196213	0.889774	0.177778	0
13	MOB	NC_000913	125015	aceE	mobile_element_insertion	IS2	(1999-2003/2664 nt)	.	0	0	0.054878	0	0	0
13	MOB	NC_000913	1907617	yobF/yebO	mobile_element_insertion	IS1	(-26/+636)	.	0.119171	0	0	0	0	0
13	MOB	NC_000913	2916023	barA	mobile_element_insertion	IS5	(967-970/2757 nt)	.	0.180556	0	0	0	0	0
19	MOB	NC_000913	122933	pdhR/aceE	mobile_element_insertion	IS30	(+77/-83)	.	0	0.107383	0.190114	0.427374	0.144681	0
13	DEL	NC_000913	125132	aceE	small_indel	-12bp	(2116-2127/2664 nt)	.	0	0	0	0.260352	0	0
13	DEL	NC_000913	734091	ybfB	small_indel	-1bp	(304/960 nt)	.	0	0.13791	0	0	0	0
20	MOB	NC_000913	122933	pdhR/aceE	mobile_element_insertion	IS30	(+77/-83)	.	0	0.448468	0.515385	0.300792	0.124514	0
13	DEL	NC_000913	3584200	yrhA	small_indel	-1bp	(14/114 nt)	.	0	0.0967588	0	0	0	0
13	DEL	NC_000913	3584201	yrhA	small_indel	-1bp	(30/114 nt)	.	0	0.0967588	0	0	0	0
13	DEL	NC_000913	3584209	yrhA	small_indel	-1bp		.	0	0.105253	0	0	0	0
13	DEL	NC_000913	3584225	yrhA	small_indel	-1bp		.	0	0.130424	0	0	0	0
14	SNP	NC_000913	123710	aceE	nonsynonymous	G	232	S	0	0	0	0.0872831	0	0
14	SNP	NC_000913	129730	yacH	nonsynonymous	R	511	S	0	0.106811	0	0	0	0
14	SNP	NC_000913	129782	yacH	nonsynonymous	E	493	D	0	0.112676	0	0	0	0
14	SNP	NC_000913	134827	speD	nonsynonymous	M	252	I	0.141586	0	0	0	0	0
14	SNP	NC_000913	135149	speD	nonsynonymous	P	145	L	0.141795	0	0	0	0	0
14	SNP	NC_000913	164494	hrpB	nonsynonymous	A	797	E	0	0.0639429	0.129781	0	0	0
14	SNP	NC_000913	164508	hrpB	nonsynonymous	T	802	P	0	0	0.0874996	0	0	0
14	SNP	NC_000913	288382	yagH	nonsynonymous	T	532	P	0	0	0	0.0516214	0	0
14	SNP	NC_000913	302516	paoA	nonsynonymous	D	20	Y	0.0836773	0	0	0	0	0
14	SNP	NC_000913	347692	prpR	nonsynonymous	G	251	V	0	0.066565	0	0	0	0
14	SNP	NC_000913	347698	prpR	nonsynonymous	G	249	V	0	0.0740013	0	0	0	0
14	SNP	NC_000913	423509	malZ	nonsynonymous	D	331	A	0.0907516	0	0	0	0	0
14	SNP	NC_000913	729817	rhsC	nonsynonymous	S	79	R	0	0	0	0	0.169691	0
14	SNP	NC_000913	733061	rhsC	nonsynonymous	T	1160	K	0.0503969	0	0	0	0	0
14	SNP	NC_000913	935576	ftsK	nonsynonymous	V	785	F	0	0.158446	0	0	0	0
14	SNP	NC_000913	1214868	bluF	nonsynonymous	A	203	V	0	0.0790806	0	0	0	0
14	SNP	NC_000913	1657436	ynfC	nonsynonymous	C	8	R	0.100855	0	0	0	0	0
14	SNP	NC_000913	2343269	yfaL	nonsynonymous	D	301	Y	0	0	0	0	0.0630417	0
14	SNP	NC_000913	2570475	eutE	nonsynonymous	L	426	R	0	0.125894	0	0	0	0
14	SNP	NC_000913	2672425	hcaD	nonsynonymous	T	127	S	0.0602694	0	0	0	0	0
14	SNP	NC_000913	2698494	pgpC	nonsynonymous	Q	19	H	0	0.0639749	0	0	0	0
14	SNP	NC_000913	3054881	ygfB	nonsynonymous	K	188	N	0.0602307	0	0	0	0	0
14	SNP	NC_000913	3229624	ygjK	nonsynonymous	T	246	K	0	0	0	0.0613747	0	0
14	SNP	NC_000913	3229626	ygjK	nonsynonymous	L	247	I	0	0	0	0.0748167	0	0
14	SNP	NC_000913	3307158	deaD	nonsynonymous	A	235	P	0	0	0	0.103907	0	0
14	SNP	NC_000913	3331552	obgE	nonsynonymous	E	68	A	0.198037	0.116258	0	0	0	0
14	SNP	NC_000913	3510354	yhfX	nonsynonymous	T	208	K	0	0.067894	0	0	0	0
14	SNP	NC_000913	3638819	pitA	nonsynonymous	A	393	E	0	0.0718083	0	0	0	0
14	SNP	NC_000913	3762391	rhsA	nonsynonymous	L	70	R	0	0	0	0	0.096386	0
17	MOB	NC_000913	122933	pdhR/aceE	mobile_element_insertion	IS30	(+77/-83)	.	0	0	0	0.0618238	0.554622	0
14	SNP	NC_000913	3828980	xanP	nonsynonymous	Q	12	H	0	0	0.06639	0	0	0
14	SNP	NC_000913	3914705	glmU	nonsynonymous	Q	166	K	0	0.053472	0	0	0	0
14	SNP	NC_000913	3998118	uvrD	nonsynonymous	L	46	V	0.0769634	0	0	0.0794463	0	0
19	DEL	NC_000913	123185	aceE	small_indel	-1bp	(169/2664 nt)	.	0	0	0	0.292964	0.73809	0
14	SNP	NC_000913	4306090	yjcS	nonsynonymous	Q	170	K	0	0.0710435	0	0	0	0
14	SNP	NC_000913	4336953	adiC	nonsynonymous	G	27	S	0.152293	0	0	0	0	0
14	SNP	NC_000913	4507995	insI1	nonsynonymous	G	208	V	?	?	?	1	?	0
14	SNP	NC_000913	4596821	yjjN	nonsynonymous	E	278	Q	0	0.0893497	0	0	0	0
14	SNP	NC_000913	123629	aceE	nonsense	Q	205	*	0	0	0	0.0559516	0	0
14	SNP	NC_000913	124241	aceE	nonsense	Q	409	*	0	0	0	0	0.196122	0
14	SNP	NC_000913	870737	gsiB	nonsense	Q	443	*	0.326467	0	0	0	0	0
14	SNP	NC_000913	2243913	yeiG	nonsense	E	2	*	0.0874968	0	0	0	0	0
14	SNP	NC_000913	3263540	tdcD	nonsense	E	41	*	0	0.134707	0	0	0	0
14	SNP	NC_000913	3307134	deaD	nonsense	E	243	*	0	0	0	0.154048	0	0
14	SNP	NC_000913	3565393	glgP	nonsense	Q	397	*	0.164752	0	0	0	0	0
14	SNP	NC_000913	3750503	sgbE	nonsense	E	140	*	0	0	0	0	0.0629797	0
14	SNP	NC_000913	4412862	yjfM	nonsense	S	159	*	0	0.0999823	0	0	0	0
14	SNP	NC_000913	732990	rhsC	synonymous	V	1136	V	0.0772281	0	0	0	0	0
14	SNP	NC_000913	935584	ftsK	synonymous	P	787	P	0	0.173754	0	0	0	0
14	SNP	NC_000913	1708904	rsxC	synonymous	A	662	A	0	0.194952	0	0	0	0
14	SNP	NC_000913	1708910	rsxC	synonymous	A	664	A	0	0.243555	0	0	0	0
14	SNP	NC_000913	2357773	yfaD	synonymous	L	290	L	0.0687132	0	0	0	0	0
14	SNP	NC_000913	2672382	hcaD	synonymous	A	112	A	0.0875177	0	0	0	0	0
14	SNP	NC_000913	2984720	yqeF	synonymous	A	291	A	0	0	0.0764942	0	0	0
14	SNP	NC_000913	3828977	xanP	synonymous	A	11	A	0.0583906	0	0	0	0	0
14	SNP	NC_000913	697000	leuW	noncoding	G	(48/85 nt)	A	0.435378	0	0	0	0	0
14	SNP	NC_000913	697020	leuW	noncoding	G	(28/85 nt)	A	0.408046	0	0	0	0	0
14	SNP	NC_000913	697126	metT	noncoding	A	(8/77 nt)	T	0	0.0755286	0	0	0	0
14	SNP	NC_000913	781379	lysZ	noncoding	C	(11/76 nt)	A	0	0.0893211	0	0	0	0
14	SNP	NC_000913	1287142	rttR;tpr	noncoding	G	(95/171 nt);35	T	0	0.0774608	0	0	0	0
14	SNP	NC_000913	1287296	tyrV	noncoding	G	(33/85 nt)	T	0	0.100542	0	0	0	0
14	SNP	NC_000913	1746516	valW	noncoding	G	(1/77 nt)	T	0	0.100303	0	0	0	0
14	SNP	NC_000913	2521174	valY	noncoding	G	(2/76 nt)	T	0	0	0	0.0688748	0	0
14	SNP	NC_000913	2818217	argY	noncoding	C	(58/77 nt)	A	0.0534339	0	0	0	0	0
14	SNP	NC_000913	2818220	argY	noncoding	A	(55/77 nt)	C	0	0	0	0.0780973	0	0
14	SNP	NC_000913	2818231	argY	noncoding	C	(44/77 nt)	A	0.0583158	0	0	0.0818024	0	0
14	SNP	NC_000913	3426989	alaU	noncoding	C	(45/76 nt)	A	?	?	1	?	0	0
14	SNP	NC_000913	4392434	glyV	noncoding	C	(75/76 nt)	A	0	0.177078	0	0	0	0
14	SNP	NC_000913	4606221	leuP	noncoding	A	(66/87 nt)	C	0.0648088	0	0	0	0	0
14	SNP	NC_000913	4606239	leuP	noncoding	A	(48/87 nt)	G	0	0.318015	0	0	0	0
14	SNP	NC_000913	4606244	leuP	noncoding	T	(43/87 nt)	A	0.140585	0	0	0.0951691	0	0
14	SNP	NC_000913	4606246	leuP	noncoding	A	(41/87 nt)	C	0.0847745	0	0	0.0832138	0	0
14	SNP	NC_000913	4606260	leuP	noncoding	C	(27/87 nt)	A	0.0798531	0	0	0	0	0
14	SNP	NC_000913	164679	hrpB/mrcB	intergenic	C	(+145/-51)	A	0	0	0	0	0.191791	0
14	SNP	NC_000913	389941	hemB/yaiT	intergenic	T	(-214/-310)	C	0	0.067884	0	0	0	0
14	SNP	NC_000913	422429	proY/malZ	intergenic	T	(+70/-89)	G	0	0.237926	0	0	0	0
14	SNP	NC_000913	480902	tomB/acrB	intergenic	C	(-194/+352)	T	0	0.084311	0	0	0	0
14	SNP	NC_000913	696838	glnW/glnU	intergenic	G	(-8/+27)	C	0	0	0	0.0835013	0	0
14	SNP	NC_000913	696847	glnW/glnU	intergenic	C	(-17/+18)	G	0.0672288	0	0	0	0	0
14	SNP	NC_000913	696851	glnW/glnU	intergenic	T	(-21/+14)	G	0.0666847	0	0	0.100753	0	0
14	SNP	NC_000913	696860	glnW/glnU	intergenic	G	(-30/+5)	T	0	0	0.105285	0	0	0
14	SNP	NC_000913	781335	lysY/lysZ	intergenic	C	(+113/-34)	A	0	0.0718837	0	0	0	0
14	SNP	NC_000913	940866	serS/dmsA	intergenic	G	(+146/-93)	T	0	0	0	0	0.09761	0
14	SNP	NC_000913	997689	ssuE/elfA	intergenic	T	(-177/-179)	C	0	0.0995088	0	0	0	0
14	SNP	NC_000913	1097088	ycdU/serX	intergenic	T	(+259/+477)	G	0.0890174	0	0	0	0	0
14	SNP	NC_000913	1286831	narI/rttR	intergenic	T	(+305/+235)	G	0	0	0	0.0654516	0	0
14	SNP	NC_000913	1286851	narI/rttR	intergenic	C	(+325/+215)	G	0	0	0.0607634	0.062273	0	0
14	SNP	NC_000913	1286859	narI/rttR	intergenic	T	(+333/+207)	G	0	0	0	0.0698285	0	0
14	SNP	NC_000913	1286874	narI/rttR	intergenic	G	(+348/+192)	T	0	0	0	0.0835013	0	0
14	SNP	NC_000913	1286965	narI/rttR	intergenic	A	(+439/+101)	C	0.0933604	0	0.0766931	0	0	0
14	SNP	NC_000913	1287052	narI/rttR	intergenic	A	(+526/+14)	T	0	0.113526	0	0	0	0
14	SNP	NC_000913	1287349	tyrV/tyrT	intergenic	G	(-21/+189)	T	0	0	0.0614648	0	0	0
14	SNP	NC_000913	2304454	eco/mqo	intergenic	C	(+61/+654)	A	0	0.107809	0	0	0	0
14	SNP	NC_000913	2304478	eco/mqo	intergenic	G	(+85/+630)	T	0	0.0826216	0	0	0	0
14	SNP	NC_000913	2304480	eco/mqo	intergenic	G	(+87/+628)	T	0	0.105206	0	0	0	0
14	SNP	NC_000913	2304522	eco/mqo	intergenic	G	(+129/+586)	T	0	0.163637	0	0	0	0
14	SNP	NC_000913	2304523	eco/mqo	intergenic	G	(+130/+585)	C	0	0.106416	0	0	0	0
14	SNP	NC_000913	2304537	eco/mqo	intergenic	A	(+144/+571)	G	0	0.0769687	0	0	0	0
14	SNP	NC_000913	2304622	eco/mqo	intergenic	C	(+229/+486)	A	0	0.11113	0	0	0	0
14	SNP	NC_000913	2304798	eco/mqo	intergenic	T	(+405/+310)	A	0	0.0975356	0	0	0	0
14	SNP	NC_000913	2521007	valU/valX	intergenic	A	(+1/-44)	C	0	0	0	0.0867715	0	0
14	SNP	NC_000913	2521023	valU/valX	intergenic	T	(+17/-28)	A	0	0	0	0.0537462	0	0
14	SNP	NC_000913	2521136	valX/valY	intergenic	C	(+10/-37)	G	0	0	0	0.06849	0	0
14	SNP	NC_000913	2521152	valX/valY	intergenic	A	(+26/-21)	T	0	0	0	0.0965014	0	0
14	SNP	NC_000913	2521163	valX/valY	intergenic	G	(+37/-10)	T	0	0	0	0.0623646	0	0
14	SNP	NC_000913	2560985	yffL/yffM	intergenic	C	(+87/-383)	A	0	0.282235	0	0	0	0
14	SNP	NC_000913	2872836	ftsB/ygbE	intergenic	A	(-16/+178)	C	0.110284	0	0	0	0	0
14	SNP	NC_000913	2947474	metZ/metW	intergenic	G	(+11/-23)	T	0	0	0	0.102237	0	0
14	SNP	NC_000913	2947477	metZ/metW	intergenic	G	(+14/-20)	C	0	0	0	0.095664	0	0
14	SNP	NC_000913	2947596	metW/metV	intergenic	C	(+23/-11)	G	0	0	0	0.10191	0	0
14	SNP	NC_000913	2947600	metW/metV	intergenic	A	(+27/-7)	T	0	0	0.126106	0	0	0
14	SNP	NC_000913	2947601	metW/metV	intergenic	C	(+28/-6)	A	0	0	0.158503	0	0	0
14	SNP	NC_000913	3059374	rpiA/yqfE	intergenic	A	(-49/+7)	G	0	0.0520525	0	0	0	0
14	SNP	NC_000913	3150724	yghA/exbD	intergenic	G	(+178/+94)	T	0	0.0952663	0	0	0	0
16	MOB	NC_000913	124272	aceE	mobile_element_insertion	IS2	(1256-1260/2664 nt)	.	0	0.212963	0.728337	1	0.456376	0
14	SNP	NC_000913	3269930	yhaC/rnpB	intergenic	C	(+328/+286)	G	0	0	0	0.0697331	0	0
14	SNP	NC_000913	3270043	yhaC/rnpB	intergenic	C	(+441/+173)	G	0.0918231	?	0	0	0	0
14	SNP	NC_000913	3270152	yhaC/rnpB	intergenic	C	(+550/+64)	A	0	0	0.0950322	0	0	0
14	SNP	NC_000913	3334719	ispB/sfsB	intergenic	C	(+38/-190)	G	0	0	0	0.088027	0	0
14	SNP	NC_000913	3423552	rrfF/thrV	intergenic	C	(-10/+28)	A	0	0	0.0867262	0	0	0
14	SNP	NC_000913	4070487	yihR/yihS	intergenic	G	(-86/+28)	C	0	0	0	0.0628877	0	0
14	SNP	NC_000913	4153472	ppc/argE	intergenic	C	(-374/+224)	A	0	0.104085	0	0	0	0
14	SNP	NC_000913	4153596	ppc/argE	intergenic	G	(-498/+100)	T	0	0.0623627	0	0	0	0
14	SNP	NC_000913	4260251	zur/yjbL	intergenic	T	(-248/-70)	C	0	0.116241	0	0	0	0
14	SNP	NC_000913	4606195	leuV/leuP	intergenic	T	(-30/+5)	G	0	0	0	0.070477	0	0
14	SNP	NC_000913	4606291	leuP/leuQ	intergenic	T	(-5/+24)	A	0	0	0.0759411	0	0	0
14	SNP	NC_000913	4635511	rob/creA	intergenic	T	(-201/-10)	C	0	0.0703158	0	0	0	0
14	DEL	NC_000913	124637	aceE	small_indel	-13bp	(1621-1633/2664 nt)	.	0	0	0	0.294825	0.253372	0
14	MOB	NC_000913	122933	pdhR/aceE	mobile_element_insertion	IS30	(+77/-83)	.	0	0	0.0856611	0.0883721	0.0610687	0
14	MOB	NC_000913	123322	aceE	mobile_element_insertion	IS4	(306-317/2664 nt)	.	0	0	0	0	0.0645161	0
14	MOB	NC_000913	538086	ybbW	mobile_element_insertion	IS5	(454-457/1455 nt)	.	0	0	0	0	0.0604651	0
14	MOB	NC_000913	1291142	rssB	mobile_element_insertion	IS5	(901-904/1014 nt)	.	0	0	0	0	0.111111	0
14	MOB	NC_000913	1293011	hns/tdk	mobile_element_insertion	IS1	(-89/-508)	.	1	0	0	0	0	0
18	DEL	NC_000913	124724	aceE	small_indel	-1bp	(1708/2664 nt)	.	0	0.298329	0.554803	0.395014	1	0
17	SNP	NC_000913	124842	aceE	nonsynonymous	G	609	V	0	0	0	0.547903	0.248934	0
14	DEL	NC_000913	1746393	ydhQ/valV	small_indel	-8bp	(-1/+1)	.	0.115704	0	0	0	0	0
14	DEL	NC_000913	2792137	gabD	small_indel	-16bp	(213-218/1848 nt)	.	0	0	0	0	0.0846488	0
14	DEL	NC_000913	2947466	metZ/metW	small_indel	-1bp	(2127/2292 nt)	.	0	0.258051	0	0	0	0
14	DEL	NC_000913	4397624	mutL	small_indel	(GCTGGC) 3 to 2	(2126/2292 nt)	.	0.351145	0	0	0	0	0
14	DEL	NC_000913	4597315	opgB	small_indel	-1bp		.	0.134579	0	0	0	0	0
14	DEL	NC_000913	4597316	opgB	small_indel	-1bp		.	0.134578	0	0	0	0	0
15	SNP	NC_000913	126318	aceF	nonsynonymous	E	208	D	0	0.0592136	0	0	0	0
15	SNP	NC_000913	126364	aceF	nonsynonymous	V	224	L	0	0.0502343	0	0	0	0
15	SNP	NC_000913	129730	yacH	nonsynonymous	R	511	S	0	0.0825601	0	0	0	0
15	SNP	NC_000913	129765	yacH	nonsynonymous	I	499	N	0	0.141699	0	0	0	0
15	SNP	NC_000913	129782	yacH	nonsynonymous	E	493	D	0	0.0910697	0	0	0	0
15	SNP	NC_000913	129811	yacH	nonsynonymous	T	484	P	0	0.0602822	0	0	0	0
15	SNP	NC_000913	135285	speD	nonsynonymous	P	100	S	0.0666776	0	0	0	0	0
15	SNP	NC_000913	164508	hrpB	nonsynonymous	T	802	P	0	0	0.112296	0.0856304	0	0
15	SNP	NC_000913	197977	bamA	nonsynonymous	T	17	I	0.429462	0	0	0	0	0
15	SNP	NC_000913	302473	paoA	nonsynonymous	A	34	E	0	0	0	0.0617952	0	0
15	SNP	NC_000913	302480	paoA	nonsynonymous	S	32	R	0.144546	0	0	0.14884	0	0
15	SNP	NC_000913	302504	paoA	nonsynonymous	T	24	P	0	0	0.117596	0	0	0
15	SNP	NC_000913	302505	paoA	nonsynonymous	L	23	F	0	0	0	0.081212	0	0
15	SNP	NC_000913	308204	ecpC	nonsynonymous	S	377	A	0	0	0.0716214	0	0	0
15	SNP	NC_000913	357827	cynR	nonsynonymous	D	288	E	0	0.0586867	0	0	0	0
15	SNP	NC_000913	418152	phoR	nonsynonymous	K	88	N	0	0	0.0551744	0	0	0
15	SNP	NC_000913	423492	malZ	nonsynonymous	K	325	N	0	0	0	0.0539718	0	0
15	SNP	NC_000913	445131	yajQ	nonsynonymous	G	150	V	0	0.0884542	0	0	0	0
15	SNP	NC_000913	675421	ybeL	nonsynonymous	P	135	Q	0	0	0	0.0788012	0	0
15	SNP	NC_000913	935565	ftsK	nonsynonymous	P	781	Q	0	0.176499	0	0	0	0
15	SNP	NC_000913	1447247	feaR	nonsynonymous	L	13	I	0	0.0531502	0	0	0	0
15	SNP	NC_000913	1558398	ddpD	nonsynonymous	G	207	V	0	0.0513296	0	0	0	0
15	SNP	NC_000913	1708645	rsxC	nonsynonymous	A	576	D	0	0.0950389	0	0	0	0
15	SNP	NC_000913	1708650	rsxC	nonsynonymous	A	578	S	0	0.071135	0	0	0	0
15	SNP	NC_000913	1708655	rsxC	nonsynonymous	E	579	D	0	0.108276	0	0	0	0
15	SNP	NC_000913	1708916	rsxC	nonsynonymous	K	666	N	0.0928049	0	0	0	0	0
15	SNP	NC_000913	1708933	rsxC	nonsynonymous	A	672	D	0	0.117961	0	0	0	0
15	SNP	NC_000913	1708982	rsxC	nonsynonymous	E	688	D	0	0.0995188	0	0	0	0
15	SNP	NC_000913	1720326	slyB	nonsynonymous	T	151	P	0	0	0	0.0577092	0	0
15	SNP	NC_000913	1763286	sufB	nonsynonymous	A	242	T	0.523974	0	0	0	0	0
15	SNP	NC_000913	2411021	yfbS	nonsynonymous	S	111	L	0.0899878	0	0	0	0	0
15	SNP	NC_000913	2815418	gshA	nonsynonymous	G	341	D	0.0700707	0	0	0	0	0
15	SNP	NC_000913	3054881	ygfB	nonsynonymous	K	188	N	0	0	0.0765142	0	0	0
15	SNP	NC_000913	3096804	rdgB	nonsynonymous	T	42	P	0.0505476	0	0	0	0	0
15	SNP	NC_000913	3263508	tdcD	nonsynonymous	E	51	D	0.143752	0	0	0	0	0
15	SNP	NC_000913	3333109	rpmA	nonsynonymous	K	4	R	0.363659	0	0	0	0	0
15	SNP	NC_000913	3408114	panF	nonsynonymous	A	170	S	0	0	0	0	0.109014	0
15	SNP	NC_000913	3565182	glgP	nonsynonymous	G	467	D	0	0	0	0	0.785448	0
15	SNP	NC_000913	3828980	xanP	nonsynonymous	Q	12	H	0.0860124	0	0.0621262	0	0	0
15	SNP	NC_000913	3888076	mnmE	nonsynonymous	E	417	K	0.0666375	0	0	0	0	0
15	SNP	NC_000913	4004039	rarD	nonsynonymous	F	47	C	0	0	0.0876546	0	0	0
15	SNP	NC_000913	4306090	yjcS	nonsynonymous	Q	170	K	0	0.0820365	0	0	0	0
15	SNP	NC_000913	4439033	ytfJ	nonsynonymous	N	77	T	0	0	0.0623846	0.0538106	0	0
15	SNP	NC_000913	4604745	bglJ	nonsynonymous	G	196	S	0.0783119	0	0	0	0	0
15	SNP	NC_000913	124071	aceE	nonsense	W	352	*	0	0.0938854	0.181425	0.0579972	0.0515594	0
15	SNP	NC_000913	1004106	ycbF	nonsense	E	54	*	0	0	0	0.0737877	0	0
15	SNP	NC_000913	3307134	deaD	nonsense	E	243	*	0.143346	0	0	0	0	0
15	SNP	NC_000913	129734	yacH	synonymous	A	509	A	0	0.109024	0	0	0	0
15	SNP	NC_000913	757292	sdhA	synonymous	A	462	A	0.0848498	0	0	0	0	0
15	SNP	NC_000913	935584	ftsK	synonymous	P	787	P	0	0.238304	0	0	0	0
15	SNP	NC_000913	1231069	umuD	synonymous	L	101	L	0	0	0.0710478	0	0	0
15	SNP	NC_000913	1708676	rsxC	synonymous	P	586	P	0	0.121656	0	0	0	0
15	SNP	NC_000913	1708691	rsxC	synonymous	V	591	V	0	0.15102	0	0	0	0
15	SNP	NC_000913	1708910	rsxC	synonymous	A	664	A	0	0.187179	0	0	0	0
15	SNP	NC_000913	2672382	hcaD	synonymous	A	112	A	0	0	0.106994	0	0	0
15	SNP	NC_000913	3251392	yqjG	synonymous	A	123	A	0	0.0737023	0	0	0	0
15	SNP	NC_000913	3439925	rplQ	synonymous	A	25	A	0	0	0.0847993	0	0	0
15	SNP	NC_000913	3470586	tufA	synonymous	I	248	I	1	?	?	?	0	0
15	SNP	NC_000913	3548571	malQ	synonymous	T	500	T	0	0	0.0836954	0	0	0
15	SNP	NC_000913	3828977	xanP	synonymous	A	11	A	0.074882	0	0	0.0599518	0	0
15	SNP	NC_000913	4065173	yihO	synonymous	G	198	G	0	0	0.0616817	0	0	0
15	SNP	NC_000913	4082697	fdoH	synonymous	P	21	P	0	0	0.0676684	0	0	0
15	SNP	NC_000913	4507748	insI1	synonymous	L	290	L	1	?	?	?	0	0
15	SNP	NC_000913	696544	glnV	noncoding	G	(73/75 nt)	T	0.0753684	0	0	0	0	0
15	SNP	NC_000913	696579	glnV	noncoding	A	(38/75 nt)	T	0	0.0966058	0	0	0	0
15	SNP	NC_000913	696584	glnV	noncoding	G	(33/75 nt)	A	0	0.124978	0	0	0	0
15	SNP	NC_000913	696769	glnW	noncoding	T	(62/75 nt)	A	0	0.0838871	0	0	0	0
15	SNP	NC_000913	1287177	rttR	noncoding	C	(60/171 nt)	A	0	0	0.0507979	0	0	0
15	SNP	NC_000913	1287263	tyrV	noncoding	C	(66/85 nt)	A	0	0.114067	0	0	0	0
15	SNP	NC_000913	1287268	tyrV	noncoding	C	(61/85 nt)	A	0	0.163481	0	0	0	0
15	SNP	NC_000913	1287269	tyrV	noncoding	T	(60/85 nt)	A	0	0.117273	0	0	0	0
15	SNP	NC_000913	1287313	tyrV	noncoding	G	(16/85 nt)	T	0	0.0862007	0	0	0	0
15	SNP	NC_000913	1437168	micC	noncoding	C	(48/109 nt)	T	0.310888	0	0	0	0	0
15	SNP	NC_000913	2518115	alaX	noncoding	C	(2/76 nt)	A	0	0.129508	0	0	0	0
15	SNP	NC_000913	2521052	valX	noncoding	G	(2/76 nt)	T	0.0739217	0	0.0693431	0	0	0
15	SNP	NC_000913	2521093	valX	noncoding	G	(43/76 nt)	T	0.0773435	0	0	0	0	0
15	SNP	NC_000913	2521174	valY	noncoding	G	(2/76 nt)	T	0	0	0	0.0704026	0	0
15	SNP	NC_000913	2727521	rrlG	noncoding	T	(1664/2904 nt)	A	1	?	?	?	?	0
15	SNP	NC_000913	2818217	argY	noncoding	C	(58/77 nt)	A	0	0	0	0.0538158	0	0
15	SNP	NC_000913	4392604	glyY	noncoding	G	(22/76 nt)	T	0	0.0948391	0	0	0	0
15	SNP	NC_000913	4606118	leuV	noncoding	G	(48/87 nt)	A	0	0.0688686	0	0	0	0
15	SNP	NC_000913	4606221	leuP	noncoding	A	(66/87 nt)	C	0	0	0	0.0584545	0	0
15	SNP	NC_000913	4606244	leuP	noncoding	T	(43/87 nt)	A	0	0	0.0715485	0.0863461	0	0
15	SNP	NC_000913	4606246	leuP	noncoding	A	(41/87 nt)	C	0	0	0.0520091	0	0	0
15	SNP	NC_000913	107563	lpxC/secM	intergenic	A	(+89/-142)	T	0	0	0	0.117818	0	0
15	SNP	NC_000913	107596	lpxC/secM	intergenic	C	(+122/-109)	G	0	0	0	0.185341	0	0
15	SNP	NC_000913	184237	yaeH/yaeI	intergenic	C	(-142/+20)	G	0	0.102367	0	0	0	0
15	SNP	NC_000913	357658	codA/cynR	intergenic	G	(+204/+133)	T	0	0.081213	0	0	0	0
15	SNP	NC_000913	422429	proY/malZ	intergenic	T	(+70/-89)	G	0.262043	0	0.277087	0.295302	0	0
15	SNP	NC_000913	422483	proY/malZ	intergenic	C	(+124/-35)	G	0.0753484	0	0	0	0	0
15	SNP	NC_000913	696523	glnX/glnV	intergenic	G	(-19/+19)	T	0.0703855	0	0	0.0539217	0	0
15	SNP	NC_000913	696836	glnW/glnU	intergenic	C	(-6/+29)	A	0	0	0	0.0727611	0	0
15	SNP	NC_000913	696838	glnW/glnU	intergenic	G	(-8/+27)	C	0.0899186	0	0	0	0	0
15	SNP	NC_000913	696838	glnW/glnU	intergenic	G	(-8/+27)	T	0	0	0	0.0694265	0	0
15	SNP	NC_000913	696841	glnW/glnU	intergenic	G	(-11/+24)	T	0.0859332	0	0.0689173	0	0	0
15	SNP	NC_000913	696851	glnW/glnU	intergenic	T	(-21/+14)	G	0.106124	0	0	0.0506196	0	0
15	SNP	NC_000913	696854	glnW/glnU	intergenic	C	(-24/+11)	A	0	0	0	0.0558715	0	0
15	SNP	NC_000913	696860	glnW/glnU	intergenic	G	(-30/+5)	T	0	0	0.0747533	0	0	0
15	SNP	NC_000913	781572	lysZ/lysQ	intergenic	G	(+128/-5)	T	0	0.0904231	0	0	0	0
15	SNP	NC_000913	781719	lysQ/nadA	intergenic	A	(+67/-366)	T	0	0.0854983	0	0	0	0
15	SNP	NC_000913	857558	ybiT/ybiU	intergenic	G	(+3/+238)	T	0	0	0.134504	0	0	0
15	SNP	NC_000913	1286831	narI/rttR	intergenic	T	(+305/+235)	G	0	0	0.0854964	0	0	0
15	SNP	NC_000913	1286851	narI/rttR	intergenic	C	(+325/+215)	G	0.0616021	0	0.0525141	0	0	0
15	SNP	NC_000913	1286965	narI/rttR	intergenic	A	(+439/+101)	C	0	0.115596	0.0947137	0.0533123	0	0
15	SNP	NC_000913	1286983	narI/rttR	intergenic	A	(+457/+83)	T	0	0.104753	0	0	0	0
15	SNP	NC_000913	1287042	narI/rttR	intergenic	G	(+516/+24)	T	0	0.129727	0	0	0	0
15	SNP	NC_000913	1287052	narI/rttR	intergenic	A	(+526/+14)	T	0	0.113956	0	0	0	0
15	SNP	NC_000913	1287330	tyrV/tyrT	intergenic	G	(-2/+208)	T	0	0.117399	0	0	0	0
15	SNP	NC_000913	1287339	tyrV/tyrT	intergenic	C	(-11/+199)	A	0	0.118313	0	0	0	0
15	SNP	NC_000913	1287349	tyrV/tyrT	intergenic	G	(-21/+189)	T	0	0.231939	0	0	0	0
15	SNP	NC_000913	1287356	tyrV/tyrT	intergenic	C	(-28/+182)	A	0	0.120561	0	0	0	0
15	SNP	NC_000913	1287357	tyrV/tyrT	intergenic	T	(-29/+181)	A	0	0.0958166	0	0	0	0
15	SNP	NC_000913	1287396	tyrV/tyrT	intergenic	T	(-68/+142)	G	0	0.0500126	0	0	0	0
15	SNP	NC_000913	1308714	clsA/yciY	intergenic	A	(-69/-74)	C	0	0	0.0645885	0	0	0
15	SNP	NC_000913	1308732	clsA/yciY	intergenic	T	(-87/-56)	G	0	0	0	0.0879688	0	0
15	SNP	NC_000913	2074661	flu/yeeR	intergenic	G	(+3/-118)	C	0	0	0.0578952	0	0	0
15	SNP	NC_000913	2304454	eco/mqo	intergenic	C	(+61/+654)	A	0	0.0617814	0	0	0	0
15	SNP	NC_000913	2304489	eco/mqo	intergenic	G	(+96/+619)	T	0	0.0785689	0	0	0	0
15	SNP	NC_000913	2304502	eco/mqo	intergenic	C	(+109/+606)	G	0	0.102613	0	0	0	0
15	SNP	NC_000913	2304506	eco/mqo	intergenic	C	(+113/+602)	A	0	0.103732	0	0	0	0
15	SNP	NC_000913	2304522	eco/mqo	intergenic	G	(+129/+586)	T	0	0.111521	0	0	0	0
15	SNP	NC_000913	2304540	eco/mqo	intergenic	C	(+147/+568)	A	0	0.127614	0	0	0	0
15	SNP	NC_000913	2304567	eco/mqo	intergenic	C	(+174/+541)	A	0	0.0823336	0	0	0	0
15	SNP	NC_000913	2304636	eco/mqo	intergenic	C	(+243/+472)	G	0	0.14574	0	0	0	0
15	SNP	NC_000913	2304793	eco/mqo	intergenic	C	(+400/+315)	A	0	0.128244	0	0	0	0
15	SNP	NC_000913	2470482	gtrS/tfaS	intergenic	C	(+20/-333)	A	0	0	0	0	0.108741	0
15	SNP	NC_000913	2518123	alaX/alaW	intergenic	C	(-7/+33)	A	0	0.142427	0	0	0	0
15	SNP	NC_000913	2518142	alaX/alaW	intergenic	C	(-26/+14)	G	0	0.172107	0	0	0	0
15	SNP	NC_000913	2518150	alaX/alaW	intergenic	A	(-34/+6)	T	0	0.273003	0	0	0	0
15	SNP	NC_000913	2520898	gltX/valU	intergenic	G	(-226/-33)	T	0	0.0846281	0	0	0	0
15	SNP	NC_000913	2521035	valU/valX	intergenic	C	(+29/-16)	A	0.0806861	0	0	0	0	0
15	SNP	NC_000913	2521136	valX/valY	intergenic	C	(+10/-37)	G	0	0	0	0.0540781	0	0
15	SNP	NC_000913	2521142	valX/valY	intergenic	A	(+16/-31)	T	0	0	0	0.055614	0	0
15	SNP	NC_000913	2521152	valX/valY	intergenic	A	(+26/-21)	T	0	0	0	0.085022	0	0
15	SNP	NC_000913	2560985	yffL/yffM	intergenic	C	(+87/-383)	A	0.084723	0	0	0	0	0
15	SNP	NC_000913	2561018	yffL/yffM	intergenic	C	(+120/-350)	A	0	0.20474	0	0	0	0
15	SNP	NC_000913	2736145	rluD/bamD	intergenic	C	(-134/-1)	A	0.0671687	0	0	0	0	0
15	SNP	NC_000913	2872836	ftsB/ygbE	intergenic	A	(-16/+178)	C	0	0	0.0802531	0	0	0
15	SNP	NC_000913	2947477	metZ/metW	intergenic	G	(+14/-20)	C	0	0	0	0.0661602	0	0
15	SNP	NC_000913	2947484	metZ/metW	intergenic	A	(+21/-13)	C	0	0	0	0.0733638	0	0
15	SNP	NC_000913	2947485	metZ/metW	intergenic	G	(+22/-12)	C	0	0	0.0942783	0	0	0
15	SNP	NC_000913	2947604	metW/metV	intergenic	T	(+31/-3)	G	0	0	0	0.0641565	0	0
15	SNP	NC_000913	3194610	yqiK/sibD	intergenic	T	(+85/+113)	C	0	0.0848684	0	0	0	0
15	SNP	NC_000913	3269930	yhaC/rnpB	intergenic	C	(+328/+286)	G	0	0	0	0.0547304	0	0
15	SNP	NC_000913	3269946	yhaC/rnpB	intergenic	C	(+344/+270)	A	0	0.131444	0	0	0	0
15	SNP	NC_000913	3270198	yhaC/rnpB	intergenic	C	(+596/+18)	A	0	0.116605	0	0	0	0
15	SNP	NC_000913	3270215	yhaC/rnpB	intergenic	C	(+613/+1)	A	0	0	0	0.0644808	0	0
15	SNP	NC_000913	3491708	yhfG/ppiA	intergenic	G	(-88/+17)	T	0	0.155828	0	0	0	0
15	SNP	NC_000913	3608709	zntA/tusA	intergenic	A	(+60/+42)	T	0	0.0906692	0	0	0	0
15	SNP	NC_000913	3708486	dppA/proK	intergenic	G	(-781/+130)	T	0	0.0619903	0	0	0	0
15	SNP	NC_000913	4070483	yihR/yihS	intergenic	A	(-82/+32)	C	0.0973577	0	0	0	0	0
15	SNP	NC_000913	4153466	ppc/argE	intergenic	C	(-368/+230)	A	0	0.0772061	0	0	0	0
15	SNP	NC_000913	4153472	ppc/argE	intergenic	C	(-374/+224)	A	0	0.142971	0	0	0	0
15	SNP	NC_000913	4283228	yjcF/actP	intergenic	T	(-153/+25)	G	0	0	0	0	0.127977	0
15	SNP	NC_000913	4295929	gltP/yjcO	intergenic	T	(+135/+507)	A	0	0.0764279	0	0	0	0
15	SNP	NC_000913	4296051	gltP/yjcO	intergenic	C	(+257/+385)	A	0	0.0643458	0	0	0	0
15	SNP	NC_000913	4296097	gltP/yjcO	intergenic	C	(+303/+339)	A	0	0.11378	0	0	0	0
15	SNP	NC_000913	4392462	glyV/glyX	intergenic	G	(+27/-10)	T	0	0.236143	0	0	0	0
15	SNP	NC_000913	4606050	yjjZ/leuV	intergenic	G	(+10/+29)	C	0	0	0.0737066	0	0	0
15	SNP	NC_000913	4606188	leuV/leuP	intergenic	T	(-23/+12)	A	0	0	0.0683808	0	0	0
15	SNP	NC_000913	4606195	leuV/leuP	intergenic	T	(-30/+5)	G	0	0	0.0607986	0	0	0
17	SNP	NC_000913	124961	aceE	nonsense	Q	649	*	0	0.209819	0.166708	0.144297	0.129323	0
15	MOB	NC_000913	124950	aceE	mobile_element_insertion	IS30	(1934-1935/2664 nt)	.	0.0512249	0	0	0	0	0
15	MOB	NC_000913	125129	aceE	mobile_element_insertion	IS2	(2113-2117/2664 nt)	.	0	0	0	0	0.812977	0
15	MOB	NC_000913	2465040	mlaA/yfdC	mobile_element_insertion	IS3	(-33/-257)	.	0	0	0.111475	0	0	0
15	MOB	NC_000913	3696416	yhjR/bcsE	mobile_element_insertion	IS5	(-231/-39)	.	0	0.0658683	0	0	0	0
15	MOB	NC_000913	3766265	rhsA	mobile_element_insertion	IS3	(4083-4085/4134 nt)	.	0	0	0	0	0.0943396	0
20	DEL	NC_000913	125462	aceE	small_indel	-1bp	(2446/2664 nt)	.	0	0	0	0.100489	0.651091	0
15	INS	NC_000913	1931831	purT	small_indel	+A	(951/1179 nt)	.	0.542703	0	0	0	0	0
20	SNP	NC_000913	708004	glnS/chiP	intergenic	C	(+247/-330)	A	0	0	0	0.0850086	0.16052	0
18	SNP	NC_000913	1004142	ycbF	nonsynonymous	T	66	P	0	0	0	0.0833135	0.112853	0
15	DEL	NC_000913	1301900	oppA	small_indel	-1bp	(1404/1683 nt)	.	0.338613	0	0	0	0	0
15	DEL	NC_000913	1581121	ydeN	small_indel	-1bp	(-1/+1)	.	0	0.0540409	0	0	0	0
15	DEL	NC_000913	2410502	yfbS	small_indel	-1bp	(40-48/573 nt)	.	0.318829	0	0	0	0	0
15	DEL	NC_000913	2410503	yfbS	small_indel	-1bp		.	0.318828	0	0	0	0	0
15	DEL	NC_000913	3492250	ppiA	small_indel	(AGAAAGAGC) 2 to 1		.	0	0	0	0	0.83419	0
16	SNP	NC_000913	1135	thrA	nonsynonymous	P	267	A	0	0	0	0.0522504	0	0
16	SNP	NC_000913	6336	yaaA	nonsynonymous	T	42	P	0	0	0.0611959	0	0	0
16	SNP	NC_000913	135108	speD	nonsynonymous	D	159	N	0.920477	0	0	0	0	0
16	SNP	NC_000913	164484	hrpB	nonsynonymous	D	794	H	0	0	0	0.0564957	0	0
16	SNP	NC_000913	164508	hrpB	nonsynonymous	T	802	P	0.101214	0	0	0.0507402	0	0
16	SNP	NC_000913	302480	paoA	nonsynonymous	S	32	R	0	0	0	0.141081	0	0
16	SNP	NC_000913	302504	paoA	nonsynonymous	T	24	P	0	0	0	0.0687313	0	0
16	SNP	NC_000913	308204	ecpC	nonsynonymous	S	377	A	0	0	0	0.0520949	0	0
16	SNP	NC_000913	357827	cynR	nonsynonymous	D	288	E	0	0.057601	0	0	0	0
16	SNP	NC_000913	413416	sbcC	nonsynonymous	T	780	P	0	0	0	0.0526209	0	0
16	SNP	NC_000913	682859	hscC	nonsynonymous	D	179	Y	0	0	0	0.051538	0	0
16	SNP	NC_000913	935501	ftsK	nonsynonymous	P	760	A	0	0.149869	0	0	0	0
16	SNP	NC_000913	1004134	ycbF	nonsynonymous	N	63	T	0	0	0	0.0933404	0	0
16	SNP	NC_000913	1027006	mgsA	nonsynonymous	T	4	A	0	0.0521727	0	0	0	0
16	SNP	NC_000913	1188878	phoQ	nonsynonymous	V	300	A	0	0.0506926	0	0	0	0
16	SNP	NC_000913	1207915	stfP	nonsynonymous	A	139	P	0	0	0	0.0660224	0	0
16	SNP	NC_000913	1311461	tonB	nonsynonymous	F	125	V	0	0	0	0.0502844	0	0
16	SNP	NC_000913	1331153	topA	nonsynonymous	D	36	Y	0	0	0	0	0.152061	0
16	SNP	NC_000913	1708642	rsxC	nonsynonymous	Q	575	P	0	0.0635467	0	0	0	0
16	SNP	NC_000913	1708751	rsxC	nonsynonymous	E	611	D	0	0	0.074059	0	0	0
16	SNP	NC_000913	1708916	rsxC	nonsynonymous	K	666	N	0.101109	0	0	0	0	0
16	SNP	NC_000913	1834461	ydjY	nonsynonymous	D	116	Y	0	0	0	0.0846586	0	0
16	SNP	NC_000913	1850974	ansA	nonsynonymous	P	39	T	0	0.0777054	0	0	0	0
16	SNP	NC_000913	1864689	yeaD	nonsynonymous	E	280	D	0	0	0.089242	0	0	0
16	SNP	NC_000913	1989131	ftnA	nonsynonymous	D	139	V	0	0.0543785	0	0	0	0
16	SNP	NC_000913	2099559	ugd	nonsynonymous	I	19	V	0	0.0837731	0	0	0	0
16	SNP	NC_000913	2243942	yeiG	nonsynonymous	E	11	D	0	0	0	0.0675607	0	0
16	SNP	NC_000913	2357749	yfaD	nonsynonymous	E	282	D	0	0.118909	0	0	0	0
16	SNP	NC_000913	2480856	emrY	nonsynonymous	D	441	N	0	0.0897322	0	0	0	0
16	SNP	NC_000913	2493829	yfdX	nonsynonymous	L	192	M	0	0.0636859	0	0	0	0
16	SNP	NC_000913	2672395	hcaD	nonsynonymous	L	117	V	0	0	0	0.0781941	0	0
16	SNP	NC_000913	2672436	hcaD	nonsynonymous	H	130	Q	0	0	0	0.089015	0	0
16	SNP	NC_000913	3096804	rdgB	nonsynonymous	T	42	P	0	0	0	0.0532188	0	0
16	SNP	NC_000913	3096839	rdgB	nonsynonymous	K	53	N	0	0	0.0953097	0.0645342	0	0
16	SNP	NC_000913	3096861	rdgB	nonsynonymous	T	61	P	0	0	0.0569	0.0541663	0	0
16	SNP	NC_000913	3183174	zupT	nonsynonymous	A	209	T	0	0.0614262	0	0	0	0
16	SNP	NC_000913	3184928	yqiC	nonsynonymous	E	30	V	0	0.052803	0	0	0	0
16	SNP	NC_000913	3262264	tdcE	nonsynonymous	T	52	M	0	0.0648308	0	0	0	0
16	SNP	NC_000913	3331564	obgE	nonsynonymous	S	64	Y	0.109726	0	0.0815701	0	0	0
16	SNP	NC_000913	3331583	obgE	nonsynonymous	D	58	Y	0.182246	0	0	0	0	0
16	SNP	NC_000913	3331611	obgE	nonsynonymous	E	48	D	0	0	0	0.0697408	0	0
16	SNP	NC_000913	3638196	pitA	nonsynonymous	K	185	N	0	0	0	0	0.131343	0
16	SNP	NC_000913	3712882	yhjY	nonsynonymous	V	18	G	0	0	0.0764046	0	0	0
16	SNP	NC_000913	3712888	yhjY	nonsynonymous	A	16	G	0.0788059	0	0	0	0	0
16	SNP	NC_000913	3762366	rhsA	nonsynonymous	T	62	P	0	0	0	0	0.0688906	0
16	SNP	NC_000913	3762391	rhsA	nonsynonymous	L	70	R	0	0	0	0	0.100133	0
13	DEL	NC_000913	1145243	rluC	small_indel	-1bp	(+254/-485)	.	0	0	0	0.164606	1	0
16	SNP	NC_000913	3828980	xanP	nonsynonymous	Q	12	H	0	0	0	0.0767422	0	0
16	SNP	NC_000913	3972678	rffG	nonsynonymous	F	53	V	0	0	0	0.0791883	0	0
16	SNP	NC_000913	4005315	pldA	nonsynonymous	T	152	P	0	0	0	0.0594149	0	0
16	SNP	NC_000913	4021555	ubiB	nonsynonymous	P	444	T	0	0	0	0.058084	0	0
11	DEL	NC_000913	257908	[crl]	large_deletion	-776bp	(-1/+1)	.	1	?	1	1	1	10
16	SNP	NC_000913	4332339	basS	nonsynonymous	D	312	N	0.137076	0	0	0	0	0
16	SNP	NC_000913	4507992	insI1	nonsynonymous	T	209	R	?	?	?	1	?	0
16	SNP	NC_000913	2031648	dcm	nonsense	E	224	*	0.114357	0	0	0	0	0
16	SNP	NC_000913	55880	lptD	synonymous	I	410	I	0	0.0640726	0	0	0	0
16	SNP	NC_000913	164513	hrpB	synonymous	R	803	R	0.089859	0	0	0	0	0
16	SNP	NC_000913	164531	hrpB	synonymous	S	809	S	0	0	0	0.0711908	0	0
16	SNP	NC_000913	357806	cynR	synonymous	G	295	G	0	0.106791	0	0	0	0
16	SNP	NC_000913	493504	dnaX	synonymous	A	471	A	0	0	0	0	0.0926914	0
16	SNP	NC_000913	636414	ybdN	synonymous	R	52	R	0	0.0621629	0	0	0	0
16	SNP	NC_000913	814467	uvrB	synonymous	S	314	S	0.695708	0	0	0	0	0
16	SNP	NC_000913	1379731	ycjT	synonymous	G	616	G	0	0.0536876	0	0	0	0
16	SNP	NC_000913	1444166	ydbH	synonymous	G	372	G	0	0.0581837	0	0	0	0
16	SNP	NC_000913	2255025	rihB	synonymous	C	54	C	0	0.0555301	0	0	0	0
16	SNP	NC_000913	2381973	rbn	synonymous	G	122	G	0	0.0508757	0	0	0	0
16	SNP	NC_000913	2672382	hcaD	synonymous	A	112	A	0	0	0.0797133	0	0	0
16	SNP	NC_000913	2984720	yqeF	synonymous	A	291	A	0	0	0.0551605	0	0	0
16	SNP	NC_000913	3548571	malQ	synonymous	T	500	T	0	0	0.101326	0	0	0
16	SNP	NC_000913	4228021	yjbB	synonymous	A	97	A	0	0.0649247	0	0	0	0
16	SNP	NC_000913	4508284	insI1	synonymous	R	112	R	?	?	?	1	?	0
16	SNP	NC_000913	696544	glnV	noncoding	G	(73/75 nt)	T	0.065496	0	0	0	0	0
16	SNP	NC_000913	1287147	rttR;tpr	noncoding	T	(90/171 nt);30	G	0	0	0	0.0549731	0	0
16	SNP	NC_000913	1287152	rttR;tpr	noncoding	T	(85/171 nt);25	C	0	0.127403	0	0	0	0
16	SNP	NC_000913	1287220	rttR	noncoding	A	(17/171 nt)	T	0	0.189171	0	0	0	0
16	SNP	NC_000913	1287225	rttR	noncoding	C	(12/171 nt)	G	0	0	0	0.0590801	0	0
16	SNP	NC_000913	2521052	valX	noncoding	G	(2/76 nt)	T	0	0	0	0.0588732	0	0
16	SNP	NC_000913	2521174	valY	noncoding	G	(2/76 nt)	T	0	0	0	0.0582871	0	0
16	SNP	NC_000913	2947519	metW	noncoding	G	(23/77 nt)	T	0	0	0	0.0716734	0	0
16	SNP	NC_000913	2947522	metW	noncoding	C	(26/77 nt)	A	0	0	0	0.0723696	0	0
16	SNP	NC_000913	2947528	metW	noncoding	G	(32/77 nt)	T	0	0	0	0.0746698	0	0
16	SNP	NC_000913	2947551	metW	noncoding	T	(55/77 nt)	G	0	?	0	0.078949	0	0
16	SNP	NC_000913	4606220	leuP	noncoding	G	(67/87 nt)	T	0	0	0.0630078	0	0	0
16	SNP	NC_000913	4606221	leuP	noncoding	A	(66/87 nt)	C	0	0	0	0.0527482	0	0
16	SNP	NC_000913	4606244	leuP	noncoding	T	(43/87 nt)	A	0.108043	0	0.0798359	0.0791049	0	0
16	SNP	NC_000913	184230	yaeH/yaeI	intergenic	C	(-135/+27)	A	0	0	0.0728774	0	0	0
16	SNP	NC_000913	240190	yafV/ivy	intergenic	G	(-1/-153)	A	0	0	0	0	0.119891	0
16	SNP	NC_000913	422430	proY/malZ	intergenic	C	(+71/-88)	G	0	0	0	0.0701075	0	0
16	SNP	NC_000913	696836	glnW/glnU	intergenic	C	(-6/+29)	A	0.108344	0	0	0.0528498	0	0
16	SNP	NC_000913	696838	glnW/glnU	intergenic	G	(-8/+27)	C	0.0761852	0	0	0.0715919	0	0
16	SNP	NC_000913	696841	glnW/glnU	intergenic	G	(-11/+24)	T	0	0	0	0.0633807	0	0
16	SNP	NC_000913	696851	glnW/glnU	intergenic	T	(-21/+14)	G	0	0	0.0719805	0.0740066	0	0
16	SNP	NC_000913	696860	glnW/glnU	intergenic	G	(-30/+5)	T	0	0	0	0.0979514	0	0
16	SNP	NC_000913	819876	moaE/ybhL	intergenic	A	(+129/-8)	G	0	0.0534377	0	0	0	0
16	SNP	NC_000913	915211	ybjE/aqpZ	intergenic	C	(-354/+141)	G	0	0	0	0.0705824	0	0
16	SNP	NC_000913	1217105	ymgC/ycgG	intergenic	G	(+109/-223)	T	0	0	0	0.0897346	0	0
16	SNP	NC_000913	1286796	narI/rttR	intergenic	T	(+270/+270)	C	0	0.059598	0	0	0	0
16	SNP	NC_000913	1286831	narI/rttR	intergenic	T	(+305/+235)	G	0	0	0	0.0620103	0	0
16	SNP	NC_000913	1286859	narI/rttR	intergenic	T	(+333/+207)	G	0	0	0	0.0574102	0	0
16	SNP	NC_000913	1286965	narI/rttR	intergenic	A	(+439/+101)	C	0.103035	0	0	0.0589185	0	0
16	SNP	NC_000913	1287052	narI/rttR	intergenic	A	(+526/+14)	T	0	0.166546	0	0	0	0
16	SNP	NC_000913	1287339	tyrV/tyrT	intergenic	C	(-11/+199)	A	0	0.146652	0	0	0	0
16	SNP	NC_000913	1308714	clsA/yciY	intergenic	A	(-69/-74)	C	0	0	0	0.0608902	0	0
16	SNP	NC_000913	1308724	clsA/yciY	intergenic	A	(-79/-64)	C	0	0	0	0.0612411	0	0
16	SNP	NC_000913	1308734	clsA/yciY	intergenic	A	(-89/-54)	C	0	0	0	0.0777097	0	0
16	SNP	NC_000913	1530550	ydcD/yncI	intergenic	C	(+146/-36)	A	0	0	0	0	0.0956926	0
16	SNP	NC_000913	1901830	yoaE/manX	intergenic	G	(-245/-218)	A	0	0.0786824	0	0	0	0
16	SNP	NC_000913	2229190	yohP/dusC	intergenic	T	(+125/+248)	G	0	0	0	0.12259	0	0
16	SNP	NC_000913	2304522	eco/mqo	intergenic	G	(+129/+586)	T	0	0.216165	0	0	0	0
16	SNP	NC_000913	2460969	yfcZ/fadL	intergenic	A	(-35/-337)	G	0	0.0501227	0	0	0	0
16	SNP	NC_000913	2520898	gltX/valU	intergenic	G	(-226/-33)	T	0	0.0972614	0	0	0	0
16	SNP	NC_000913	2521028	valU/valX	intergenic	C	(+22/-23)	G	0	0	0	0.0713911	0	0
16	SNP	NC_000913	2521034	valU/valX	intergenic	G	(+28/-17)	T	0	0	0.0667758	0	0	0
16	SNP	NC_000913	2521035	valU/valX	intergenic	C	(+29/-16)	A	0.0583854	0	0	0	0	0
16	SNP	NC_000913	2521152	valX/valY	intergenic	A	(+26/-21)	T	0.124696	0	0	0	0	0
16	SNP	NC_000913	2817771	yqaB/argQ	intergenic	G	(-268/+13)	A	0	0.0827618	0	0	0	0
16	SNP	NC_000913	2872836	ftsB/ygbE	intergenic	A	(-16/+178)	C	0	0	0.0686359	0	0	0
16	SNP	NC_000913	2947477	metZ/metW	intergenic	G	(+14/-20)	T	0	0	0	0.0598993	0	0
16	SNP	NC_000913	2947578	metW/metV	intergenic	A	(+5/-29)	T	0.110265	?	0	0.120553	0	0
16	SNP	NC_000913	2947587	metW/metV	intergenic	A	(+14/-20)	T	0	?	0	0.105331	0	0
16	SNP	NC_000913	2947597	metW/metV	intergenic	A	(+24/-10)	T	0	0	0.138852	0	0	0
16	SNP	NC_000913	2947600	metW/metV	intergenic	A	(+27/-7)	T	0	0	0	0.069715	0	0
16	SNP	NC_000913	3042298	ygfZ/yqfA	intergenic	C	(+5/+191)	A	0	0	0	0.0516405	0	0
16	SNP	NC_000913	3046154	ygfF/gcvP	intergenic	G	(-253/+14)	T	0	0	0	0	0.142061	0
16	SNP	NC_000913	3233703	fadH/higA	intergenic	G	(+20/+25)	T	0	0	0	0.0914154	0	0
16	SNP	NC_000913	3233706	fadH/higA	intergenic	G	(+23/+22)	C	0	0	0	0.100471	0	0
16	SNP	NC_000913	3239612	alx/sstT	intergenic	A	(+67/-332)	C	0	0	0	0.0947886	0	0
16	SNP	NC_000913	3269955	yhaC/rnpB	intergenic	G	(+353/+261)	T	0	0	0	0.0623159	0	0
16	SNP	NC_000913	3270045	yhaC/rnpB	intergenic	T	(+443/+171)	A	0	0	0	0.0613475	0	0
16	SNP	NC_000913	3270047	yhaC/rnpB	intergenic	C	(+445/+169)	G	0.107821	0	0	0	0	0
16	SNP	NC_000913	3270175	yhaC/rnpB	intergenic	C	(+573/+41)	A	0	0.209331	0	0	0	0
16	SNP	NC_000913	3491708	yhfG/ppiA	intergenic	G	(-88/+17)	T	0	0	0	0.0797095	0	0
16	SNP	NC_000913	3608719	zntA/tusA	intergenic	G	(+70/+32)	T	0.127833	0	0	0	0	0
16	SNP	NC_000913	3781152	lldD/trmL	intergenic	A	(+135/-63)	C	0	0	0	0.0697451	0	0
16	SNP	NC_000913	4079283	yiiD/yiiE	intergenic	T	(+845/-14)	C	0	0.0784478	0	0	0	0
16	SNP	NC_000913	4153472	ppc/argE	intergenic	C	(-374/+224)	A	0	0.12886	0	0	0	0
16	SNP	NC_000913	4392458	glyV/glyX	intergenic	C	(+23/-14)	A	0	0.233262	0	0	0	0
16	SNP	NC_000913	4591621	yjiY/tsr	intergenic	C	(-342/-36)	T	0	0.0740314	0	0	0	0
16	SNP	NC_000913	4606195	leuV/leuP	intergenic	T	(-30/+5)	G	0	0	0	0.0517797	0	0
16	SNP	NC_000913	4606294	leuP/leuQ	intergenic	G	(-8/+21)	T	0	0	0	0.0769448	0	0
16	MOB	NC_000913	122933	pdhR/aceE	mobile_element_insertion	IS30	(+77/-83)	.	0	0	0	0	0.446735	0
12	DEL	NC_000913	257908	[crl]	large_deletion	-776bp	(+254/-485)	.	1	?	?	1	1	10
16	MOB	NC_000913	1293033	hns/tdk	mobile_element_insertion	IS1	(-111/-486)	.	1	0	0	0	0	0
13	DEL	NC_000913	257908	[crl]	large_deletion	-776bp	(316/327 nt)	.	1	1	1	1	1	10
16	DEL	NC_000913	83597	leuA/leuL	small_indel	-1bp	(-68/+25)	.	1	0	0	0	0	0
16	DEL	NC_000913	1018980	matP/ompA	small_indel	-1bp	(304/960 nt)	.	1	0	0	0	0	0
16	DEL	NC_000913	1145243	rluC	small_indel	-1bp	(-1/+1)	.	0	0	0	0	0.0743713	0
16	DEL	NC_000913	3490219	argD/pabA	small_indel	-1bp		.	0	0.0547771	0	0	0	0
16	DEL	NC_000913	3565981	glgP	small_indel	(T) 7 to 6		.	0	0	0	0	1	0
16	SUB	NC_000913	4507994	insI1	small_indel	2bp +GT	.	.	?	?	?	1	?	0
17	SNP	NC_000913	123543	aceE	nonsynonymous	S	176	F	0	0.142427	0.169333	0	0	0
17	SNP	NC_000913	123807	aceE	nonsynonymous	R	264	H	0.134732	0	0	0	0	0
17	SNP	NC_000913	124604	aceE	nonsynonymous	E	530	K	0	0	0.0507936	0	0	0
17	SNP	NC_000913	124826	aceE	nonsynonymous	G	604	S	0.0544243	0	0	0	0	0
14	DEL	NC_000913	257908	[crl]	large_deletion	-776bp	(304/960 nt)	.	1	1	1	1	1	10
17	SNP	NC_000913	129730	yacH	nonsynonymous	R	511	S	0	0.109927	0	0	0	0
17	SNP	NC_000913	129735	yacH	nonsynonymous	A	509	E	0	0.10298	0	0	0	0
17	SNP	NC_000913	129765	yacH	nonsynonymous	I	499	N	0	0.0725021	0	0	0	0
17	SNP	NC_000913	302504	paoA	nonsynonymous	T	24	P	0.057653	0	0	0	0	0
17	SNP	NC_000913	308204	ecpC	nonsynonymous	S	377	A	0	0	0	0.0940242	0	0
17	SNP	NC_000913	323070	ykgF	nonsynonymous	A	245	T	0	0.0507636	0	0	0	0
17	SNP	NC_000913	423509	malZ	nonsynonymous	D	331	A	0	0	0.059474	0	0	0
17	SNP	NC_000913	423545	malZ	nonsynonymous	E	343	A	0	0	0.113876	0	0	0
17	SNP	NC_000913	675421	ybeL	nonsynonymous	P	135	Q	0	0	0	0.069243	0	0
17	SNP	NC_000913	942966	dmsA	nonsynonymous	D	670	Y	0	0	0	0.0675855	0	0
17	SNP	NC_000913	943344	dmsA	nonsynonymous	S	796	T	0	0.0616446	0	0	0	0
17	SNP	NC_000913	1092267	pgaA	nonsynonymous	R	8	K	0	0.0697818	0	0	0	0
17	SNP	NC_000913	1123092	yceB	nonsynonymous	L	61	Q	0	0	0.0987692	0	0	0
17	SNP	NC_000913	1172653	mfd	nonsynonymous	V	438	M	0.0501032	0	0	0	0	0
17	SNP	NC_000913	1207913	stfP	nonsynonymous	N	138	T	0	0	0.064743	0	0	0
17	SNP	NC_000913	1708751	rsxC	nonsynonymous	E	611	D	0	0	0.0569825	0	0	0
17	SNP	NC_000913	1759035	sufE	nonsynonymous	F	86	V	0	0	0.0622015	0	0	0
17	SNP	NC_000913	2237892	mglA	nonsynonymous	M	466	I	0	0.0534029	0	0	0	0
17	SNP	NC_000913	2385718	yfbK	nonsynonymous	R	2	L	0	0.0742021	0	0	0	0
17	SNP	NC_000913	2521857	xapR	nonsynonymous	D	207	E	0	0	0	0	0.112732	0
17	SNP	NC_000913	2578081	maeB	nonsynonymous	K	99	N	0	0.0532355	0	0	0	0
17	SNP	NC_000913	2672392	hcaD	nonsynonymous	P	116	A	0	0	0.064054	0	0	0
17	SNP	NC_000913	2672395	hcaD	nonsynonymous	L	117	V	0	0	0.0817795	0	0	0
17	SNP	NC_000913	2672425	hcaD	nonsynonymous	T	127	S	0.0593872	0	0	0.0878377	0	0
17	SNP	NC_000913	2672436	hcaD	nonsynonymous	H	130	Q	0	0	0	0.1089	0	0
17	SNP	NC_000913	3011981	yqeA	nonsynonymous	V	174	G	0.054544	0	0	0	0	0
17	SNP	NC_000913	3096804	rdgB	nonsynonymous	T	42	P	0	0	0.0716085	0	0	0
17	SNP	NC_000913	3096861	rdgB	nonsynonymous	T	61	P	0	0	0.0665908	0	0	0
17	SNP	NC_000913	3171654	qseC	nonsynonymous	G	391	C	0	0.0557284	0	0	0	0
17	SNP	NC_000913	3234211	higB	nonsynonymous	I	82	K	0	0.0514169	0	0	0	0
17	SNP	NC_000913	3263521	tdcD	nonsynonymous	V	47	E	0	0	0	0.0582223	0	0
17	SNP	NC_000913	3263522	tdcD	nonsynonymous	V	47	L	0	0.144567	0	0	0	0
17	SNP	NC_000913	3408009	panF	nonsynonymous	F	135	V	0	0	0.0689535	0	0	0
17	SNP	NC_000913	3440069	rpoA	nonsynonymous	W	321	R	0.210627	0	0	0	0	0
17	SNP	NC_000913	3440108	rpoA	nonsynonymous	A	308	T	0.0709157	0	0	0	0	0
17	SNP	NC_000913	3548559	malQ	nonsynonymous	E	504	D	0.0673637	0	0	0	0	0
17	SNP	NC_000913	3566223	glgP	nonsynonymous	G	120	D	0	0	0	0	0.0798097	0
17	SNP	NC_000913	3712879	yhjY	nonsynonymous	V	19	G	0	0	0	0.0528708	0	0
17	SNP	NC_000913	3712882	yhjY	nonsynonymous	V	18	G	0	0	0.0802431	0	0	0
17	SNP	NC_000913	3762288	rhsA	nonsynonymous	C	36	G	0	0	0	0	0.06429	0
17	SNP	NC_000913	3762295	rhsA	nonsynonymous	V	38	G	0	0	0	0	0.0513778	0
14	DEL	NC_000913	1145243	rluC	small_indel	-1bp	(-266/-35)	.	0	0.753685	0.692796	1	1	0
17	SNP	NC_000913	3828980	xanP	nonsynonymous	Q	12	H	0	0	0.0612011	0	0	0
17	SNP	NC_000913	3972684	rffG	nonsynonymous	F	55	V	0	0	0	0.0618587	0	0
17	SNP	NC_000913	3998118	uvrD	nonsynonymous	L	46	V	0	0	0.0558105	0	0	0
17	SNP	NC_000913	4104581	cpxA	nonsynonymous	F	132	S	0	0	0	0.124332	0.0829163	0
15	DEL	NC_000913	257908	[crl]	large_deletion	-776bp	(359/960 nt)	.	1	1	1	1	1	10
17	SNP	NC_000913	4181647	rpoB	nonsynonymous	T	135	P	0	0	0.0830412	0	0.569034	0
17	SNP	NC_000913	4182791	rpoB	nonsynonymous	D	516	G	0	0.118924	0.0960846	0	0	0
17	SNP	NC_000913	4293138	nrfE	nonsynonymous	S	543	R	0	0	0.0831957	0	0	0
17	SNP	NC_000913	4471684	pyrB	nonsynonymous	P	238	S	0	0.054841	0.055676	0	0.575979	0
17	SNP	NC_000913	4507992	insI1	nonsynonymous	T	209	R	?	?	1	?	?	0
17	SNP	NC_000913	123437	aceE	nonsense	Q	141	*	0.103848	0	0	0	0	0
17	SNP	NC_000913	124346	aceE	nonsense	E	444	*	0	0.105321	0.133287	0	0	0
17	SNP	NC_000913	124753	aceE	nonsense	W	579	*	0.0605464	0	0	0	0	0
16	DEL	NC_000913	257908	[crl]	large_deletion	-776bp	(+43/+33)	.	1	1	?	1	1	10
17	SNP	NC_000913	1301795	oppA	nonsense	W	205	*	0.067059	0	0	0	0	0
17	SNP	NC_000913	1995158	uvrY	nonsense	K	68	*	0.230306	0	0	0	0	0
17	SNP	NC_000913	3440067	rpoA	nonsense	W	321	*	0.717453	0	0	0	0	0
17	SNP	NC_000913	151734	yadL	synonymous	V	166	V	0	0	0	0	0.126427	0
17	SNP	NC_000913	357806	cynR	synonymous	G	295	G	0	0.0621395	0	0	0	0
17	SNP	NC_000913	935584	ftsK	synonymous	P	787	P	0	0.196169	0	0	0	0
17	SNP	NC_000913	1962664	flhE	synonymous	R	103	R	0	0.0579481	0	0	0	0
17	SNP	NC_000913	2513113	nupC	synonymous	D	24	D	0	0.133749	0.155478	0	0	0
17	SNP	NC_000913	2570492	eutE	synonymous	G	420	G	0	0	0.0641518	0	0	0
17	SNP	NC_000913	2672382	hcaD	synonymous	A	112	A	0	0	0	0.0832729	0	0
17	SNP	NC_000913	3263505	tdcD	synonymous	P	52	P	0.0829878	0	0	0	0	0
17	SNP	NC_000913	3828977	xanP	synonymous	A	11	A	0	0	0.0530562	0.058423	0	0
17	SNP	NC_000913	4293143	nrfE	synonymous	G	544	G	0	0	0.0667043	0	0	0
17	SNP	NC_000913	1287177	rttR	noncoding	C	(60/171 nt)	A	0	0	0.0570312	0	0	0
17	SNP	NC_000913	1287187	rttR	noncoding	A	(50/171 nt)	T	0	0.070693	0	0	0	0
17	SNP	NC_000913	1287220	rttR	noncoding	A	(17/171 nt)	T	0	0.071877	0	0	0	0
17	SNP	NC_000913	1287269	tyrV	noncoding	T	(60/85 nt)	A	0	0.0949407	0	0	0	0
17	SNP	NC_000913	2521052	valX	noncoding	G	(2/76 nt)	T	0	0	0.075367	0	0	0
17	SNP	NC_000913	2521174	valY	noncoding	G	(2/76 nt)	T	0.088583	0	0.0624442	0.0673923	0	0
17	SNP	NC_000913	2521177	valY	noncoding	G	(5/76 nt)	T	0.07513	0	0	0	0	0
17	SNP	NC_000913	2726981	rrlG	noncoding	C	(2204/2904 nt)	G	1	?	?	?	?	0
17	SNP	NC_000913	2818220	argY	noncoding	A	(55/77 nt)	C	0.0654998	0	0	0	0	0
17	SNP	NC_000913	2947418	metZ	noncoding	G	(32/77 nt)	T	0	0	0.0573096	0	0	0
17	SNP	NC_000913	2947609	metV	noncoding	C	(3/77 nt)	A	0	0	0.14105	0	0	0
17	SNP	NC_000913	3424661	rrlD	noncoding	C	(2123/2904 nt)	A	0	0.0928173	0	0	0	0
17	SNP	NC_000913	3648307	agrB	noncoding	C	(14/84 nt)	A	0	0.0817313	0	0	0	0
17	SNP	NC_000913	4606220	leuP	noncoding	G	(67/87 nt)	T	0	0	0.0631285	0	0	0
17	SNP	NC_000913	4606221	leuP	noncoding	A	(66/87 nt)	C	0	0	0.0511813	0	0	0
17	SNP	NC_000913	4606239	leuP	noncoding	A	(48/87 nt)	G	0	0.205659	0	0	0	0
17	SNP	NC_000913	4606244	leuP	noncoding	T	(43/87 nt)	A	0.0790796	0	0.0745363	0.0857401	0	0
17	SNP	NC_000913	4606246	leuP	noncoding	A	(41/87 nt)	C	0	0	0	0.0554323	0	0
17	SNP	NC_000913	4606337	leuQ	noncoding	A	(65/87 nt)	C	0	0	0	0.0567341	0	0
17	SNP	NC_000913	107563	lpxC/secM	intergenic	A	(+89/-142)	T	0.0999632	0	0	0	0	0
17	SNP	NC_000913	422425	proY/malZ	intergenic	C	(+66/-93)	G	0	0	0	0.0552511	0	0
17	SNP	NC_000913	422500	proY/malZ	intergenic	C	(+141/-18)	G	0.057281	0	0	0	0	0
17	SNP	NC_000913	696641	glnV/metU	intergenic	A	(-25/+23)	T	0.0610604	0	0	0	0	0
17	SNP	NC_000913	696836	glnW/glnU	intergenic	C	(-6/+29)	A	0.109962	0	0.0550294	0.0853195	0	0
17	SNP	NC_000913	696838	glnW/glnU	intergenic	G	(-8/+27)	C	0.118831	0	0	0	0	0
17	SNP	NC_000913	696842	glnW/glnU	intergenic	G	(-12/+23)	C	0.09093	0	0.0720501	0	0	0
17	SNP	NC_000913	696851	glnW/glnU	intergenic	T	(-21/+14)	G	0.0751386	0	0.0569043	0.0776362	0	0
17	SNP	NC_000913	696860	glnW/glnU	intergenic	G	(-30/+5)	T	0	0	0.0989075	0	0	0
17	SNP	NC_000913	1074049	rutA/rutR	intergenic	G	(-38/-193)	C	0	0.0588326	0	0	0	0
17	SNP	NC_000913	1263628	lolB/hemA	intergenic	G	(-128/-86)	A	0	0	0.0736713	0	0	0
17	SNP	NC_000913	1286796	narI/rttR	intergenic	T	(+270/+270)	C	0	0.0591211	0	0	0	0
17	SNP	NC_000913	1286965	narI/rttR	intergenic	A	(+439/+101)	C	0	0	0.10047	0	0	0
17	SNP	NC_000913	1287009	narI/rttR	intergenic	A	(+483/+57)	T	0	0.0663056	0	0	0	0
17	SNP	NC_000913	1308738	clsA/yciY	intergenic	T	(-93/-50)	G	0.0813866	0	0	0	0	0
17	SNP	NC_000913	1428777	insH1/lomR	intergenic	A	(-51/-18)	G	0	0.0576291	0	0	0	0
17	SNP	NC_000913	2304506	eco/mqo	intergenic	C	(+113/+602)	A	0	0.110965	0	0	0	0
17	SNP	NC_000913	2304522	eco/mqo	intergenic	G	(+129/+586)	T	0	0.121033	0	0	0	0
17	SNP	NC_000913	2304523	eco/mqo	intergenic	G	(+130/+585)	C	0	0.107681	0	0	0	0
17	SNP	NC_000913	2304636	eco/mqo	intergenic	C	(+243/+472)	G	0	0.117294	0	0	0	0
17	SNP	NC_000913	2304762	eco/mqo	intergenic	T	(+369/+346)	C	0	0.106954	0	0	0	0
17	SNP	NC_000913	2304763	eco/mqo	intergenic	G	(+370/+345)	T	0	0.140081	0	0	0	0
17	SNP	NC_000913	2521040	valU/valX	intergenic	A	(+34/-11)	T	0.0736313	0	0	0	0	0
17	SNP	NC_000913	2521152	valX/valY	intergenic	A	(+26/-21)	T	0	0	0	0.0723662	0	0
17	SNP	NC_000913	2521163	valX/valY	intergenic	G	(+37/-10)	C	0	0	0.058938	0	0	0
17	SNP	NC_000913	2538579	yfeS/cysM	intergenic	T	(+96/+93)	A	0	0.0558519	0	0	0	0
17	SNP	NC_000913	2621117	upp/purM	intergenic	C	(-245/-80)	G	0	0.060349	0	0	0	0
17	SNP	NC_000913	2947484	metZ/metW	intergenic	A	(+21/-13)	C	0	0	0.0774784	0	0	0
17	SNP	NC_000913	2947493	metZ/metW	intergenic	G	(+30/-4)	C	0	0	0	0.0913711	0	0
17	SNP	NC_000913	2947586	metW/metV	intergenic	G	(+13/-21)	T	0	0	0	0.150634	0	0
17	SNP	NC_000913	2947587	metW/metV	intergenic	A	(+14/-20)	C	0	0	0.0991383	0	0	0
17	SNP	NC_000913	2947594	metW/metV	intergenic	A	(+21/-13)	C	0.138542	0	0	0	0	0
17	SNP	NC_000913	2947596	metW/metV	intergenic	C	(+23/-11)	G	0	0	0	0.107779	0	0
17	SNP	NC_000913	2947597	metW/metV	intergenic	A	(+24/-10)	T	0.112875	0	0.107023	0	0	0
17	SNP	NC_000913	2947604	metW/metV	intergenic	T	(+31/-3)	G	0.0833802	0	0	0	0	0
17	SNP	NC_000913	3239556	alx/sstT	intergenic	G	(+11/-388)	C	0	0	0	0.0548701	0	0
17	SNP	NC_000913	3239612	alx/sstT	intergenic	A	(+67/-332)	C	0	0	0.0851202	0	0	0
17	SNP	NC_000913	3269950	yhaC/rnpB	intergenic	C	(+348/+266)	A	0	0.134304	0	0	0	0
17	SNP	NC_000913	3269956	yhaC/rnpB	intergenic	T	(+354/+260)	A	0	0	0.0649023	0	0	0
17	SNP	NC_000913	3270158	yhaC/rnpB	intergenic	T	(+556/+58)	A	0	0	0.0505972	0	0	0
17	SNP	NC_000913	3270168	yhaC/rnpB	intergenic	T	(+566/+48)	A	0	0.167691	0	0	0	0
17	SNP	NC_000913	3270175	yhaC/rnpB	intergenic	C	(+573/+41)	A	0	0	0.0593667	0	0	0
17	SNP	NC_000913	3423552	rrfF/thrV	intergenic	C	(-10/+28)	A	0.0877271	0	0	0	0	0
17	SNP	NC_000913	3959462	ilvC/ppiC	intergenic	T	(+17/+70)	G	0	0	0.0639338	0	0	0
17	SNP	NC_000913	4070483	yihR/yihS	intergenic	A	(-82/+32)	C	0	0	0.0803828	0.101406	0	0
17	SNP	NC_000913	4070487	yihR/yihS	intergenic	G	(-86/+28)	C	0	0	0.0671234	0	0	0
17	SNP	NC_000913	4153587	ppc/argE	intergenic	G	(-489/+109)	T	0	0.0902376	0	0	0	0
17	SNP	NC_000913	4296051	gltP/yjcO	intergenic	C	(+257/+385)	A	0	0.0519233	0	0	0	0
17	SNP	NC_000913	4606060	yjjZ/leuV	intergenic	G	(+20/+19)	C	0	0	0	0.0881782	0	0
17	SNP	NC_000913	4606198	leuV/leuP	intergenic	T	(-33/+2)	G	0	0	0.0591388	0	0	0
15	DEL	NC_000913	1145298	rluC	small_indel	-1bp	(719/1632 nt)	.	0	0.0518394	0	0.800632	0.148749	0
17	MOB	NC_000913	124950	aceE	mobile_element_insertion	IS30	(1934-1935/2664 nt)	.	0	0	0.12	0	0	0
17	MOB	NC_000913	1995398	uvrY/yecF	mobile_element_insertion	IS5	(-39/-417)	.	0.0634921	0	0	0	0	0
17	MOB	NC_000913	1995402	uvrY/yecF	mobile_element_insertion	IS5	(-43/-406)	.	0.166667	0	0	0	0	0
17	MOB	NC_000913	3564707	glgP	mobile_element_insertion	IS3	(1873-1875/2448 nt)	.	0	0	0	0	0.0833333	0
17	INS	NC_000913	783914	zitB	small_indel	+C	(910/942 nt)	.	0	0	0	0	1	0
17	INS	NC_000913	3234210	higB	small_indel	+G	(246/315 nt)	.	0	0.0519485	0	0	0	0
17	INS	NC_000913	3657690	hdeD/arrS	small_indel	+A	(+123/+296)	.	0	0.0634923	0	0	0	0
17	DEL	NC_000913	123131	aceE	small_indel	-1bp	(115/2664 nt)	.	0.0807528	0	0	0	0	0
17	DEL	NC_000913	1145243	rluC	small_indel	-1bp	(-1/+1)	.	0	0	0	0	0.0947075	0
17	DEL	NC_000913	2915388	barA	small_indel	-22bp		.	0.181752	0	0	0	0	0
18	SNP	NC_000913	1162	thrA	nonsynonymous	F	276	V	0	0	0	0.0550294	0	0
18	SNP	NC_000913	129715	yacH	nonsynonymous	T	516	P	0	0.0564179	0	0	0	0
18	SNP	NC_000913	129735	yacH	nonsynonymous	A	509	E	0	0.0705762	0	0	0	0
18	SNP	NC_000913	129765	yacH	nonsynonymous	I	499	N	0	0.0888338	0	0	0	0
18	SNP	NC_000913	164502	hrpB	nonsynonymous	A	800	P	0.130464	0	0	0	0	0
18	SNP	NC_000913	164508	hrpB	nonsynonymous	T	802	P	0.0967875	0	0	0	0	0
18	SNP	NC_000913	262204	proA	nonsynonymous	E	234	D	0	0.0562263	0	0	0	0
18	SNP	NC_000913	302480	paoA	nonsynonymous	S	32	R	0	0	0.123744	0	0	0
18	SNP	NC_000913	302504	paoA	nonsynonymous	T	24	P	0	0	0.0557237	0	0	0
18	SNP	NC_000913	347698	prpR	nonsynonymous	G	249	V	0	0.054739	0	0	0	0
18	SNP	NC_000913	357826	cynR	nonsynonymous	K	289	E	0	0.0671191	0	0	0	0
18	SNP	NC_000913	357827	cynR	nonsynonymous	D	288	E	0	0.0675588	0	0	0	0
18	SNP	NC_000913	445131	yajQ	nonsynonymous	G	150	V	0	0.0959373	0	0	0	0
18	SNP	NC_000913	682859	hscC	nonsynonymous	D	179	Y	0.0700207	0	0	0	0	0
18	SNP	NC_000913	682870	hscC	nonsynonymous	G	175	V	0	0	0	0.097003	0	0
18	SNP	NC_000913	735828	ybfC	nonsynonymous	I	60	N	0	0	0	0.397799	0	0
18	SNP	NC_000913	825093	ybhR	nonsynonymous	D	339	V	0	0	0	0	0.121861	0
18	SNP	NC_000913	935548	ftsK	nonsynonymous	Q	775	H	0	0.126574	0	0	0	0
18	SNP	NC_000913	935565	ftsK	nonsynonymous	P	781	Q	0	0	0	0.0600791	0	0
18	SNP	NC_000913	1004134	ycbF	nonsynonymous	N	63	T	0.0901027	0	0	0.0737019	0	0
18	SNP	NC_000913	1019734	ompA	nonsynonymous	P	107	Q	0	0.109638	0	0	0	0
18	SNP	NC_000913	1020017	ompA	nonsynonymous	A	13	S	0.0500216	0	0	0	0	0
18	SNP	NC_000913	1288545	purU	nonsynonymous	C	27	Y	0	0.076437	0	0	0	0
18	SNP	NC_000913	1708790	rsxC	nonsynonymous	E	624	D	0	0.153488	0	0	0	0
18	SNP	NC_000913	1708982	rsxC	nonsynonymous	E	688	D	0	0.104871	0	0	0	0
18	SNP	NC_000913	1769927	ydiK	nonsynonymous	S	285	I	0	0.0523481	0	0	0	0
18	SNP	NC_000913	1864708	yeaD	nonsynonymous	Q	287	K	0	0	0	0.058898	0	0
18	SNP	NC_000913	2357780	yfaD	nonsynonymous	A	293	S	0	0	0.0567122	0	0	0
18	SNP	NC_000913	2463543	yfdF	nonsynonymous	D	178	Y	0	0	0	0	0.193039	0
18	SNP	NC_000913	2672429	hcaD	nonsynonymous	L	128	Q	0	0	0.0968466	0	0	0
18	SNP	NC_000913	2984739	yqeF	nonsynonymous	P	285	Q	0	0	0.0625706	0	0	0
18	SNP	NC_000913	3096861	rdgB	nonsynonymous	T	61	P	0	0	0	0.0853672	0	0
18	SNP	NC_000913	3131406	yghQ	nonsynonymous	V	335	F	0	0.0993519	0	0	0	0
18	SNP	NC_000913	3215347	mug	nonsynonymous	Q	43	K	0	0	0	0	0.125501	0
18	SNP	NC_000913	3331552	obgE	nonsynonymous	E	68	A	0	0	0	0.166545	0	0
18	SNP	NC_000913	3331589	obgE	nonsynonymous	L	56	I	0	0	0	0.0574951	0	0
18	SNP	NC_000913	3331611	obgE	nonsynonymous	E	48	D	0	0	0	0.0711546	0	0
18	SNP	NC_000913	3407983	panF	nonsynonymous	L	126	R	0	0.0793991	0	0	0	0
18	SNP	NC_000913	3408009	panF	nonsynonymous	F	135	V	0	0	0	0.0541983	0	0
18	SNP	NC_000913	3445720	rplF	nonsynonymous	I	141	F	0.148047	0	0	0	0	0
18	SNP	NC_000913	3470566	tufA	nonsynonymous	T	255	N	1	?	?	?	0	0
18	SNP	NC_000913	3471152	tufA	nonsynonymous	G	60	S	0.268767	0	0	0	0	0
18	SNP	NC_000913	3531083	yhgE	nonsynonymous	D	453	Y	0	0	0	0	0.14305	0
18	SNP	NC_000913	3583578	insA	nonsynonymous	C	32	W	?	?	?	1	0	0
18	SNP	NC_000913	3712862	yhjY	nonsynonymous	L	25	I	0	0	0.109838	0	0	0
18	SNP	NC_000913	3732213	xylG	nonsynonymous	L	5	I	0	0	0	0	0.0504985	0
18	SNP	NC_000913	3762391	rhsA	nonsynonymous	L	70	R	0	0	0	0	0.103392	0
18	SNP	NC_000913	3828980	xanP	nonsynonymous	Q	12	H	0.0507298	0	0	0.0748219	0	0
18	SNP	NC_000913	3972684	rffG	nonsynonymous	F	55	V	0.0724077	0	0	0	0	0
18	SNP	NC_000913	4005315	pldA	nonsynonymous	T	152	P	0	0	0	0.0699701	0	0
18	SNP	NC_000913	4005324	pldA	nonsynonymous	D	155	Y	0.132414	0	0	0	0	0
18	SNP	NC_000913	4005334	pldA	nonsynonymous	M	158	R	0.0635667	0	0	0	0	0
18	SNP	NC_000913	4122625	ftsN	nonsynonymous	T	239	P	0	0	0	0	0.111717	0
18	SNP	NC_000913	4183814	rpoB	nonsynonymous	V	857	E	0	0	0	0	0.185515	0
18	SNP	NC_000913	4293139	nrfE	nonsynonymous	S	543	T	0	0	0	0.0542231	0	0
18	SNP	NC_000913	4439045	ytfJ	nonsynonymous	A	73	E	0	0	0.0587759	0	0	0
18	SNP	NC_000913	124089	aceE	nonsense	W	358	*	0.31203	0	0	0	0	0
18	SNP	NC_000913	825206	ybhR	nonsense	Y	301	*	0	0	0.0647078	0	0	0
18	SNP	NC_000913	3096822	rdgB	nonsense	E	48	*	0	0	0	0	0.129087	0
18	SNP	NC_000913	3440067	rpoA	nonsense	W	321	*	0.0563893	0	0	0	0	0
18	SNP	NC_000913	4201113	yjaH	nonsense	S	183	*	0	0	0.111705	0	0	0
18	SNP	NC_000913	129734	yacH	synonymous	A	509	A	0	0.0920596	0	0	0	0
18	SNP	NC_000913	357806	cynR	synonymous	G	295	G	0	0.0679536	0	0	0	0
18	SNP	NC_000913	935584	ftsK	synonymous	P	787	P	0	0.204267	0	0	0	0
18	SNP	NC_000913	1478714	ynbB	synonymous	I	163	I	0	0.0689178	0	0	0	0
18	SNP	NC_000913	1652908	rspB	synonymous	T	336	T	0	0.0512462	0	0	0	0
18	SNP	NC_000913	1662337	ynfF	synonymous	R	594	R	0	0	0	0	0.118668	0
18	SNP	NC_000913	1662502	ynfF	synonymous	A	649	A	0	0.133376	0.184167	0.209663	0	0
18	SNP	NC_000913	1708889	rsxC	synonymous	A	657	A	0	0.122154	0	0	0	0
18	SNP	NC_000913	1708910	rsxC	synonymous	A	664	A	0	0.108763	0	0	0	0
18	SNP	NC_000913	1708916	rsxC	synonymous	K	666	K	0	0.108148	0	0	0	0
18	SNP	NC_000913	1708943	rsxC	synonymous	E	675	E	0	0.0690203	0	0	0	0
18	SNP	NC_000913	1708976	rsxC	synonymous	A	686	A	0	0.169032	0	0	0	0
18	SNP	NC_000913	1720340	slyB	synonymous	R	155	R	0	0	0	0.076746	0	0
18	SNP	NC_000913	2672382	hcaD	synonymous	A	112	A	0	0	0	0.0702739	0	0
18	SNP	NC_000913	2718265	yfiF	synonymous	G	88	G	0	0	0.0635929	0	0	0
18	SNP	NC_000913	3362956	yhcD	synonymous	S	50	S	0.0659389	0	0	0	0	0
18	SNP	NC_000913	3998078	uvrD	synonymous	G	32	G	0	0	0.121547	0	0	0
18	SNP	NC_000913	4586675	hsdR	synonymous	P	29	P	0	0.072113	0	0	0	0
18	SNP	NC_000913	696579	glnV	noncoding	A	(38/75 nt)	T	0	0.0929136	0	0	0	0
18	SNP	NC_000913	696584	glnV	noncoding	G	(33/75 nt)	A	0	0.0596933	0	0	0	0
18	SNP	NC_000913	696587	glnV	noncoding	T	(30/75 nt)	A	0	0.0620217	0	0	0	0
18	SNP	NC_000913	781379	lysZ	noncoding	C	(11/76 nt)	A	0	0.0899682	0	0	0	0
18	SNP	NC_000913	781385	lysZ	noncoding	T	(17/76 nt)	A	0	0.0558829	0	0	0	0
18	SNP	NC_000913	1287152	rttR;tpr	noncoding	T	(85/171 nt);25	C	0	0.0787258	0	0	0	0
18	SNP	NC_000913	1287215	rttR	noncoding	T	(22/171 nt)	C	0	0.0890541	0	0	0	0
18	SNP	NC_000913	1287220	rttR	noncoding	A	(17/171 nt)	T	0.0533996	0	0	0	0	0
18	SNP	NC_000913	1287225	rttR	noncoding	C	(12/171 nt)	G	0.0696883	0	0	0	0	0
18	SNP	NC_000913	1287263	tyrV	noncoding	C	(66/85 nt)	A	0	0.14509	0	0	0	0
18	SNP	NC_000913	1287264	tyrV	noncoding	G	(65/85 nt)	T	0	0.107253	0	0	0	0
18	SNP	NC_000913	1287269	tyrV	noncoding	T	(60/85 nt)	A	0	0.128079	0	0	0	0
18	SNP	NC_000913	1287272	tyrV	noncoding	G	(57/85 nt)	T	0	0.0841823	0	0	0	0
18	SNP	NC_000913	1287296	tyrV	noncoding	G	(33/85 nt)	T	0	0.129783	0	0	0	0
18	SNP	NC_000913	1287313	tyrV	noncoding	G	(16/85 nt)	T	0	0.113753	0	0	0	0
18	SNP	NC_000913	1287319	tyrV	noncoding	G	(10/85 nt)	T	0	0.0667787	0	0	0	0
18	SNP	NC_000913	2521052	valX	noncoding	G	(2/76 nt)	T	0	0	0	0.0517416	0	0
18	SNP	NC_000913	2521078	valX	noncoding	C	(28/76 nt)	A	0	0	0.0566206	0	0	0
18	SNP	NC_000913	4606118	leuV	noncoding	G	(48/87 nt)	A	0	0.0951157	0	0	0	0
18	SNP	NC_000913	4606144	leuV	noncoding	C	(22/87 nt)	A	0	0	0	0.0603924	0	0
18	SNP	NC_000913	4606220	leuP	noncoding	G	(67/87 nt)	T	0.0607462	0	0	0	0	0
18	SNP	NC_000913	4606221	leuP	noncoding	A	(66/87 nt)	C	0	0	0	0.0682821	0	0
18	SNP	NC_000913	4606230	leuP	noncoding	G	(57/87 nt)	T	0	0	0	0.0533891	0	0
18	SNP	NC_000913	4606244	leuP	noncoding	T	(43/87 nt)	A	0.111464	0	0	0.0621147	0	0
18	SNP	NC_000913	4606246	leuP	noncoding	A	(41/87 nt)	C	0.0719833	0	0.0623941	0.0565743	0	0
18	SNP	NC_000913	4606354	leuQ	noncoding	G	(48/87 nt)	A	0	0.178696	0	0	0	0
18	SNP	NC_000913	107563	lpxC/secM	intergenic	A	(+89/-142)	T	0	0	0	0.102083	0	0
18	SNP	NC_000913	127820	aceF/lpd	intergenic	G	(+233/-92)	T	0	0	0	0	0.0787573	0
18	SNP	NC_000913	422429	proY/malZ	intergenic	T	(+70/-89)	G	0.244975	0	0	0	0	0
18	SNP	NC_000913	422470	proY/malZ	intergenic	C	(+111/-48)	G	0	0	0.066534	0	0	0
18	SNP	NC_000913	696836	glnW/glnU	intergenic	C	(-6/+29)	A	0.0829291	0	0	0	0	0
18	SNP	NC_000913	696838	glnW/glnU	intergenic	G	(-8/+27)	C	0.0773077	0	0.0910878	0	0	0
18	SNP	NC_000913	696841	glnW/glnU	intergenic	G	(-11/+24)	T	0	0	0.0812707	0.0855994	0	0
18	SNP	NC_000913	696851	glnW/glnU	intergenic	T	(-21/+14)	G	0.0830855	0	0.0735378	0.0611157	0	0
18	SNP	NC_000913	915226	ybjE/aqpZ	intergenic	T	(-369/+126)	G	0	0.182458	0	0	0	0
18	SNP	NC_000913	1217105	ymgC/ycgG	intergenic	G	(+109/-223)	T	0	0	0	0.0929084	0	0
18	SNP	NC_000913	1286965	narI/rttR	intergenic	A	(+439/+101)	C	0.123081	0	0	0.054697	0	0
18	SNP	NC_000913	1287047	narI/rttR	intergenic	C	(+521/+19)	G	0	0	0.0590253	0	0	0
18	SNP	NC_000913	1287330	tyrV/tyrT	intergenic	G	(-2/+208)	T	0	0.124227	0	0	0	0
18	SNP	NC_000913	1287339	tyrV/tyrT	intergenic	C	(-11/+199)	A	0	0.116829	0	0	0	0
18	SNP	NC_000913	1287348	tyrV/tyrT	intergenic	A	(-20/+190)	T	0	0.130519	0	0	0	0
18	SNP	NC_000913	1287349	tyrV/tyrT	intergenic	G	(-21/+189)	T	0	0.207674	0	0	0	0
18	SNP	NC_000913	1351368	fabI/ycjD	intergenic	C	(-329/+39)	A	0	0.120389	0	0	0	0
18	SNP	NC_000913	1351377	fabI/ycjD	intergenic	C	(-338/+30)	A	0	0.0913739	0	0	0	0
18	SNP	NC_000913	2171821	gatR/gatD	intergenic	T	(-94/+12)	G	0	0	0	0	0.0661569	0
18	SNP	NC_000913	2243842	folE/yeiG	intergenic	G	(-190/-68)	T	0	0	0	0	0.106219	0
18	SNP	NC_000913	2304478	eco/mqo	intergenic	G	(+85/+630)	T	0	0.0609345	0	0	0	0
18	SNP	NC_000913	2304480	eco/mqo	intergenic	G	(+87/+628)	T	0	0.0641556	0	0	0	0
18	SNP	NC_000913	2304509	eco/mqo	intergenic	C	(+116/+599)	A	0	0.0710359	0	0	0	0
18	SNP	NC_000913	2304522	eco/mqo	intergenic	G	(+129/+586)	T	0	0.073842	0	0	0	0
18	SNP	NC_000913	2304523	eco/mqo	intergenic	G	(+130/+585)	C	0	0.0722928	0	0	0	0
18	SNP	NC_000913	2304537	eco/mqo	intergenic	A	(+144/+571)	G	0	0.0780063	0	0	0	0
18	SNP	NC_000913	2304567	eco/mqo	intergenic	C	(+174/+541)	A	0	0.0788922	0	0	0	0
18	SNP	NC_000913	2304650	eco/mqo	intergenic	G	(+257/+458)	T	0	0.119305	0	0	0	0
18	SNP	NC_000913	2304672	eco/mqo	intergenic	C	(+279/+436)	A	0	0.107157	0	0	0	0
18	SNP	NC_000913	2304753	eco/mqo	intergenic	C	(+360/+355)	A	0	0.0648074	0	0	0	0
18	SNP	NC_000913	2304801	eco/mqo	intergenic	G	(+408/+307)	T	0	0.0581746	0	0	0	0
18	SNP	NC_000913	2518142	alaX/alaW	intergenic	C	(-26/+14)	G	0	0.174827	0	0	0	0
18	SNP	NC_000913	2521008	valU/valX	intergenic	C	(+2/-43)	A	0	0	0.127903	0	0	0
18	SNP	NC_000913	2521023	valU/valX	intergenic	T	(+17/-28)	A	0	0	0	0.0610662	0	0
18	SNP	NC_000913	2521039	valU/valX	intergenic	A	(+33/-12)	T	0.0643315	0	0	0	0	0
18	SNP	NC_000913	2521136	valX/valY	intergenic	C	(+10/-37)	G	0	0	0	0.0523205	0	0
18	SNP	NC_000913	2560985	yffL/yffM	intergenic	C	(+87/-383)	A	0	0.25738	0	0	0	0
18	SNP	NC_000913	2561018	yffL/yffM	intergenic	C	(+120/-350)	A	0	0.222026	0	0	0	0
18	SNP	NC_000913	2725897	kgtP/rrfG	intergenic	G	(-151/+172)	T	0	0	0	0	0.0853524	0
18	SNP	NC_000913	2817669	yqaB/argQ	intergenic	G	(-166/+115)	T	0	0.073802	0	0	0	0
18	SNP	NC_000913	2947466	metZ/metW	intergenic	T	(+3/-31)	C	0	0.192922	0	0	0	0
18	SNP	NC_000913	2947467	metZ/metW	intergenic	A	(+4/-30)	C	0	0.356928	0	0	0	0
18	SNP	NC_000913	2947477	metZ/metW	intergenic	G	(+14/-20)	T	0	0	0	0.0891352	0	0
18	SNP	NC_000913	2947485	metZ/metW	intergenic	G	(+22/-12)	C	0.0675039	0	0	0	0	0
18	SNP	NC_000913	2947586	metW/metV	intergenic	G	(+13/-21)	T	0	0	0	0.17433	0	0
18	SNP	NC_000913	3233694	fadH/higA	intergenic	G	(+11/+34)	C	0	0	0.0679154	0	0	0
18	SNP	NC_000913	3269932	yhaC/rnpB	intergenic	T	(+330/+284)	A	0.0717921	0	0.0635247	0	0	0
18	SNP	NC_000913	3269949	yhaC/rnpB	intergenic	C	(+347/+267)	A	0	0	0	0.0584531	0	0
18	SNP	NC_000913	3269955	yhaC/rnpB	intergenic	G	(+353/+261)	C	0	0	0	0.0795074	0	0
18	SNP	NC_000913	3270042	yhaC/rnpB	intergenic	T	(+440/+174)	G	0.0869675	0	0	0	0	0
18	SNP	NC_000913	3270043	yhaC/rnpB	intergenic	C	(+441/+173)	G	0	0	0	0.0786142	0	0
18	SNP	NC_000913	3270045	yhaC/rnpB	intergenic	T	(+443/+171)	A	0	?	0	0.0574055	0	0
18	SNP	NC_000913	3270152	yhaC/rnpB	intergenic	C	(+550/+64)	A	0	0	0	0.0803871	0	0
18	SNP	NC_000913	3270158	yhaC/rnpB	intergenic	T	(+556/+58)	A	0	0	0	0.0688291	0	0
18	SNP	NC_000913	3270188	yhaC/rnpB	intergenic	C	(+586/+28)	A	0	0	0	0.0564361	0	0
18	SNP	NC_000913	3423552	rrfF/thrV	intergenic	C	(-10/+28)	A	0.0684953	0	0	0.0630622	0	0
18	SNP	NC_000913	3491708	yhfG/ppiA	intergenic	G	(-88/+17)	T	0.0846372	0.149652	0	0.0816813	0	0
18	SNP	NC_000913	3493908	tsgA/nirB	intergenic	T	(+159/-103)	A	0	0.0662794	0	0	0	0
18	SNP	NC_000913	3720342	cspA/hokA	intergenic	G	(+81/+106)	T	0	0	0	0	0.0603833	0
18	SNP	NC_000913	3725334	glyQ/ysaB	intergenic	A	(-16/+79)	T	0	0.0692234	0.0780602	0.0627704	0	0
18	SNP	NC_000913	3815809	pyrE/rph	intergenic	G	(-41/+25)	C	0	0	0.0878234	0.0918527	0	0
18	SNP	NC_000913	4053515	hemN/yshB	intergenic	G	(+97/+132)	T	0	0	0	0	0.113148	0
18	SNP	NC_000913	4153472	ppc/argE	intergenic	C	(-374/+224)	A	0	0.0781612	0	0	0	0
18	SNP	NC_000913	4296097	gltP/yjcO	intergenic	C	(+303/+339)	A	0	0.0981393	0	0	0	0
18	SNP	NC_000913	4392460	glyV/glyX	intergenic	C	(+25/-12)	A	0	0.147264	0	0	0	0
18	SNP	NC_000913	4606195	leuV/leuP	intergenic	T	(-30/+5)	G	0	0	0	0.0717297	0	0
18	SNP	NC_000913	4606290	leuP/leuQ	intergenic	G	(-4/+25)	T	0	0	0	0.0717497	0	0
18	SNP	NC_000913	4606291	leuP/leuQ	intergenic	T	(-5/+24)	A	0	0	0	0.0748806	0	0
18	SNP	NC_000913	4606294	leuP/leuQ	intergenic	G	(-8/+21)	T	0	0	0.110564	0	0	0
18	MOB	NC_000913	122933	pdhR/aceE	mobile_element_insertion	IS30	(+77/-83)	.	0	0	0	0.508397	0	0
18	MOB	NC_000913	1293011	hns/tdk	mobile_element_insertion	IS1	(-89/-508)	.	0.214724	0	0	0	0	0
18	MOB	NC_000913	2269907	lpxT/mepS	mobile_element_insertion	IS5	(+340/-69)	.	0.264516	0	0	0	0	0
18	MOB	NC_000913	3664371	gadW	mobile_element_insertion	IS5	(245-248/729 nt)	.	0	0	0	0.0637681	0	0
18	INS	NC_000913	1198505	ymfE/lit	small_indel	(AATGATGA) 6 to 7	(-268/-190)	.	0	0	0	0.509718	0	0
18	INS	NC_000913	4176233	tufB	small_indel	(CGGTGCTGC) 1 to 2	(290/1185 nt)	.	0.117021	0	0	0	0	0
18	DEL	NC_000913	257908	[crl]	large_deletion	-776bp	(521-523/2583 nt)	.	1	?	1	1	1	10
19	DEL	NC_000913	257908	[crl]	large_deletion	-776bp	(-1/+1)	.	1	1	?	1	1	10
18	DEL	NC_000913	674261	leuS	small_indel	(AGC) 3 to 2	(540/666 nt)	.	0.23109	0	0	0	0	0
18	DEL	NC_000913	1196993	ymfD	small_indel	-1bp	(459/1632 nt)	.	0	0.0533199	0	0	0	0
18	DEL	NC_000913	1301640	oppA	small_indel	-1bp	(-1/+1)	.	0	0	1	0	1	0
18	DEL	NC_000913	2947465	metZ/metW	small_indel	-1bp		.	0	0.259984	0	0	0	0
18	SUB	NC_000913	4507994	insI1	small_indel	2bp +GT	.	.	?	?	?	1	?	0
19	SNP	NC_000913	1154	thrA	nonsynonymous	I	273	S	0	0	0	0.0602422	0	0
19	SNP	NC_000913	129826	yacH	nonsynonymous	R	479	S	0	0.0900946	0	0	0	0
19	SNP	NC_000913	135117	speD	nonsynonymous	L	156	F	0.367956	0	0	0	0	0
19	SNP	NC_000913	164488	hrpB	nonsynonymous	D	795	A	0	0	0.0624533	0	0	0
19	SNP	NC_000913	218544	proS	nonsynonymous	D	78	Y	0	0.0573072	0	0	0	0
19	SNP	NC_000913	222851	gmhB	nonsynonymous	A	7	T	0	0.0567441	0	0	0	0
19	SNP	NC_000913	302504	paoA	nonsynonymous	T	24	P	0	0	0.0757089	0	0	0
19	SNP	NC_000913	347692	prpR	nonsynonymous	G	251	V	0	0.139339	0	0	0	0
19	SNP	NC_000913	347698	prpR	nonsynonymous	G	249	V	0	0.139087	0	0	0	0
19	SNP	NC_000913	413416	sbcC	nonsynonymous	T	780	P	0	0	0	0.0781779	0	0
19	SNP	NC_000913	729691	rhsC	nonsynonymous	S	37	A	0	0	0	0	0.0902433	0
19	SNP	NC_000913	729695	rhsC	nonsynonymous	V	38	G	0	0	0	0	0.0894012	0
19	SNP	NC_000913	729791	rhsC	nonsynonymous	L	70	R	0	0	0	0	0.112731	0
19	SNP	NC_000913	815071	uvrB	nonsynonymous	S	516	A	0	0.0697079	0	0	0	0
19	SNP	NC_000913	1578141	yddA	nonsynonymous	Y	401	C	0	0.0813003	0	0	0	0
19	SNP	NC_000913	1634310	tfaQ	nonsynonymous	*	192	Y	1	?	?	?	0	0
19	SNP	NC_000913	1664696	dmsD	nonsynonymous	C	64	Y	0.0939126	0	0	0	0	0
19	SNP	NC_000913	1707661	rsxC	nonsynonymous	A	248	G	0	0.0690613	0	0	0	0
19	SNP	NC_000913	1708916	rsxC	nonsynonymous	K	666	N	0	0	0.122316	0	0	0
19	SNP	NC_000913	1875396	yeaM	nonsynonymous	M	61	L	0	0.0502663	0	0	0	0
19	SNP	NC_000913	1953896	cmoB	nonsynonymous	D	152	G	0	0.0634704	0	0	0	0
19	SNP	NC_000913	2312050	ompC	nonsynonymous	G	234	C	0	0	0	0.0788488	0	0
19	SNP	NC_000913	2463552	yfdF	nonsynonymous	G	181	R	0.100989	0	0	0	0	0
19	SNP	NC_000913	2672395	hcaD	nonsynonymous	L	117	V	0	0	0.058578	0	0	0
19	SNP	NC_000913	2672425	hcaD	nonsynonymous	T	127	S	0	0	0	0.073719	0	0
19	SNP	NC_000913	2871151	truD	nonsynonymous	G	52	R	0.0519047	0	0	0	0	0
19	SNP	NC_000913	3050615	gcvT	nonsynonymous	M	18	T	0	0.0621405	0	0	0	0
19	SNP	NC_000913	3054881	ygfB	nonsynonymous	K	188	N	0	0	0	0.0656133	0	0
19	SNP	NC_000913	3054905	ygfB	nonsynonymous	Q	180	H	0	0	0	0.0639114	0	0
19	SNP	NC_000913	3096801	rdgB	nonsynonymous	E	41	Q	0.0578537	0	0	0	0	0
19	SNP	NC_000913	3096861	rdgB	nonsynonymous	T	61	P	0	0	0	0.0665693	0	0
19	SNP	NC_000913	3331592	obgE	nonsynonymous	T	55	P	0	0	0	0.0709739	0	0
19	SNP	NC_000913	3548559	malQ	nonsynonymous	E	504	D	0	0	0	0.0567365	0	0
19	SNP	NC_000913	3566226	glgP	nonsynonymous	P	119	L	0	0	0	0	0.593269	0
20	SNP	NC_000913	2074701	flu/yeeR	intergenic	A	(+43/-78)	C	0	0	0	0.0829358	0.178493	0
19	SNP	NC_000913	3818319	dinD	nonsynonymous	G	187	V	0	0.056797	0	0	0	0
19	SNP	NC_000913	3966727	rho	nonsynonymous	P	104	L	0.495921	0	0	0	0	0
19	SNP	NC_000913	3972731	rffG	nonsynonymous	F	70	L	0	0	0	0.0803308	0	0
19	SNP	NC_000913	4005718	pldA	nonsynonymous	N	286	S	0	0.0630875	0	0	0	0
19	SNP	NC_000913	4087311	yiiG	nonsynonymous	K	104	E	0	0.0534182	0	0	0	0
19	SNP	NC_000913	4183102	rpoB	nonsynonymous	N	620	D	0	0	0	0.0931392	0	0
19	SNP	NC_000913	4185471	rpoC	nonsynonymous	P	41	Q	0.328652	0	0	0	0	0
19	SNP	NC_000913	4286516	acs	nonsynonymous	A	286	S	0	0.0611944	0	0	0	0
19	SNP	NC_000913	4312240	alsR	nonsynonymous	A	251	D	0	0.0898609	0	0	0	0
19	SNP	NC_000913	4439045	ytfJ	nonsynonymous	A	73	E	0.0656977	0	0	0	0	0
19	SNP	NC_000913	4531238	sgcX	nonsynonymous	W	138	C	0	0	0	0	0.156749	0
19	SNP	NC_000913	4531272	sgcX	nonsynonymous	E	127	A	0	0	0	0	0.116203	0
19	SNP	NC_000913	4603964	yjjQ	nonsynonymous	R	163	L	0	0.0803657	0	0	0	0
19	SNP	NC_000913	4606039	yjjZ	nonsynonymous	*	79	L	0	0	0.0964384	0	0	0
19	SNP	NC_000913	4620309	deoB	nonsynonymous	E	236	A	0.0661931	0	0	0	0	0
19	SNP	NC_000913	2708598	rseB	nonsense	Q	53	*	0.0618415	0	0	0	0	0
19	SNP	NC_000913	2753764	bamE	nonsense	Q	54	*	0.499738	0	0	0	0	0
19	SNP	NC_000913	3564243	glgP	nonsense	W	780	*	0	0	0	0	0.0826731	0
19	SNP	NC_000913	8453	talB	synonymous	D	72	D	0	0.0547338	0	0	0	0
19	SNP	NC_000913	126249	aceF	synonymous	A	185	A	0.0779777	0	0	0	0	0
19	SNP	NC_000913	126261	aceF	synonymous	A	189	A	0.0547056	0	0	0	0	0
19	SNP	NC_000913	585262	ompT	synonymous	T	124	T	0	0.0783105	0	0	0	0
19	SNP	NC_000913	935584	ftsK	synonymous	P	787	P	0	0.2623	0	0	0	0
19	SNP	NC_000913	1301277	oppA	synonymous	G	32	G	0	0.0632968	0	0	0	0
19	SNP	NC_000913	1456642	paaE	synonymous	A	71	A	0.310892	0	0	0	0	0
19	SNP	NC_000913	1708628	rsxC	synonymous	K	570	K	0	0.0654378	0	0	0	0
19	SNP	NC_000913	1708802	rsxC	synonymous	A	628	A	0	0	0.0563283	0	0	0
19	SNP	NC_000913	1708958	rsxC	synonymous	V	680	V	0	0.0827446	0	0	0	0
19	SNP	NC_000913	1984629	araG	synonymous	G	147	G	0	0.0551338	0	0	0	0
19	SNP	NC_000913	2672382	hcaD	synonymous	A	112	A	0	0	0	0.0940967	0	0
19	SNP	NC_000913	3509010	yhfW	synonymous	L	268	L	0.0574732	0	0	0	0	0
19	SNP	NC_000913	3828977	xanP	synonymous	A	11	A	0	0	0.0724192	0	0	0
19	SNP	NC_000913	4003924	rarD	synonymous	G	85	G	0	0	0	0	0.105841	0
19	SNP	NC_000913	4176366	tufB	synonymous	V	141	V	0	0.295609	0	0	0	0
19	SNP	NC_000913	4176369	tufB	synonymous	D	142	D	0	0.292529	0	0	0	0
19	SNP	NC_000913	4286451	acs	synonymous	V	307	V	0	0.0536041	0	0	0	0
19	SNP	NC_000913	4286484	acs	synonymous	H	296	H	0	0.0536785	0	0	0	0
19	SNP	NC_000913	4286493	acs	synonymous	F	293	F	0	0.0666637	0	0	0	0
19	SNP	NC_000913	1287149	rttR;tpr	noncoding	G	(88/171 nt);28	A	0	0.0920787	0	0	0	0
19	SNP	NC_000913	1287152	rttR;tpr	noncoding	T	(85/171 nt);25	C	0	0.1162	0	0	0	0
19	SNP	NC_000913	1287202	rttR	noncoding	A	(35/171 nt)	G	0	0.102126	0	0	0	0
19	SNP	NC_000913	2521093	valX	noncoding	G	(43/76 nt)	T	0	0	0.0695076	0	0	0
19	SNP	NC_000913	2817848	argQ	noncoding	G	(13/77 nt)	T	0	0.114577	0	0	0	0
19	SNP	NC_000913	2818217	argY	noncoding	C	(58/77 nt)	A	0	0	0	0.0532932	0	0
19	SNP	NC_000913	4606221	leuP	noncoding	A	(66/87 nt)	C	0	0	0.118834	0.0588908	0	0
19	SNP	NC_000913	4606244	leuP	noncoding	T	(43/87 nt)	A	0.13098	0	0.124418	0.0846682	0	0
19	SNP	NC_000913	4606246	leuP	noncoding	A	(41/87 nt)	C	0.0858312	0	0.071249	0	0	0
19	SNP	NC_000913	4606252	leuP	noncoding	G	(35/87 nt)	C	0	0	0	0.0524421	0	0
19	SNP	NC_000913	107592	lpxC/secM	intergenic	T	(+118/-113)	G	0	0	0	0.0523591	0	0
19	SNP	NC_000913	164576	hrpB/mrcB	intergenic	A	(+42/-154)	C	0	0	0	0.106148	0	0
19	SNP	NC_000913	184240	yaeH/yaeI	intergenic	G	(-145/+17)	T	0	0	0	0.110901	0	0
19	SNP	NC_000913	422429	proY/malZ	intergenic	T	(+70/-89)	G	0	0	0.228266	0	0	0
19	SNP	NC_000913	422435	proY/malZ	intergenic	T	(+76/-83)	G	0	0.247239	0	0	0	0
19	SNP	NC_000913	580242	ybcW/ylcI	intergenic	G	(+156/+9)	A	0	0.0604377	0	0	0	0
19	SNP	NC_000913	696836	glnW/glnU	intergenic	C	(-6/+29)	A	0.0739713	0	0	0	0	0
19	SNP	NC_000913	696838	glnW/glnU	intergenic	G	(-8/+27)	T	0.0819616	0	0	0	0	0
19	SNP	NC_000913	696851	glnW/glnU	intergenic	T	(-21/+14)	G	0.0852017	0	0.078464	0.0638371	0	0
19	SNP	NC_000913	857567	ybiT/ybiU	intergenic	T	(+12/+229)	C	0.0877347	0	0	0	0	0
19	SNP	NC_000913	1165737	ycfP/ndh	intergenic	C	(+52/-348)	A	0	0	0	0.071969	0	0
19	SNP	NC_000913	1165756	ycfP/ndh	intergenic	T	(+71/-329)	G	0	0	0	0.0522375	0	0
19	SNP	NC_000913	1286831	narI/rttR	intergenic	T	(+305/+235)	G	0.075808	0	0	0	0	0
19	SNP	NC_000913	1286851	narI/rttR	intergenic	C	(+325/+215)	G	0.0697889	0	0	0	0	0
19	SNP	NC_000913	1286965	narI/rttR	intergenic	A	(+439/+101)	C	0.0793271	0	0.075943	0	0	0
19	SNP	NC_000913	1286974	narI/rttR	intergenic	C	(+448/+92)	A	0	0.189518	0	0	0	0
19	SNP	NC_000913	2304480	eco/mqo	intergenic	G	(+87/+628)	T	0	0.0847712	0	0	0	0
19	SNP	NC_000913	2304567	eco/mqo	intergenic	C	(+174/+541)	A	0	0.0943675	0	0	0	0
19	SNP	NC_000913	2304635	eco/mqo	intergenic	T	(+242/+473)	G	0	0.122932	0	0	0	0
19	SNP	NC_000913	2518142	alaX/alaW	intergenic	C	(-26/+14)	G	0	0.295839	0	0	0	0
19	SNP	NC_000913	2521028	valU/valX	intergenic	C	(+22/-23)	G	0	0	0	0.0912094	0	0
19	SNP	NC_000913	2521039	valU/valX	intergenic	A	(+33/-12)	T	0.0871944	0	0	0	0	0
19	SNP	NC_000913	2561018	yffL/yffM	intergenic	C	(+120/-350)	A	0	0.228708	0	0	0	0
19	SNP	NC_000913	2712768	trmN/srmB	intergenic	A	(-4/-128)	T	0	0.0737672	0	0	0	0
19	SNP	NC_000913	2931846	ygdG/fucO	intergenic	C	(+36/+19)	G	0.0657754	0	0	0	0	0
19	SNP	NC_000913	2947578	metW/metV	intergenic	A	(+5/-29)	T	0	?	0	0.120997	0	0
19	SNP	NC_000913	2947586	metW/metV	intergenic	G	(+13/-21)	T	0	?	0.19757	0	0	0
19	SNP	NC_000913	3269910	yhaC/rnpB	intergenic	G	(+308/+306)	T	0	0	0.0761714	0.0519848	0	0
19	SNP	NC_000913	3269926	yhaC/rnpB	intergenic	C	(+324/+290)	A	0.0968227	0	0	0	0	0
19	SNP	NC_000913	3269949	yhaC/rnpB	intergenic	C	(+347/+267)	A	0	0	0	0.0732145	0	0
19	SNP	NC_000913	3270013	yhaC/rnpB	intergenic	C	(+411/+203)	G	0	?	0.0652075	0	0	0
19	SNP	NC_000913	3708524	dppA/proK	intergenic	C	(-819/+92)	A	0	0.0930862	0	0	0	0
19	SNP	NC_000913	3781156	lldD/trmL	intergenic	G	(+139/-59)	C	0	0	0	0.0604925	0	0
19	SNP	NC_000913	4070483	yihR/yihS	intergenic	A	(-82/+32)	C	0	0	0.0825372	0	0	0
19	SNP	NC_000913	4392458	glyV/glyX	intergenic	C	(+23/-14)	A	0	0.267931	0	0	0	0
19	SNP	NC_000913	4606050	yjjZ/leuV	intergenic	G	(+10/+29)	C	0	0	0	0.0622053	0	0
19	SNP	NC_000913	4606188	leuV/leuP	intergenic	T	(-23/+12)	A	0	0	0	0.068593	0	0
19	SNP	NC_000913	4606195	leuV/leuP	intergenic	T	(-30/+5)	G	0	0	0	0.0548902	0	0
19	SNP	NC_000913	4606198	leuV/leuP	intergenic	T	(-33/+2)	G	0	0	0.0755181	0.070816	0	0
19	SNP	NC_000913	4606294	leuP/leuQ	intergenic	G	(-8/+21)	T	0	0	0.109002	0	0	0
20	DEL	NC_000913	257908	[crl]	large_deletion	-776bp	(+254/-485)	.	1	?	1	1	1	10
19	MOB	NC_000913	124950	aceE	mobile_element_insertion	IS30	(1934-1935/2664 nt)	.	0	0.100437	0.38657	0	0	0
19	MOB	NC_000913	125583	aceE	mobile_element_insertion	IS3	(2567-2569/2664 nt)	.	0	0	0	0.0771605	0	0
19	MOB	NC_000913	3565619	glgP	mobile_element_insertion	IS2	(959-963/2448 nt)	.	0	0	0	0	0.0729614	0
15	SNP	NC_000913	696529	glnX/glnV	intergenic	G	(-25/+13)	T	0.089932	0	0	0.105445	0.230737	10
14	SNP	NC_000913	696534	glnX/glnV	intergenic	G	(-30/+8)	T	0.133004	0	0.148112	0.166986	0.158808	10
19	DEL	NC_000913	2947466	metZ/metW	small_indel	-1bp		.	0	0.281236	0	0	0	0
20	SNP	NC_000913	77787	setA	nonsynonymous	T	56	K	0	0	0	0	0.0794883	0
20	SNP	NC_000913	123602	aceE	nonsynonymous	G	196	C	0	0	0	0.0587564	0	0
20	SNP	NC_000913	129730	yacH	nonsynonymous	R	511	S	0	0.106245	0	0	0	0
20	SNP	NC_000913	129765	yacH	nonsynonymous	I	499	N	0	0.0677061	0	0	0	0
20	SNP	NC_000913	129782	yacH	nonsynonymous	E	493	D	0	0.0913019	0	0	0	0
20	SNP	NC_000913	129798	yacH	nonsynonymous	I	488	N	0	0.0841994	0	0	0	0
20	SNP	NC_000913	129811	yacH	nonsynonymous	T	484	P	0	0.0534105	0	0	0	0
20	SNP	NC_000913	129819	yacH	nonsynonymous	R	481	I	0	0.0605307	0	0	0	0
20	SNP	NC_000913	135285	speD	nonsynonymous	P	100	S	0.589253	0	0	0	0	0
20	SNP	NC_000913	135443	speD	nonsynonymous	R	47	H	0.083487	0	0	0	0	0
20	SNP	NC_000913	164508	hrpB	nonsynonymous	T	802	P	0	0	0	0.0755439	0	0
20	SNP	NC_000913	231807	yafD	nonsynonymous	L	229	R	0	0	0	0.0533628	0	0
20	SNP	NC_000913	302504	paoA	nonsynonymous	T	24	P	0.0750237	0	0	0.0720029	0	0
20	SNP	NC_000913	380103	yaiO	nonsynonymous	L	247	Q	0.516158	0	0	0	0	0
20	SNP	NC_000913	422523	malZ	nonsynonymous	L	2	F	0	0	0	0	0.102402	0
20	SNP	NC_000913	423539	malZ	nonsynonymous	L	341	R	0	0.103104	0	0.091229	0	0
20	SNP	NC_000913	675421	ybeL	nonsynonymous	P	135	Q	0	0	0	0.0721107	0	0
20	SNP	NC_000913	682870	hscC	nonsynonymous	G	175	V	0	0	0.0612249	0	0	0
20	SNP	NC_000913	935565	ftsK	nonsynonymous	P	781	Q	0	0.126471	0	0	0	0
20	SNP	NC_000913	942978	dmsA	nonsynonymous	P	674	T	0	0	0	0.0524745	0	0
20	SNP	NC_000913	1004134	ycbF	nonsynonymous	N	63	T	0	0.0839591	0	0	0	0
20	SNP	NC_000913	1123080	yceB	nonsynonymous	I	65	N	0	0	0	0	0.130434	0
20	SNP	NC_000913	1164517	nagZ	nonsynonymous	K	141	N	0.0609035	0	0	0	0	0
20	SNP	NC_000913	1207933	stfP	nonsynonymous	S	145	P	0	0.0824413	0	0	0	0
20	SNP	NC_000913	1470066	insI1	nonsynonymous	D	237	Y	?	?	1	?	?	0
20	SNP	NC_000913	1537973	narY	nonsynonymous	R	294	L	0	0.0641642	0	0	0	0
20	SNP	NC_000913	1708645	rsxC	nonsynonymous	A	576	D	0	0.0583649	0	0	0	0
20	SNP	NC_000913	1708751	rsxC	nonsynonymous	E	611	D	0.0511198	0	0	0	0	0
20	SNP	NC_000913	1708916	rsxC	nonsynonymous	K	666	N	0	0.0866456	0	0	0	0
20	SNP	NC_000913	1708981	rsxC	nonsynonymous	E	688	A	0	0.0903974	0	0	0	0
20	SNP	NC_000913	1771495	ydiM	nonsynonymous	G	142	E	0.0975657	0	0	0	0	0
20	SNP	NC_000913	2410206	yfbS	nonsynonymous	V	383	M	0.636493	0	0	0	0	0
20	SNP	NC_000913	2672395	hcaD	nonsynonymous	L	117	V	0.0923457	0	0	0.0769315	0	0
20	SNP	NC_000913	2672419	hcaD	nonsynonymous	C	125	G	0	0	0	0.0726757	0	0
20	SNP	NC_000913	2672421	hcaD	nonsynonymous	C	125	W	0.0609989	0	0	0	0	0
20	SNP	NC_000913	2718311	yfiF	nonsynonymous	S	73	Y	0	0.128085	0	0	0	0
20	SNP	NC_000913	3096804	rdgB	nonsynonymous	T	42	P	0	0	0	0.0744252	0	0
20	SNP	NC_000913	3096839	rdgB	nonsynonymous	K	53	N	0.0639172	0	0	0	0	0
20	SNP	NC_000913	3096861	rdgB	nonsynonymous	T	61	P	0	0	0.0824189	0	0	0
20	SNP	NC_000913	3263509	tdcD	nonsynonymous	E	51	A	0	0	0	0.0878029	0	0
20	SNP	NC_000913	3373840	nanR	nonsynonymous	V	217	A	0.164388	0	0	0	0	0
20	SNP	NC_000913	3408009	panF	nonsynonymous	F	135	V	0	0	0	0.054853	0	0
20	SNP	NC_000913	3444308	rplO	nonsynonymous	R	78	S	0	0	0	0.0611796	0	0
20	SNP	NC_000913	3460385	gspF	nonsynonymous	T	190	N	0	0	0	0	0.139627	0
20	SNP	NC_000913	3471152	tufA	nonsynonymous	G	60	S	0.0689483	0	0	0	0	0
20	SNP	NC_000913	3712888	yhjY	nonsynonymous	A	16	G	0	0	0.0801702	0	0	0
20	SNP	NC_000913	3732204	xylG	nonsynonymous	P	2	A	0	0	0	0	0.0540409	0
20	SNP	NC_000913	3750747	sgbE	nonsynonymous	R	221	L	0	0	0	0	0.0559888	0
20	SNP	NC_000913	3762370	rhsA	nonsynonymous	D	63	A	0	0	0	0	0.0675473	0
20	SNP	NC_000913	3762391	rhsA	nonsynonymous	L	70	R	0	0	0	0	0.10136	0
20	SNP	NC_000913	3762417	rhsA	nonsynonymous	S	79	R	?	?	?	?	0.0912714	0
20	SNP	NC_000913	3828980	xanP	nonsynonymous	Q	12	H	0	0	0	0.0697637	0	0
20	SNP	NC_000913	3972684	rffG	nonsynonymous	F	55	V	0.0892282	0	0	0	0	0
20	SNP	NC_000913	4176311	tufB	nonsynonymous	G	123	A	0	0.0652761	0	0	0	0
20	SNP	NC_000913	4176337	tufB	nonsynonymous	I	132	V	0	0.0586877	0	0	0	0
20	SNP	NC_000913	4184341	rpoB	nonsynonymous	R	1033	C	0	0	0	0	0.409302	0
20	SNP	NC_000913	4228087	yjbB	nonsynonymous	F	119	L	0	0	0	0.063602	0	0
20	SNP	NC_000913	4228169	yjbB	nonsynonymous	I	147	F	0	0	0	0	0.0998831	0
20	SNP	NC_000913	124090	aceE	nonsense	W	358	*	0	0.0582681	0.057291	0	0	0
20	SNP	NC_000913	124871	aceE	nonsense	Q	619	*	0	0	0	0	0.169745	0
20	SNP	NC_000913	413428	sbcC	nonsense	E	776	*	0.0761652	0	0	0	0	0
20	SNP	NC_000913	3565837	glgP	nonsense	Q	249	*	0	0	0	0	0.195342	0
20	SNP	NC_000913	126246	aceF	synonymous	G	184	G	0.0505948	0	0	0	0	0
20	SNP	NC_000913	129734	yacH	synonymous	A	509	A	0	0.0933552	0	0	0	0
20	SNP	NC_000913	129755	yacH	synonymous	A	502	A	0	0.0601182	0	0	0	0
20	SNP	NC_000913	757292	sdhA	synonymous	A	462	A	0	0	0	0.0650897	0	0
20	SNP	NC_000913	935488	ftsK	synonymous	P	755	P	0	0.102118	0	0	0	0
20	SNP	NC_000913	935584	ftsK	synonymous	P	787	P	0	0.108014	0	0	0	0
20	SNP	NC_000913	1207929	stfP	synonymous	S	143	S	0	0.0948958	0	0	0	0
20	SNP	NC_000913	1708622	rsxC	synonymous	A	568	A	0	0.0533762	0	0	0	0
20	SNP	NC_000913	1708676	rsxC	synonymous	P	586	P	0	0.0993657	0	0	0	0
20	SNP	NC_000913	1708691	rsxC	synonymous	V	591	V	0	0.0897293	0	0	0	0
20	SNP	NC_000913	1708976	rsxC	synonymous	A	686	A	0	0.175128	0	0	0	0
20	SNP	NC_000913	1709000	rsxC	synonymous	A	694	A	0	0.100238	0	0	0	0
20	SNP	NC_000913	2672382	hcaD	synonymous	A	112	A	0	0.0618968	0	0.0576124	0	0
20	SNP	NC_000913	3176309	cpdA	synonymous	L	175	L	0	0.0718184	0	0	0	0
20	SNP	NC_000913	3263547	tdcD	synonymous	I	38	I	0	0	0.0523992	0	0	0
20	SNP	NC_000913	3628216	rbbA	synonymous	V	441	V	0	0.134909	0	0	0	0
20	SNP	NC_000913	4176312	tufB	synonymous	G	123	G	0	0.0661993	0	0	0	0
20	SNP	NC_000913	4176321	tufB	synonymous	V	126	V	0	0.0539789	0	0	0	0
20	SNP	NC_000913	4293143	nrfE	synonymous	G	544	G	0	0	0	0.064734	0	0
20	SNP	NC_000913	1287152	rttR;tpr	noncoding	T	(85/171 nt);25	C	0	0.0866132	0	0	0	0
20	SNP	NC_000913	1287215	rttR	noncoding	T	(22/171 nt)	C	0	0.0789075	0	0	0	0
20	SNP	NC_000913	1287220	rttR	noncoding	A	(17/171 nt)	T	0.0512061	0.130879	0	0	0	0
20	SNP	NC_000913	1287225	rttR	noncoding	C	(12/171 nt)	G	0	0	0	0.0552807	0	0
20	SNP	NC_000913	1287264	tyrV	noncoding	G	(65/85 nt)	T	0	0.084558	0	0	0	0
20	SNP	NC_000913	1287269	tyrV	noncoding	T	(60/85 nt)	A	0	0.141932	0	0	0	0
20	SNP	NC_000913	1287272	tyrV	noncoding	G	(57/85 nt)	T	0	0.0900855	0	0	0	0
20	SNP	NC_000913	1287286	tyrV	noncoding	C	(43/85 nt)	A	0	0.152676	0	0	0	0
20	SNP	NC_000913	1287296	tyrV	noncoding	G	(33/85 nt)	T	0	0.134162	0	0	0	0
20	SNP	NC_000913	2521052	valX	noncoding	G	(2/76 nt)	T	0	0	0	0.0699415	0	0
20	SNP	NC_000913	2727047	rrlG	noncoding	C	(2138/2904 nt)	A	?	0.304078	?	?	?	0
20	SNP	NC_000913	2947609	metV	noncoding	C	(3/77 nt)	A	0	0	0	0.138607	0	0
20	SNP	NC_000913	4392434	glyV	noncoding	C	(75/76 nt)	A	0	0.12619	0	0	0	0
20	SNP	NC_000913	4606221	leuP	noncoding	A	(66/87 nt)	C	0.0964932	0	0	0	0	0
20	SNP	NC_000913	4606225	leuP	noncoding	C	(62/87 nt)	A	0	0	0	0.0519977	0	0
20	SNP	NC_000913	4606239	leuP	noncoding	A	(48/87 nt)	G	0	0.113883	0	0	0	0
20	SNP	NC_000913	4606244	leuP	noncoding	T	(43/87 nt)	A	0.0983963	0	0.077229	0.0810914	0	0
20	SNP	NC_000913	4606246	leuP	noncoding	A	(41/87 nt)	C	0.08287	0	0	0	0	0
20	SNP	NC_000913	4606273	leuP	noncoding	T	(14/87 nt)	A	0	0	0	0.0502214	0	0
20	SNP	NC_000913	225365	rrsH/ileV	intergenic	G	(+53/-16)	T	?	?	1	?	0	0
20	SNP	NC_000913	357627	codA/cynR	intergenic	C	(+173/+164)	A	0	0.0525994	0	0	0	0
20	SNP	NC_000913	422429	proY/malZ	intergenic	T	(+70/-89)	G	0	0	0	0.22436	0	0
20	SNP	NC_000913	422483	proY/malZ	intergenic	C	(+124/-35)	G	0	0	0.0572701	0.0557308	0	0
20	SNP	NC_000913	696838	glnW/glnU	intergenic	G	(-8/+27)	C	0.0888143	0	0	0	0	0
20	SNP	NC_000913	696841	glnW/glnU	intergenic	G	(-11/+24)	T	0.0979953	0	0	0	0	0
20	SNP	NC_000913	696851	glnW/glnU	intergenic	T	(-21/+14)	G	0.0676093	0	0.055254	0.070425	0	0
20	SNP	NC_000913	1286831	narI/rttR	intergenic	T	(+305/+235)	G	0.0756984	0	0	0	0	0
20	SNP	NC_000913	1286866	narI/rttR	intergenic	A	(+340/+200)	T	0	0.0925283	0	0	0	0
20	SNP	NC_000913	1286874	narI/rttR	intergenic	G	(+348/+192)	T	0.0779552	0	0	0	0	0
20	SNP	NC_000913	1286965	narI/rttR	intergenic	A	(+439/+101)	C	0.0825	0	0	0.0669761	0	0
20	SNP	NC_000913	1286974	narI/rttR	intergenic	C	(+448/+92)	A	0	0.151344	0	0	0	0
20	SNP	NC_000913	1287330	tyrV/tyrT	intergenic	G	(-2/+208)	T	0	0.107025	0	0	0	0
20	SNP	NC_000913	1287349	tyrV/tyrT	intergenic	G	(-21/+189)	T	0	0.102043	0	0	0	0
20	SNP	NC_000913	1287356	tyrV/tyrT	intergenic	C	(-28/+182)	A	0	0.0998039	0	0	0	0
20	SNP	NC_000913	2304480	eco/mqo	intergenic	G	(+87/+628)	T	0	0.0879393	0	0	0	0
20	SNP	NC_000913	2304492	eco/mqo	intergenic	T	(+99/+616)	G	0	0.0576968	0	0	0	0
20	SNP	NC_000913	2304506	eco/mqo	intergenic	C	(+113/+602)	A	0	0.0732651	0	0	0	0
20	SNP	NC_000913	2304509	eco/mqo	intergenic	C	(+116/+599)	A	0	0.0907092	0	0	0	0
20	SNP	NC_000913	2304522	eco/mqo	intergenic	G	(+129/+586)	T	0	0.0979877	0	0	0	0
20	SNP	NC_000913	2304523	eco/mqo	intergenic	G	(+130/+585)	C	0	0.0536962	0	0	0	0
20	SNP	NC_000913	2304567	eco/mqo	intergenic	C	(+174/+541)	A	0	0.11024	0	0	0	0
20	SNP	NC_000913	2304635	eco/mqo	intergenic	T	(+242/+473)	G	0	0.0711627	0	0	0	0
20	SNP	NC_000913	2304636	eco/mqo	intergenic	C	(+243/+472)	G	0	0.0830731	0	0	0	0
20	SNP	NC_000913	2304763	eco/mqo	intergenic	G	(+370/+345)	T	0	0.106615	0	0	0	0
20	SNP	NC_000913	2518123	alaX/alaW	intergenic	C	(-7/+33)	A	0	0.150632	0	0	0	0
20	SNP	NC_000913	2518132	alaX/alaW	intergenic	A	(-16/+24)	T	0	0.12405	0	0	0	0
20	SNP	NC_000913	2518134	alaX/alaW	intergenic	C	(-18/+22)	G	0	0.169899	0	0	0	0
20	SNP	NC_000913	2518142	alaX/alaW	intergenic	C	(-26/+14)	G	0	0.151113	0	0	0	0
20	SNP	NC_000913	2518150	alaX/alaW	intergenic	A	(-34/+6)	T	0	0.17738	0	0	0	0
20	SNP	NC_000913	2521008	valU/valX	intergenic	C	(+2/-43)	A	0	0	0.105292	0.102408	0	0
20	SNP	NC_000913	2560985	yffL/yffM	intergenic	C	(+87/-383)	A	0	0.177351	0	0	0	0
20	SNP	NC_000913	2561008	yffL/yffM	intergenic	C	(+110/-360)	A	0	0.0998521	0	0	0	0
20	SNP	NC_000913	2561018	yffL/yffM	intergenic	C	(+120/-350)	A	0	0.138235	0	0	0	0
20	SNP	NC_000913	2765797	yfjM/rnlA	intergenic	T	(-21/-121)	G	0	0	0.0576854	0	0	0
20	SNP	NC_000913	2804531	nrdF/proV	intergenic	G	(+70/-284)	T	0	0	0	0.0555115	0	0
20	SNP	NC_000913	2817877	argQ/argZ	intergenic	C	(-17/+182)	A	0	0	0	0.0891929	0	0
20	SNP	NC_000913	2818162	argZ/argY	intergenic	A	(-27/+36)	T	0	0.123282	0	0	0	0
20	SNP	NC_000913	2947477	metZ/metW	intergenic	G	(+14/-20)	C	0	0	0	0.0756383	0	0
20	SNP	NC_000913	2947493	metZ/metW	intergenic	G	(+30/-4)	C	0	0	0	0.0639811	0	0
20	SNP	NC_000913	2947494	metZ/metW	intergenic	T	(+31/-3)	G	0	0	0	0.086884	0	0
20	SNP	NC_000913	2947578	metW/metV	intergenic	A	(+5/-29)	T	0.134288	0	0	0.0637913	0	0
20	SNP	NC_000913	2947586	metW/metV	intergenic	G	(+13/-21)	T	0	0	0	0.100987	0	0
20	SNP	NC_000913	2947595	metW/metV	intergenic	G	(+22/-12)	T	0	0	0	0.123471	0	0
20	SNP	NC_000913	3194649	yqiK/sibD	intergenic	C	(+124/+74)	T	0	0.0579166	0	0	0	0
20	SNP	NC_000913	3194653	yqiK/sibD	intergenic	A	(+128/+70)	C	0	0.0526013	0	0	0	0
20	SNP	NC_000913	3269932	yhaC/rnpB	intergenic	T	(+330/+284)	A	0	0	0	0.064362	0	0
20	SNP	NC_000913	3270043	yhaC/rnpB	intergenic	C	(+441/+173)	G	0	0	0	0.0593371	0	0
20	SNP	NC_000913	3270136	yhaC/rnpB	intergenic	G	(+534/+80)	T	0.0783062	0	0	0	0	0
20	SNP	NC_000913	3270174	yhaC/rnpB	intergenic	T	(+572/+42)	A	0	0.15698	0	0	0	0
20	SNP	NC_000913	3270181	yhaC/rnpB	intergenic	G	(+579/+35)	T	0.0760918	0	0	0	0	0
20	SNP	NC_000913	3423552	rrfF/thrV	intergenic	C	(-10/+28)	A	0.0864873	0	0	0	0	0
20	SNP	NC_000913	3708486	dppA/proK	intergenic	G	(-781/+130)	T	0	0.0573001	0	0	0	0
20	SNP	NC_000913	3725325	glyQ/ysaB	intergenic	T	(-7/+88)	C	0	0	0	0.0764146	0	0
20	SNP	NC_000913	3781046	lldD/trmL	intergenic	T	(+29/-169)	A	0	0.121132	0	0	0	0
20	SNP	NC_000913	3781156	lldD/trmL	intergenic	G	(+139/-59)	C	0.0552855	0	0	0	0	0
20	SNP	NC_000913	4035161	hemG/rrsA	intergenic	G	(+8/-370)	T	0	0	0	0	0.0949454	0
20	SNP	NC_000913	4070483	yihR/yihS	intergenic	A	(-82/+32)	C	0	0	0.0880237	0.0868821	0	0
20	SNP	NC_000913	4235639	pgi/yjbE	intergenic	C	(+232/-267)	A	0	0	0	0	0.0574203	0
20	SNP	NC_000913	4295929	gltP/yjcO	intergenic	T	(+135/+507)	A	0	0.0540352	0	0	0	0
20	SNP	NC_000913	4296097	gltP/yjcO	intergenic	C	(+303/+339)	A	0	0.0841837	0	0	0	0
20	SNP	NC_000913	4392458	glyV/glyX	intergenic	C	(+23/-14)	A	0	0.13345	0	0	0	0
20	SNP	NC_000913	4392460	glyV/glyX	intergenic	C	(+25/-12)	A	0	0.131193	0	0	0	0
20	SNP	NC_000913	4392464	glyV/glyX	intergenic	C	(+29/-8)	A	0	0.12815	0	0	0	0
20	SNP	NC_000913	4606050	yjjZ/leuV	intergenic	G	(+10/+29)	C	0	0.0722532	0	0	0	0
20	SNP	NC_000913	4606169	leuV/leuP	intergenic	G	(-4/+31)	T	0	0	0.0831127	0	0	0
20	SNP	NC_000913	4606195	leuV/leuP	intergenic	T	(-30/+5)	G	0.0729065	0	0	0	0	0
20	SNP	NC_000913	4606198	leuV/leuP	intergenic	T	(-33/+2)	G	0	0	0	0.0582371	0	0
20	SNP	NC_000913	4606294	leuP/leuQ	intergenic	G	(-8/+21)	T	0	0	0.117099	0	0	0
20	SNP	NC_000913	4606296	leuP/leuQ	intergenic	G	(-10/+19)	T	0	0	0.0613222	0	0	0
16	SNP	NC_000913	696534	glnX/glnV	intergenic	G	(-30/+8)	T	0.166564	0	0.176167	0.147423	0.203865	10
20	MOB	NC_000913	1301692	oppA	mobile_element_insertion	IS1	(511-519/1632 nt)	.	0	0	0	0	0.142857	0
20	MOB	NC_000913	2176844	gatY	mobile_element_insertion	IS4	(349-361/855 nt)	.	0	0	0	0.0677419	0.0964912	0
20	MOB	NC_000913	3564938	glgP	mobile_element_insertion	IS3	(1642-1644/2448 nt)	.	0	0	0	0	0.381818	0
19	SNP	NC_000913	696534	glnX/glnV	intergenic	G	(-30/+8)	T	0.16685	0	0.106626	0.157868	0.232706	10
11	SNP	NC_000913	889923	ybjL/ybjM	intergenic	A	(-104/-166)	G	1	1	1	1	1	10
20	DEL	NC_000913	123950	aceE	small_indel	-1bp	(934/2664 nt)	.	0	0	0	0.266989	0	0
12	SNP	NC_000913	889923	ybjL/ybjM	intergenic	A	(-104/-166)	G	1	1	1	1	1	10
20	DEL	NC_000913	228557	rrlH	small_indel	-1bp	(2799/2904 nt)	.	0	0	0	0.0952215	0	0
20	DEL	NC_000913	2947466	metZ/metW	small_indel	-1bp		.	0	0.164163	0	0	0	0
20	DEL	NC_000913	3376983	sspA	small_indel	-9bp		.	0	0	0	0	0.128617	0
11	SNP	NC_000913	129802	yacH	nonsynonymous	K	487	Q	0	0.0607386	0	0	0	1
11	SNP	NC_000913	729688	rhsC	nonsynonymous	C	36	G	0	0	0	0	0.140445	1
11	SNP	NC_000913	935511	ftsK	nonsynonymous	P	763	Q	0	0.12289	0	0	0	1
11	SNP	NC_000913	1004142	ycbF	nonsynonymous	T	66	P	0	0.100018	0	0	0	1
11	SNP	NC_000913	1708854	rsxC	nonsynonymous	Q	646	E	0	0.110309	0	0	0	1
11	SNP	NC_000913	2115775	wcaM	nonsynonymous	N	41	T	0.0870433	0	0	0	0	1
11	SNP	NC_000913	2555143	eutR	nonsynonymous	H	14	N	0	0	0	0	0.215396	1
11	SNP	NC_000913	3096826	rdgB	nonsynonymous	N	49	T	0	0	0.0893192	0	0	1
11	SNP	NC_000913	3408030	panF	nonsynonymous	Q	142	E	0.0758295	0	0	0	0	1
11	SNP	NC_000913	3439895	rplQ	nonsynonymous	K	35	N	0	0	0.0630736	0	0	1
11	SNP	NC_000913	3762405	rhsA	nonsynonymous	S	75	T	?	0	0	0	0.127316	1
11	SNP	NC_000913	4220007	aceK	nonsynonymous	V	471	G	0.057909	0	0	0	0	1
11	SNP	NC_000913	4549015	fimH	nonsynonymous	P	70	T	0	0.0519948	0	0	0	1
11	SNP	NC_000913	4627828	nadR	nonsynonymous	P	172	T	0	0.0789652	0	0	0	1
11	SNP	NC_000913	757280	sdhA	synonymous	A	458	A	0	0.105452	0	0	0	1
11	SNP	NC_000913	1708718	rsxC	synonymous	A	600	A	0	0.0668521	0	0	0	1
11	SNP	NC_000913	1708718	rsxC	synonymous	A	600	A	0	0	0.0677743	0	0	1
11	SNP	NC_000913	1708751	rsxC	synonymous	E	611	E	0	0.107079	0	0	0	1
11	SNP	NC_000913	1708784	rsxC	synonymous	A	622	A	0	0.107991	0.0540719	0	0	1
11	SNP	NC_000913	1708979	rsxC	synonymous	V	687	V	0	0.099194	0	0	0	1
11	SNP	NC_000913	3095033	yggR	synonymous	S	16	S	0.136476	0	0	0	0	1
11	SNP	NC_000913	4421395	ulaB	synonymous	M	1	M	0	0.0511026	0	0	0	1
11	SNP	NC_000913	2521061	valX	noncoding	C	(11/76 nt)	A	0	0	0.0662727	0	0	1
11	SNP	NC_000913	2947619	metV	noncoding	C	(13/77 nt)	A	0.240536	0	0	0	0	1
11	SNP	NC_000913	4606165	leuV	noncoding	C	(1/87 nt)	A	0.0794005	0	0.0803676	0	0	1
11	SNP	NC_000913	696530	glnX/glnV	intergenic	T	(-26/+12)	G	0.0958219	0	0	0	0	1
11	SNP	NC_000913	915299	ybjE/aqpZ	intergenic	T	(-442/+53)	A	0	0	0	0	0.156704	1
11	SNP	NC_000913	2521022	valU/valX	intergenic	C	(+16/-29)	A	0	0	0.117381	0	0	1
11	SNP	NC_000913	2521158	valX/valY	intergenic	G	(+32/-15)	T	0	0	0.0994525	0.104887	0	1
11	SNP	NC_000913	2521159	valX/valY	intergenic	T	(+33/-14)	A	0	0	0	0.0997958	0	1
11	SNP	NC_000913	2560996	yffL/yffM	intergenic	G	(+98/-372)	T	0	0.222865	0	0	0	1
11	SNP	NC_000913	2818158	argZ/argY	intergenic	T	(-23/+40)	A	0	0.0961685	0	0	0	1
11	SNP	NC_000913	2818324	argY/argV	intergenic	G	(-50/+149)	T	0	0	0.0657783	0	0	1
11	SNP	NC_000913	2947466	metZ/metW	intergenic	T	(+3/-31)	A	0.0809069	D	0	0	0	1
11	SNP	NC_000913	3233718	fadH/higA	intergenic	G	(+35/+10)	C	0.102085	0	0	0	0	1
11	SNP	NC_000913	3269937	yhaC/rnpB	intergenic	C	(+335/+279)	A	0	0.102161	0	0	0	1
11	SNP	NC_000913	3269941	yhaC/rnpB	intergenic	C	(+339/+275)	A	0	0.113775	0.121683	0	0	1
11	SNP	NC_000913	3269982	yhaC/rnpB	intergenic	C	(+380/+234)	A	0.0894127	0	0.0812192	0	0	1
11	SNP	NC_000913	3270208	yhaC/rnpB	intergenic	C	(+606/+8)	A	0.0568471	0	0	0	0	1
11	SNP	NC_000913	4392447	glyV/glyX	intergenic	G	(+12/-25)	T	0	0.145094	0	0	0	1
11	SNP	NC_000913	4606302	leuP/leuQ	intergenic	T	(-16/+13)	A	0.114881	0	0	0	0	1
12	SNP	NC_000913	129802	yacH	nonsynonymous	K	487	Q	0	0.0595522	0	0	0	1
12	SNP	NC_000913	729688	rhsC	nonsynonymous	C	36	G	0	0	0	0	0.129984	1
12	SNP	NC_000913	942985	dmsA	nonsynonymous	P	676	Q	0.0804725	0	0	0	0	1
12	SNP	NC_000913	1004142	ycbF	nonsynonymous	T	66	P	0	0	0	0.0732346	0	1
12	SNP	NC_000913	2115775	wcaM	nonsynonymous	N	41	T	0.0609736	0	0	0	0	1
12	SNP	NC_000913	2117534	wcaK	nonsynonymous	D	291	H	0.0575681	0	0	0	0	1
13	SNP	NC_000913	889923	ybjL/ybjM	intergenic	A	(-104/-166)	G	1	1	1	1	1	10
12	SNP	NC_000913	3013482	yqeB	nonsynonymous	N	253	T	0.104323	0	0	0	0	1
12	SNP	NC_000913	3205983	ttdR	nonsynonymous	T	92	P	0.068872	0	0	0	0	1
12	SNP	NC_000913	3399174	mreC	nonsynonymous	L	269	V	0	0	0	0	0.0993886	1
12	SNP	NC_000913	3408000	panF	nonsynonymous	L	132	V	0	0	0	0	0.200643	1
12	SNP	NC_000913	3566293	glgP	nonsynonymous	D	97	Y	0	0	0	0	0.135133	1
12	SNP	NC_000913	3619297	rhsB	nonsynonymous	C	36	G	0	0	0	0	0.0979404	1
12	SNP	NC_000913	3750716	sgbE	nonsynonymous	Q	211	K	0	0	0	0	0.0871005	1
12	SNP	NC_000913	3750778	sgbE	nonsynonymous	Q	231	H	0	0	0	0	0.0733547	1
12	SNP	NC_000913	3762405	rhsA	nonsynonymous	S	75	T	?	0	0	0	0.101443	1
12	SNP	NC_000913	4092442	frvA	nonsynonymous	H	128	N	0	0	0.0518513	0	0	1
12	SNP	NC_000913	4220007	aceK	nonsynonymous	V	471	G	0	0	0.0652032	0	0	1
12	SNP	NC_000913	1180801	ycfZ	nonsense	L	156	*	0	0	0	0	0.107227	1
12	SNP	NC_000913	689451	lnt	synonymous	T	477	T	0.0606127	0	0	0	0	1
12	SNP	NC_000913	757280	sdhA	synonymous	A	458	A	0	0	0	0.0830154	0	1
12	SNP	NC_000913	1708979	rsxC	synonymous	V	687	V	0	0.12299	0	0	0	1
12	SNP	NC_000913	3750766	sgbE	synonymous	A	227	A	0	0	0	0	0.0616398	1
12	SNP	NC_000913	696878	glnU	noncoding	T	(62/75 nt)	A	0	0.102574	0	0	0	1
12	SNP	NC_000913	781381	lysZ	noncoding	C	(13/76 nt)	A	0	0.129923	0	0	0	1
12	SNP	NC_000913	2521061	valX	noncoding	C	(11/76 nt)	A	0.0705433	0	0	0	0	1
12	SNP	NC_000913	2818131	argZ	noncoding	G	(5/77 nt)	T	0.0541544	0	0	0	0	1
12	SNP	NC_000913	2947619	metV	noncoding	C	(13/77 nt)	A	0.199175	0	0	0	0	1
12	SNP	NC_000913	4606259	leuP	noncoding	G	(28/87 nt)	C	0.0747313	0	0.0705853	0.0559964	0	1
12	SNP	NC_000913	696507	glnX/glnV	intergenic	T	(-3/+35)	A	0.0664287	0	0	0	0	1
12	SNP	NC_000913	696530	glnX/glnV	intergenic	T	(-26/+12)	G	0.0800295	0	0	0	0	1
12	SNP	NC_000913	2074735	flu/yeeR	intergenic	T	(+77/-44)	A	0	0	0	0	0.136692	1
12	SNP	NC_000913	2521022	valU/valX	intergenic	C	(+16/-29)	A	0.150566	0	0	0	0	1
12	SNP	NC_000913	2521158	valX/valY	intergenic	G	(+32/-15)	T	0	0	0.113477	0	0	1
12	SNP	NC_000913	2560996	yffL/yffM	intergenic	G	(+98/-372)	T	0	0.267996	0	0	0	1
12	SNP	NC_000913	2561016	yffL/yffM	intergenic	G	(+118/-352)	T	0	0.138295	0	0	0	1
12	SNP	NC_000913	2818158	argZ/argY	intergenic	T	(-23/+40)	A	0	0.215916	0	0	0	1
12	SNP	NC_000913	2947466	metZ/metW	intergenic	T	(+3/-31)	A	0	D	0.0638118	0	0	1
12	SNP	NC_000913	3269937	yhaC/rnpB	intergenic	C	(+335/+279)	A	0	0	0.138778	0	0	1
12	SNP	NC_000913	3270107	yhaC/rnpB	intergenic	G	(+505/+109)	T	0	0	0.0815802	0	0	1
12	SNP	NC_000913	4153570	ppc/argE	intergenic	G	(-472/+126)	T	0	0.0946927	0	0	0	1
12	SNP	NC_000913	4392447	glyV/glyX	intergenic	G	(+12/-25)	T	0	0.206985	0	0	0	1
12	SNP	NC_000913	4392569	glyX/glyY	intergenic	C	(+22/-14)	A	0.0605669	0	0	0	0	1
12	SNP	NC_000913	4606186	leuV/leuP	intergenic	G	(-21/+14)	T	0	0	0	0.0805182	0	1
12	SNP	NC_000913	4606302	leuP/leuQ	intergenic	T	(-16/+13)	A	0.0766358	0	0	0	0	1
13	SNP	NC_000913	126015	aceF	nonsynonymous	D	107	E	0	0.0646262	0	0	0	1
13	SNP	NC_000913	159101	pcnB	nonsynonymous	C	9	F	0	0	0	0	0.136758	1
13	SNP	NC_000913	360271	cynX	nonsynonymous	S	94	R	0	0	0	0.0916862	0	1
13	SNP	NC_000913	675414	ybeL	nonsynonymous	H	133	N	0	0	0	0.0568199	0	1
13	SNP	NC_000913	1004126	ycbF	nonsynonymous	S	60	R	0.0579247	0	0	0	0	1
13	SNP	NC_000913	1004142	ycbF	nonsynonymous	T	66	P	0	0	0	0.081727	0	1
13	SNP	NC_000913	1123102	yceB	nonsynonymous	L	58	V	0	0	0.153033	0	0	1
13	SNP	NC_000913	1708854	rsxC	nonsynonymous	Q	646	E	0	0	0	0.0503435	0	1
13	SNP	NC_000913	2115775	wcaM	nonsynonymous	N	41	T	0.0670724	0	0	0	0	1
13	SNP	NC_000913	2393768	nuoL	nonsynonymous	L	427	I	0	0	0	0.0706	0	1
13	SNP	NC_000913	2566921	eutH	nonsynonymous	D	396	A	0	0	0.0517955	0	0	1
13	SNP	NC_000913	2672405	hcaD	nonsynonymous	A	120	G	0	0	0	0.0853605	0	1
13	SNP	NC_000913	2718314	yfiF	nonsynonymous	V	72	G	0	0	0.175112	0.134614	0	1
13	SNP	NC_000913	3408030	panF	nonsynonymous	Q	142	E	0	0	0.052587	0	0	1
13	SNP	NC_000913	3750716	sgbE	nonsynonymous	Q	211	K	0	0	0	0	0.0862308	1
13	SNP	NC_000913	3806430	waaG	nonsynonymous	R	213	L	0	0	0.125914	0	0	1
13	SNP	NC_000913	4004035	rarD	nonsynonymous	F	48	L	0	0	0	0.0895391	0	1
13	SNP	NC_000913	4220007	aceK	nonsynonymous	V	471	G	0	0	0	0.0628743	0	1
13	SNP	NC_000913	4412850	yjfM	nonsynonymous	S	155	C	0	0	0.0801063	0	0	1
13	SNP	NC_000913	4421328	ulaA	nonsynonymous	L	450	R	0	0	0.125132	0.124673	0	1
13	SNP	NC_000913	4549015	fimH	nonsynonymous	P	70	T	0	0	0.0929599	0	0	1
13	SNP	NC_000913	4587312	mrr	nonsynonymous	D	122	Y	0	0	0	0.100758	0	1
13	SNP	NC_000913	1087576	pgaC	nonsense	E	91	*	0	0	0	0	0.114637	1
13	SNP	NC_000913	3013553	yqeB	nonsense	Y	229	*	0	0	0	0	0.0930214	1
13	SNP	NC_000913	4005341	pldA	nonsense	Y	160	*	0	0	0	0	0.11232	1
13	SNP	NC_000913	935581	ftsK	synonymous	A	786	A	0	0	0.0644159	0	0	1
13	SNP	NC_000913	1708784	rsxC	synonymous	A	622	A	0	0	0.0643864	0	0	1
13	SNP	NC_000913	2031640	dcm	synonymous	V	226	V	0	0	0.0770073	0	0	1
13	SNP	NC_000913	3095033	yggR	synonymous	S	16	S	0	0	0	0.0732198	0	1
13	SNP	NC_000913	4421395	ulaB	synonymous	M	1	M	0	0	0	0.0569339	0	1
13	SNP	NC_000913	1287219	rttR	noncoding	G	(18/171 nt)	T	0	0.145423	0	0	0	1
13	SNP	NC_000913	2521090	valX	noncoding	G	(40/76 nt)	T	0	0	0.0561261	0.0527539	0	1
13	SNP	NC_000913	4606259	leuP	noncoding	G	(28/87 nt)	C	0	0	0.0530734	0.0655236	0	1
13	SNP	NC_000913	696530	glnX/glnV	intergenic	T	(-26/+12)	G	0.0949345	0	0	0.0511212	0	1
13	SNP	NC_000913	2243872	folE/yeiG	intergenic	G	(-220/-38)	T	0	0	0	0	0.173206	1
13	SNP	NC_000913	2521022	valU/valX	intergenic	C	(+16/-29)	A	0	0	0.122898	0	0	1
13	SNP	NC_000913	2521042	valU/valX	intergenic	T	(+36/-9)	A	0	0	0.0712953	0	0	1
13	SNP	NC_000913	2521147	valX/valY	intergenic	C	(+21/-26)	A	0	0	0	0.0820751	0	1
13	SNP	NC_000913	2521158	valX/valY	intergenic	G	(+32/-15)	T	0	0	0	0.0673785	0	1
13	SNP	NC_000913	2560996	yffL/yffM	intergenic	G	(+98/-372)	T	0	0.316491	0	0	0	1
13	SNP	NC_000913	2818158	argZ/argY	intergenic	T	(-23/+40)	A	0	0.347908	0	0	0	1
13	SNP	NC_000913	2947466	metZ/metW	intergenic	T	(+3/-31)	A	0	0	0.107895	0.0814538	0	1
13	SNP	NC_000913	2947475	metZ/metW	intergenic	A	(+12/-22)	T	0	0	0	0.0542474	0	1
13	SNP	NC_000913	3194986	sibD/sibE	intergenic	A	(-121/+113)	T	0	0.0924706	0	0	0	1
13	SNP	NC_000913	3269937	yhaC/rnpB	intergenic	C	(+335/+279)	A	0	0	0.0657034	0.101369	0	1
13	SNP	NC_000913	3269941	yhaC/rnpB	intergenic	C	(+339/+275)	A	0.109708	0	0	0.0948739	0	1
13	SNP	NC_000913	3269982	yhaC/rnpB	intergenic	C	(+380/+234)	A	0	0	0.0677958	0.0680184	0	1
13	SNP	NC_000913	3708297	dppA/proK	intergenic	G	(-592/+319)	T	0	0.0525818	0	0	0	1
13	SNP	NC_000913	4296002	gltP/yjcO	intergenic	C	(+208/+434)	A	0	0.0666308	0	0	0	1
13	SNP	NC_000913	4392442	glyV/glyX	intergenic	G	(+7/-30)	T	0.0812325	0	0	0	0	1
13	SNP	NC_000913	4392447	glyV/glyX	intergenic	G	(+12/-25)	T	0	0.308304	0	0	0	1
13	SNP	NC_000913	4606194	leuV/leuP	intergenic	C	(-29/+6)	A	0	0	0.0676398	0	0	1
13	SNP	NC_000913	4606302	leuP/leuQ	intergenic	T	(-16/+13)	A	0	0	0	0.0568233	0	1
13	MOB	NC_000913	1293196	hns/tdk	mobile_element_insertion	IS5	(-274/-328)	.	0.0951009	0	0	0	0	1
14	SNP	NC_000913	129802	yacH	nonsynonymous	K	487	Q	0	0.0755892	0	0	0	1
14	SNP	NC_000913	129819	yacH	nonsynonymous	R	481	K	0	0.06424	0	0	0	1
14	SNP	NC_000913	765987	mngA	nonsynonymous	V	2	L	0.0562806	0	0	0	0	1
14	SNP	NC_000913	1164568	nagZ	nonsynonymous	M	158	I	0.0820832	0	0	0	0	1
14	SNP	NC_000913	1708854	rsxC	nonsynonymous	Q	646	E	0.0597916	0	0	0	0	1
14	SNP	NC_000913	2566921	eutH	nonsynonymous	D	396	A	0.0577374	0	0	0	0	1
14	SNP	NC_000913	2718314	yfiF	nonsynonymous	V	72	G	0	0.122333	0	0	0	1
14	SNP	NC_000913	3096826	rdgB	nonsynonymous	N	49	T	0	0	0.107556	0	0	1
14	SNP	NC_000913	3096853	rdgB	nonsynonymous	A	58	E	0	0	0	0.108049	0	1
14	SNP	NC_000913	3762405	rhsA	nonsynonymous	S	75	T	0	0	0	0	0.0916405	1
14	SNP	NC_000913	3806430	waaG	nonsynonymous	R	213	L	0	0	0.113163	0	0	1
14	SNP	NC_000913	4385681	yjeN	nonsense	E	97	*	0.058002	0	0	0	0	1
14	SNP	NC_000913	689451	lnt	synonymous	T	477	T	0.050663	0	0	0	0	1
14	SNP	NC_000913	1708751	rsxC	synonymous	E	611	E	0	0.110013	0	0	0	1
14	SNP	NC_000913	1708784	rsxC	synonymous	A	622	A	0	0	0.0646415	0	0	1
14	SNP	NC_000913	1708979	rsxC	synonymous	V	687	V	0	0.289945	0	0	0	1
14	SNP	NC_000913	3042248	ygfZ	synonymous	A	312	A	0	0.120426	0	0	0	1
14	SNP	NC_000913	3095033	yggR	synonymous	S	16	S	0	0	0.0563431	0	0	1
14	SNP	NC_000913	781381	lysZ	noncoding	C	(13/76 nt)	A	0	0.13811	0	0	0	1
14	SNP	NC_000913	2521090	valX	noncoding	G	(40/76 nt)	T	0	0	0.0703974	0	0	1
14	SNP	NC_000913	2947619	metV	noncoding	C	(13/77 nt)	A	0	0	0	0.15712	0	1
14	SNP	NC_000913	3270220	rnpB	noncoding	G	(373/377 nt)	T	0.0594201	0	0	0	0	1
14	SNP	NC_000913	4392489	glyX	noncoding	G	(18/76 nt)	T	0	0	0	0.0504522	0	1
14	SNP	NC_000913	4606259	leuP	noncoding	G	(28/87 nt)	C	0	0	0	0.0769687	0	1
14	SNP	NC_000913	4606261	leuP	noncoding	G	(26/87 nt)	T	0.0533943	0	0	0	0	1
14	SNP	NC_000913	164687	hrpB/mrcB	intergenic	C	(+153/-43)	A	0	0	0	0	0.136133	1
14	SNP	NC_000913	696512	glnX/glnV	intergenic	G	(-8/+30)	T	0	0	0	0.0827541	0	1
14	SNP	NC_000913	1286974	narI/rttR	intergenic	C	(+448/+92)	T	0	0.14306	0	0	0	1
14	SNP	NC_000913	1287028	narI/rttR	intergenic	G	(+502/+38)	T	0.0510769	0	0	0	0	1
14	SNP	NC_000913	2521042	valU/valX	intergenic	T	(+36/-9)	A	0.0587645	0	0	0	0	1
14	SNP	NC_000913	2521147	valX/valY	intergenic	C	(+21/-26)	A	0.12253	0	0.0827165	0	0	1
14	SNP	NC_000913	2521158	valX/valY	intergenic	G	(+32/-15)	T	0	0	0	0.0758142	0	1
14	SNP	NC_000913	2560996	yffL/yffM	intergenic	G	(+98/-372)	T	0	0.23317	0	0	0	1
14	SNP	NC_000913	2818158	argZ/argY	intergenic	T	(-23/+40)	A	0	0.166155	0	0	0	1
14	SNP	NC_000913	2818284	argY/argV	intergenic	C	(-10/+189)	A	0	0	0	0.0516706	0	1
14	SNP	NC_000913	2947475	metZ/metW	intergenic	A	(+12/-22)	T	0	0	0	0.103976	0	1
14	SNP	NC_000913	3269937	yhaC/rnpB	intergenic	C	(+335/+279)	A	0	0	0.0637999	0	0	1
14	SNP	NC_000913	3269941	yhaC/rnpB	intergenic	C	(+339/+275)	A	0.103746	0	0	0	0	1
14	SNP	NC_000913	3269982	yhaC/rnpB	intergenic	C	(+380/+234)	A	0	0	0.0617404	0	0	1
14	SNP	NC_000913	3270047	yhaC/rnpB	intergenic	C	(+445/+169)	A	0	?	0.13358	0	0	1
14	SNP	NC_000913	3270208	yhaC/rnpB	intergenic	C	(+606/+8)	A	0.0698891	0	0	0	0	1
14	SNP	NC_000913	3281729	agaA/agaS	intergenic	C	(+104/-247)	A	0.13062	0	0	0	0	1
14	SNP	NC_000913	4153570	ppc/argE	intergenic	G	(-472/+126)	T	0	0.0978327	0	0	0	1
14	SNP	NC_000913	4606302	leuP/leuQ	intergenic	T	(-16/+13)	A	0	0	0	0.0639186	0	1
15	SNP	NC_000913	126015	aceF	nonsynonymous	D	107	E	0	0.0606441	0	0	0	1
15	SNP	NC_000913	126161	aceF	nonsynonymous	T	156	I	0	0.0541282	0	0	0	1
15	SNP	NC_000913	675414	ybeL	nonsynonymous	H	133	N	0	0	0.0626006	0	0	1
15	SNP	NC_000913	935511	ftsK	nonsynonymous	P	763	Q	0	0.104974	0	0	0	1
15	SNP	NC_000913	942985	dmsA	nonsynonymous	P	676	Q	0	0	0	0.084321	0	1
15	SNP	NC_000913	1004142	ycbF	nonsynonymous	T	66	P	0	0	0.0841308	0.0639486	0	1
15	SNP	NC_000913	1709046	rsxC	nonsynonymous	E	710	Q	0	0.0637345	0	0	0	1
15	SNP	NC_000913	2115775	wcaM	nonsynonymous	N	41	T	0	0	0.056808	0	0	1
15	SNP	NC_000913	2393768	nuoL	nonsynonymous	L	427	I	0	0	0.0640759	0	0	1
15	SNP	NC_000913	2698511	pgpC	nonsynonymous	D	14	Y	0	0.0745502	0	0	0	1
15	SNP	NC_000913	3399269	mreC	nonsynonymous	V	237	G	0	0	0.0528245	0	0	1
15	SNP	NC_000913	3408000	panF	nonsynonymous	L	132	V	0.0967121	0	0	0	0	1
15	SNP	NC_000913	3408011	panF	nonsynonymous	F	135	L	0	0	0.0704494	0	0	1
15	SNP	NC_000913	3712918	yhjY	nonsynonymous	S	6	I	0	0	0	0	0.110543	1
15	SNP	NC_000913	4082708	fdoH	nonsynonymous	T	18	P	0	0	0.103331	0	0	1
15	SNP	NC_000913	4201052	yjaH	nonsynonymous	H	163	D	0	0	0.0635328	0	0	1
15	SNP	NC_000913	4412781	yjfM	nonsynonymous	S	132	C	0	0	0	0.145835	0	1
15	SNP	NC_000913	1087576	pgaC	nonsense	E	91	*	0	0	0	0	0.164922	1
15	SNP	NC_000913	3042248	ygfZ	synonymous	A	312	A	0	0	0.0874834	0	0	1
15	SNP	NC_000913	696768	glnW	noncoding	C	(63/75 nt)	G	0	0.0778618	0	0	0	1
15	SNP	NC_000913	696878	glnU	noncoding	T	(62/75 nt)	A	0	0.173458	0	0	0	1
15	SNP	NC_000913	781381	lysZ	noncoding	C	(13/76 nt)	A	0	0.0961504	0	0	0	1
15	SNP	NC_000913	1287219	rttR	noncoding	G	(18/171 nt)	T	0	0.144563	0	0	0	1
15	SNP	NC_000913	2947619	metV	noncoding	C	(13/77 nt)	A	0.145687	0	0	0	0	1
15	SNP	NC_000913	4606165	leuV	noncoding	C	(1/87 nt)	A	0	0	0	0.0655231	0	1
15	SNP	NC_000913	4606259	leuP	noncoding	G	(28/87 nt)	C	0	0	0.0606313	0	0	1
15	SNP	NC_000913	184253	yaeH/yaeI	intergenic	C	(-158/+4)	A	0	0	0	0.0682354	0	1
15	SNP	NC_000913	1286850	narI/rttR	intergenic	G	(+324/+216)	T	0	0	0.0543489	0	0	1
15	SNP	NC_000913	2521022	valU/valX	intergenic	C	(+16/-29)	A	0	0	0.135421	0	0	1
15	SNP	NC_000913	2521147	valX/valY	intergenic	C	(+21/-26)	A	0	0	0	0.0724106	0	1
15	SNP	NC_000913	2521158	valX/valY	intergenic	G	(+32/-15)	T	0	0	0	0.056807	0	1
15	SNP	NC_000913	2560996	yffL/yffM	intergenic	G	(+98/-372)	T	0	0.287469	0	0	0	1
15	SNP	NC_000913	2653720	sseA/ryfA	intergenic	C	(+381/-135)	T	0	0.0668383	0	0	0	1
15	SNP	NC_000913	2818158	argZ/argY	intergenic	T	(-23/+40)	A	0	0.168363	0	0	0	1
15	SNP	NC_000913	2947466	metZ/metW	intergenic	T	(+3/-31)	A	0	0	0	0.0783587	0	1
15	SNP	NC_000913	2947475	metZ/metW	intergenic	A	(+12/-22)	T	0	0	0	0.102692	0	1
15	SNP	NC_000913	3269934	yhaC/rnpB	intergenic	C	(+332/+282)	A	0	0	0.101902	0	0	1
15	SNP	NC_000913	3269937	yhaC/rnpB	intergenic	C	(+335/+279)	A	0	0.167281	0	0.0904984	0	1
15	SNP	NC_000913	3269982	yhaC/rnpB	intergenic	C	(+380/+234)	A	0	0	0.103379	0.0755725	0	1
15	SNP	NC_000913	3270107	yhaC/rnpB	intergenic	G	(+505/+109)	T	0	0	0.0802612	0.0779676	0	1
15	SNP	NC_000913	3708515	dppA/proK	intergenic	C	(-810/+101)	A	0	0.0563335	0	0	0	1
15	SNP	NC_000913	4171957	rrfB/murB	intergenic	C	(+201/-100)	G	0	0	0.0577126	0	0	1
15	SNP	NC_000913	4392447	glyV/glyX	intergenic	G	(+12/-25)	T	0	0.258338	0	0	0	1
16	SNP	NC_000913	1123255	yceB	nonsynonymous	A	7	S	0	0	0	0	0.0888286	1
16	SNP	NC_000913	2115775	wcaM	nonsynonymous	N	41	T	0	0	0	0.052772	0	1
16	SNP	NC_000913	2393768	nuoL	nonsynonymous	L	427	I	0.0822639	0	0	0	0	1
16	SNP	NC_000913	2965147	thyA	nonsynonymous	Q	3	H	0	0	0	0	0.160564	1
16	SNP	NC_000913	3011942	yqeA	nonsynonymous	A	161	G	0	0	0	0.0550623	0	1
16	SNP	NC_000913	3011957	yqeA	nonsynonymous	V	166	G	0	0	0	0.0663829	0	1
16	SNP	NC_000913	3013482	yqeB	nonsynonymous	N	253	T	0	0	0	0	0.149276	1
16	SNP	NC_000913	3096826	rdgB	nonsynonymous	N	49	T	0	0	0	0.0845318	0	1
16	SNP	NC_000913	3096853	rdgB	nonsynonymous	A	58	E	0.0937409	0	0	0	0	1
16	SNP	NC_000913	3263533	tdcD	nonsynonymous	A	43	E	0.105518	0	0	0	0	1
16	SNP	NC_000913	3439895	rplQ	nonsynonymous	K	35	N	0	0	0	0.102305	0	1
16	SNP	NC_000913	3712918	yhjY	nonsynonymous	S	6	I	0	0	0	0	0.127617	1
16	SNP	NC_000913	4082708	fdoH	nonsynonymous	T	18	P	0	0	0	0.0983357	0	1
16	SNP	NC_000913	4220007	aceK	nonsynonymous	V	471	G	0	0	0.062602	0	0	1
16	SNP	NC_000913	4412802	yjfM	nonsynonymous	V	139	G	0	0	0.0869904	0	0.0930123	1
16	SNP	NC_000913	4412828	yjfM	nonsynonymous	F	148	V	0	0	0.0727191	0	0	1
16	SNP	NC_000913	4421328	ulaA	nonsynonymous	L	450	R	0.144176	0	0	0	0	1
16	SNP	NC_000913	3998085	uvrD	nonsense	K	35	*	0	0	0	0.0709219	0	1
16	SNP	NC_000913	4385639	yjeN	nonsense	E	83	*	0	0	0	0	0.120165	1
16	SNP	NC_000913	757280	sdhA	synonymous	A	458	A	0	0	0	0.0679932	0	1
16	SNP	NC_000913	1708751	rsxC	synonymous	E	611	E	0	0.183935	0	0.0544372	0	1
16	SNP	NC_000913	2031640	dcm	synonymous	V	226	V	0	0	0	0.0618691	0	1
16	SNP	NC_000913	3307102	deaD	synonymous	R	253	R	0	0	0	0.167367	0	1
16	SNP	NC_000913	4421395	ulaB	synonymous	M	1	M	0	0	0	0.0690336	0	1
16	SNP	NC_000913	781381	lysZ	noncoding	C	(13/76 nt)	A	0	0.116681	0	0	0	1
16	SNP	NC_000913	2521090	valX	noncoding	G	(40/76 nt)	T	0.0770588	0	0	0	0	1
16	SNP	NC_000913	2947619	metV	noncoding	C	(13/77 nt)	A	0	0	0	0.131566	0	1
16	SNP	NC_000913	3195232	sibE	noncoding	T	(9/142 nt)	C	0	0.0581861	0	0	0	1
16	SNP	NC_000913	4606259	leuP	noncoding	G	(28/87 nt)	C	0	0	0	0.0680642	0	1
16	SNP	NC_000913	696530	glnX/glnV	intergenic	T	(-26/+12)	G	0	0	0	0.0565324	0	1
16	SNP	NC_000913	1286965	narI/rttR	intergenic	A	(+439/+101)	G	0	0.179469	0	0	0	1
16	SNP	NC_000913	1286974	narI/rttR	intergenic	C	(+448/+92)	T	0	0.190719	0	0	0	1
16	SNP	NC_000913	2521147	valX/valY	intergenic	C	(+21/-26)	A	0	0	0	0.0867085	0	1
16	SNP	NC_000913	2521158	valX/valY	intergenic	G	(+32/-15)	T	0	0	0.100659	0.0789871	0	1
16	SNP	NC_000913	2560996	yffL/yffM	intergenic	G	(+98/-372)	T	0	0.295511	0	0	0	1
16	SNP	NC_000913	2818324	argY/argV	intergenic	G	(-50/+149)	T	0.073185	0	0	0	0	1
16	SNP	NC_000913	2947466	metZ/metW	intergenic	T	(+3/-31)	A	0	0	0	0.0871663	0	1
16	SNP	NC_000913	2947579	metW/metV	intergenic	A	(+6/-28)	T	0	?	0	0.0570149	0	1
16	SNP	NC_000913	3269934	yhaC/rnpB	intergenic	C	(+332/+282)	A	0	0	0	0.0941286	0	1
16	SNP	NC_000913	3269937	yhaC/rnpB	intergenic	C	(+335/+279)	A	0.131372	0	0	0.0787821	0	1
16	SNP	NC_000913	3270208	yhaC/rnpB	intergenic	C	(+606/+8)	A	0.0532722	0	0	0.0646105	0	1
16	SNP	NC_000913	4338130	adiY/adiA	intergenic	G	(-201/+124)	C	0	0	0.0773206	0.13496	0	1
16	SNP	NC_000913	4392447	glyV/glyX	intergenic	G	(+12/-25)	T	0	0.261376	0	0	0	1
16	SNP	NC_000913	4606186	leuV/leuP	intergenic	G	(-21/+14)	T	0	0	0.0740724	0	0	1
16	SNP	NC_000913	4606194	leuV/leuP	intergenic	C	(-29/+6)	A	0	0	0	0.0640359	0	1
17	SNP	NC_000913	129802	yacH	nonsynonymous	K	487	Q	0	0.0933146	0	0	0	1
17	SNP	NC_000913	675414	ybeL	nonsynonymous	H	133	N	0	0	0	0.053546	0	1
17	SNP	NC_000913	729688	rhsC	nonsynonymous	C	36	G	0	0	0	0	0.181405	1
17	SNP	NC_000913	1004142	ycbF	nonsynonymous	T	66	P	0	0	0.0643983	0.0861654	0	1
17	SNP	NC_000913	1821036	chbC	nonsynonymous	F	60	C	0	0	0.141885	0	0	1
17	SNP	NC_000913	2115775	wcaM	nonsynonymous	N	41	T	0	0	0	0.0590954	0	1
17	SNP	NC_000913	2393768	nuoL	nonsynonymous	L	427	I	0	0	0.0564427	0	0	1
17	SNP	NC_000913	2718314	yfiF	nonsynonymous	V	72	G	0	0.096765	0	0.203743	0	1
17	SNP	NC_000913	3011957	yqeA	nonsynonymous	V	166	G	0.0628247	0	0	0	0	1
17	SNP	NC_000913	3096826	rdgB	nonsynonymous	N	49	T	0	0	0	0.0712829	0	1
17	SNP	NC_000913	3750716	sgbE	nonsynonymous	Q	211	K	0	0	0	0	0.0824423	1
17	SNP	NC_000913	3750778	sgbE	nonsynonymous	Q	231	H	0	0	0	0	0.0688357	1
17	SNP	NC_000913	3998103	uvrD	nonsynonymous	H	41	D	0	0	0.0616164	0	0	1
17	SNP	NC_000913	4082708	fdoH	nonsynonymous	T	18	P	0	0	0.100708	0	0	1
17	SNP	NC_000913	4143565	frwC	nonsynonymous	D	346	Y	0	0	0.0538497	0	0	1
17	SNP	NC_000913	4620334	deoB	nonsynonymous	Q	244	H	0	0	0.0936337	0	0	1
17	SNP	NC_000913	3998085	uvrD	nonsense	K	35	*	0	0	0.078186	0	0	1
17	SNP	NC_000913	1287169	rttR;tpr	noncoding	C	(68/171 nt);8	G	0	0.0524101	0	0	0	1
17	SNP	NC_000913	1287206	rttR	noncoding	G	(31/171 nt)	T	0	0	0.0604415	0	0	1
17	SNP	NC_000913	1287219	rttR	noncoding	G	(18/171 nt)	T	0	0.122699	0	0	0	1
17	SNP	NC_000913	2947619	metV	noncoding	C	(13/77 nt)	A	0.170208	0	0	0	0	1
17	SNP	NC_000913	4606259	leuP	noncoding	G	(28/87 nt)	C	0	0	0.0677786	0.0520825	0	1
17	SNP	NC_000913	1097170	ycdU/serX	intergenic	G	(+341/+395)	C	0	0	0	0	0.211051	1
17	SNP	NC_000913	1636532	nohQ/ynfO	intergenic	G	(-165/-224)	T	0	0	0	0	0.129139	1
17	SNP	NC_000913	2521042	valU/valX	intergenic	T	(+36/-9)	A	0	0	0.0682507	0	0	1
17	SNP	NC_000913	2521147	valX/valY	intergenic	C	(+21/-26)	A	0	0	0	0.0916352	0	1
17	SNP	NC_000913	2521158	valX/valY	intergenic	G	(+32/-15)	T	0.10527	0	0	0	0	1
17	SNP	NC_000913	2560996	yffL/yffM	intergenic	G	(+98/-372)	T	0	0	0	0.0616641	0	1
17	SNP	NC_000913	2818020	argQ/argZ	intergenic	C	(-160/+39)	T	0	0.0622301	0	0	0	1
17	SNP	NC_000913	2818158	argZ/argY	intergenic	T	(-23/+40)	A	0	0.186366	0	0	0	1
17	SNP	NC_000913	2947466	metZ/metW	intergenic	T	(+3/-31)	A	0	0	0	0.106556	0	1
17	SNP	NC_000913	2947475	metZ/metW	intergenic	A	(+12/-22)	T	0	0	0	0.119987	0	1
17	SNP	NC_000913	2947579	metW/metV	intergenic	A	(+6/-28)	T	0	0	0.0972996	0	?	1
17	SNP	NC_000913	2947589	metW/metV	intergenic	G	(+16/-18)	A	0.136235	0	0	0	0	1
17	SNP	NC_000913	2947603	metW/metV	intergenic	G	(+30/-4)	T	0	0	0.113577	0	0	1
17	SNP	NC_000913	3233718	fadH/higA	intergenic	G	(+35/+10)	C	0	0	0.0950933	0	0	1
17	SNP	NC_000913	3269934	yhaC/rnpB	intergenic	C	(+332/+282)	A	0	0	0.0616665	0	0	1
[truncated: 2,363 more rows]

## Sheet: S3 Rp Coculture Mutations
Coculture line	Mutation Class	R. palustris chromosome	Chromosome Position	Locus	Mutation Type	Ref Allele (AA for genic; nt for non-genic)	Relative Position	Alt Allele (AA for genic; nt for non-genic)	Freq @ gen 176	Freq @ gen 363	Freq @ gen 512	Freq @ gen655	Freq @ gen732	Overlapping Monoculture Lines
21	SNP	NC_005296	73	‚Äì/dnaA	intergenic	C	(‚Äì/-606)	A	0	0.0578976	0	0	0.078424	3
22	SNP	NC_005296	73	‚Äì/dnaA	intergenic	C	(‚Äì/-606)	A	0	0.0538087	0	0	0.0910811	3
23	SNP	NC_005296	73	‚Äì/dnaA	intergenic	C	(‚Äì/-606)	A	0	0.0606475	0	0	0.081645	3
24	SNP	NC_005296	73	‚Äì/dnaA	intergenic	C	(‚Äì/-606)	A	0	0.0707269	0	0	0.0733876	3
25	SNP	NC_005296	73	‚Äì/dnaA	intergenic	C	(‚Äì/-606)	A	0	0.0756922	0	0	0.0741887	3
26	SNP	NC_005296	73	‚Äì/dnaA	intergenic	C	(‚Äì/-606)	A	0	0.0649295	0	0	0.093585	3
27	SNP	NC_005296	73	‚Äì/dnaA	intergenic	C	(‚Äì/-606)	A	0	0.0664392	0	0	0.073595	3
28	SNP	NC_005296	73	‚Äì/dnaA	intergenic	C	(‚Äì/-606)	A	0	0.0698256	0	0	0.0864143	3
29	SNP	NC_005296	73	‚Äì/dnaA	intergenic	C	(‚Äì/-606)	A	0	0.0648394	0	0	0.102701	3
30	SNP	NC_005296	73	‚Äì/dnaA	intergenic	C	(‚Äì/-606)	A	0	0.0670471	0	0	0.0871453	3
26	SNP	NC_005296	322	‚Äì/dnaA	intergenic	A	(‚Äì/-357)	C	0	0	0	0.0515981	0	0
25	SNP	NC_005296	1100	dnaA	nonsynonymous	V	141	G	0	0.0710783	0	0	0	0
26	SNP	NC_005296	1707	dnaA	synonymous	A	343	A	0	0.0752773	0	0	0	0
21	SNP	NC_005296	1737	dnaA	synonymous	L	353	L	0	0.0550089	0	0	0	0
22	SNP	NC_005296	1737	dnaA	synonymous	L	353	L	0	0.0524178	0	0	0	0
24	SNP	NC_005296	1737	dnaA	synonymous	L	353	L	0	0.0532084	0	0	0	0
28	SNP	NC_005296	1737	dnaA	synonymous	L	353	L	0	0.0593371	0	0	0	0
30	SNP	NC_005296	1759	dnaA	nonsense	E	361	*	0	0.116014	0	0	0	0
21	SNP	NC_005296	1865	dnaA	nonsynonymous	R	396	P	0	0	0.0551133	0	0	1
28	SNP	NC_005296	1865	dnaA	nonsynonymous	R	396	P	0	0	0.0800633	0	0	1
21	SNP	NC_005296	1871	dnaA	nonsynonymous	D	398	A	0	0.0994906	0.0693917	0	0.11697	5
22	SNP	NC_005296	1871	dnaA	nonsynonymous	D	398	A	0	0.097753	0	0	0.0828018	5
23	SNP	NC_005296	1871	dnaA	nonsynonymous	D	398	A	0	0.0937371	0	0	0.0825586	5
24	SNP	NC_005296	1871	dnaA	nonsynonymous	D	398	A	0	0.0757575	0.0955019	0	0.120965	5
25	SNP	NC_005296	1871	dnaA	nonsynonymous	D	398	A	0	0.109055	0	0	0.100324	5
26	SNP	NC_005296	1871	dnaA	nonsynonymous	D	398	A	0	0.0562477	0	0	0.105533	5
27	SNP	NC_005296	1871	dnaA	nonsynonymous	D	398	A	0	0.0754128	0	0	0.0765467	5
28	SNP	NC_005296	1871	dnaA	nonsynonymous	D	398	A	0	0.102334	0.102685	0	0.0893321	5
29	SNP	NC_005296	1871	dnaA	nonsynonymous	D	398	A	0	0.0928364	0	0	0	5
30	SNP	NC_005296	1871	dnaA	nonsynonymous	D	398	A	0	0.0848312	0	0	0.0891371	5
21	SNP	NC_005296	1874	dnaA	nonsynonymous	L	399	Q	0	0	0.141847	0	0	2
22	SNP	NC_005296	1874	dnaA	nonsynonymous	L	399	Q	0	0	0	0	0.104596	2
25	SNP	NC_005296	1874	dnaA	nonsynonymous	L	399	Q	0	0	0.167056	0	0	2
29	SNP	NC_005296	1874	dnaA	nonsynonymous	L	399	Q	0	0	0.148185	0	0	2
28	SNP	NC_005296	1877	dnaA	nonsynonymous	L	400	Q	0	0	0.0698938	0	0	0
23	SNP	NC_005296	1879	dnaA	nonsynonymous	S	401	A	0	0.0514245	0	0	0	0
21	SNP	NC_005296	1880	dnaA	nonsense	S	401	*	0	0	0.0660019	0	0	0
30	SNP	NC_005296	1882	dnaA	nonsynonymous	S	402	A	0	0.0541492	0	0	0	0
21	SNP	NC_005296	1891	dnaA	nonsynonymous	T	405	P	0	0.147201	0	0	0.14765	5
22	SNP	NC_005296	1891	dnaA	nonsynonymous	T	405	P	0	0.138203	0	0	0.122228	5
23	SNP	NC_005296	1891	dnaA	nonsynonymous	T	405	P	0	0.121399	0	0	0.123103	5
24	SNP	NC_005296	1891	dnaA	nonsynonymous	T	405	P	0	0.12531	0	0	0.154356	5
25	SNP	NC_005296	1891	dnaA	nonsynonymous	T	405	P	0	0.100022	0	0	0.118141	5
26	SNP	NC_005296	1891	dnaA	nonsynonymous	T	405	P	0	0.102137	0	0	0.124459	5
27	SNP	NC_005296	1891	dnaA	nonsynonymous	T	405	P	0	0.122636	0	0	0.0988927	5
28	SNP	NC_005296	1891	dnaA	nonsynonymous	T	405	P	0	0.144186	0	0	0.116465	5
29	SNP	NC_005296	1891	dnaA	nonsynonymous	T	405	P	0	0.131928	0	0	0.101376	5
30	SNP	NC_005296	1891	dnaA	nonsynonymous	T	405	P	0	0.125008	0	0	0.127548	5
21	SNP	NC_005296	1899	dnaA	nonsynonymous	N	407	K	0	0	0.0529466	0	0	0
23	SNP	NC_005296	1899	dnaA	nonsynonymous	N	407	K	0	0	0.08953	0	0	0
21	SNP	NC_005296	1900	dnaA	nonsynonymous	V	408	L	0	0.0549302	0	0	0	3
22	SNP	NC_005296	1900	dnaA	nonsynonymous	V	408	L	0	0.0523748	0	0	0.0792661	3
24	SNP	NC_005296	1900	dnaA	nonsynonymous	V	408	L	0	0	0	0	0.0606055	3
25	SNP	NC_005296	1900	dnaA	nonsynonymous	V	408	L	0	0.0519366	0	0	0.0748763	3
26	SNP	NC_005296	1900	dnaA	nonsynonymous	V	408	L	0	0.0511913	0	0	0.0768957	3
27	SNP	NC_005296	1900	dnaA	nonsynonymous	V	408	L	0	0	0	0	0.0534201	3
28	SNP	NC_005296	1900	dnaA	nonsynonymous	V	408	L	0	0.0608039	0	0	0.0682473	3
29	SNP	NC_005296	1900	dnaA	nonsynonymous	V	408	L	0	0.0522385	0	0	0.0703115	3
30	SNP	NC_005296	1900	dnaA	nonsynonymous	V	408	L	0	0	0	0	0.0627737	3
27	SNP	NC_005296	1902	dnaA	synonymous	V	408	V	0	0	0	0	0.0540781	1
21	SNP	NC_005296	1904	dnaA	nonsynonymous	V	409	G	0	0.0807371	0	0	0	0
22	SNP	NC_005296	1904	dnaA	nonsynonymous	V	409	G	0	0.089067	0	0	0	0
23	SNP	NC_005296	1904	dnaA	nonsynonymous	V	409	G	0	0.0975947	0	0	0	0
24	SNP	NC_005296	1904	dnaA	nonsynonymous	V	409	G	0	0.0556841	0	0	0	0
25	SNP	NC_005296	1904	dnaA	nonsynonymous	V	409	G	0	0.0682678	0	0	0	0
26	SNP	NC_005296	1904	dnaA	nonsynonymous	V	409	G	0	0.0791936	0	0	0	0
27	SNP	NC_005296	1904	dnaA	nonsynonymous	V	409	G	0	0.0890408	0	0	0	0
28	SNP	NC_005296	1904	dnaA	nonsynonymous	V	409	G	0	0.082077	0	0	0	0
29	SNP	NC_005296	1904	dnaA	nonsynonymous	V	409	G	0	0.0777664	0	0	0	0
30	SNP	NC_005296	1904	dnaA	nonsynonymous	V	409	G	0	0.087009	0	0	0	0
21	SNP	NC_005296	1916	dnaA	nonsynonymous	Q	413	P	0	0.0868411	0	0	0	0
22	SNP	NC_005296	1916	dnaA	nonsynonymous	Q	413	P	0	0.0800405	0	0	0.0713201	0
23	SNP	NC_005296	1916	dnaA	nonsynonymous	Q	413	P	0	0.0819268	0	0	0	0
24	SNP	NC_005296	1916	dnaA	nonsynonymous	Q	413	P	0	0	0	0	0.0982571	0
25	SNP	NC_005296	1916	dnaA	nonsynonymous	Q	413	P	0	0.0843215	0	0	0	0
26	SNP	NC_005296	1916	dnaA	nonsynonymous	Q	413	P	0	0.0639491	0	0	0.0823832	0
27	SNP	NC_005296	1916	dnaA	nonsynonymous	Q	413	P	0	0.0692687	0	0	0	0
28	SNP	NC_005296	1916	dnaA	nonsynonymous	Q	413	P	0	0.0774007	0.0808721	0	0	0
29	SNP	NC_005296	1916	dnaA	nonsynonymous	Q	413	P	0	0.0713768	0	0	0	0
30	SNP	NC_005296	1916	dnaA	nonsynonymous	Q	413	P	0	0.083178	0	0	0	0
21	SNP	NC_005296	1919	dnaA	nonsynonymous	V	414	G	0	0.101044	0.0577435	0	0.0939646	7
22	SNP	NC_005296	1919	dnaA	nonsynonymous	V	414	G	0	0.0816278	0.0729222	0	0.0784907	7
23	SNP	NC_005296	1919	dnaA	nonsynonymous	V	414	G	0	0.101382	0.100033	0	0.072391	7
24	SNP	NC_005296	1919	dnaA	nonsynonymous	V	414	G	0	0.0644917	0	0	0.0769458	7
25	SNP	NC_005296	1919	dnaA	nonsynonymous	V	414	G	0	0.0771961	0	0	0.072608	7
26	SNP	NC_005296	1919	dnaA	nonsynonymous	V	414	G	0	0.0733404	0	0	0.0665545	7
27	SNP	NC_005296	1919	dnaA	nonsynonymous	V	414	G	0	0.093092	0	0	0.0509486	7
28	SNP	NC_005296	1919	dnaA	nonsynonymous	V	414	G	0	0.0984983	0.0726218	0	0.0580478	7
29	SNP	NC_005296	1919	dnaA	nonsynonymous	V	414	G	0	0.0799541	0	0	0.0557356	7
30	SNP	NC_005296	1919	dnaA	nonsynonymous	V	414	G	0	0.0873137	0	0	0.0663056	7
21	SNP	NC_005296	1920	dnaA	synonymous	V	414	V	0	0	0	0	0.0625839	1
23	SNP	NC_005296	1920	dnaA	synonymous	V	414	V	0	0	0	0	0.0704036	1
24	SNP	NC_005296	1920	dnaA	synonymous	V	414	V	0	0	0	0	0.0654221	1
26	SNP	NC_005296	1920	dnaA	synonymous	V	414	V	0	0.0532794	0	0	0	1
29	SNP	NC_005296	1920	dnaA	synonymous	V	414	V	0	0.0561614	0	0	0	1
21	SNP	NC_005296	1928	dnaA	nonsynonymous	Y	417	F	0	0.0873427	0	0	0.064393	7
22	SNP	NC_005296	1928	dnaA	nonsynonymous	Y	417	F	0	0.0655446	0	0	0.0536575	7
23	SNP	NC_005296	1928	dnaA	nonsynonymous	Y	417	F	0	0.0678377	0	0	0.0597949	7
24	SNP	NC_005296	1928	dnaA	nonsynonymous	Y	417	F	0	0.0661502	0	0	0.072475	7
25	SNP	NC_005296	1928	dnaA	nonsynonymous	Y	417	F	0	0.0720291	0	0	0.0520821	7
26	SNP	NC_005296	1928	dnaA	nonsynonymous	Y	417	F	0	0.0724258	0	0	0.0598993	7
27	SNP	NC_005296	1928	dnaA	nonsynonymous	Y	417	F	0	0.0867491	0	0	0.0637326	7
28	SNP	NC_005296	1928	dnaA	nonsynonymous	Y	417	F	0	0.0747833	0	0	0.065053	7
29	SNP	NC_005296	1928	dnaA	nonsynonymous	Y	417	F	0	0.0954599	0	0	0.0560055	7
30	SNP	NC_005296	1928	dnaA	nonsynonymous	Y	417	F	0	0.0632248	0	0	0.0628581	7
21	SNP	NC_005296	1930	dnaA	nonsynonymous	L	418	M	0	0.108704	0	0	0	0
22	SNP	NC_005296	1930	dnaA	nonsynonymous	L	418	M	0	0.0972242	0	0	0	0
23	SNP	NC_005296	1930	dnaA	nonsynonymous	L	418	M	0	0.0763917	0	0	0	0
24	SNP	NC_005296	1930	dnaA	nonsynonymous	L	418	M	0	0	0	0	0.0818682	0
25	SNP	NC_005296	1930	dnaA	nonsynonymous	L	418	M	0	0.0998764	0	0	0.0872569	0
26	SNP	NC_005296	1930	dnaA	nonsynonymous	L	418	M	0	0	0	0	0.0875425	0
27	SNP	NC_005296	1930	dnaA	nonsynonymous	L	418	M	0	0.106096	0	0	0.074255	0
28	SNP	NC_005296	1930	dnaA	nonsynonymous	L	418	M	0	0	0	0	0.102803	0
29	SNP	NC_005296	1930	dnaA	nonsynonymous	L	418	M	0	0.0945868	0	0	0.081954	0
30	SNP	NC_005296	1930	dnaA	nonsynonymous	L	418	M	0	0.0849338	0	0	0	0
22	SNP	NC_005296	1941	dnaA	synonymous	T	421	T	0	0.0513811	0	0	0	0
21	SNP	NC_005296	1945	dnaA	nonsynonymous	T	423	P	0	0.0502248	0	0	0	0
23	SNP	NC_005296	1945	dnaA	nonsynonymous	T	423	P	0	0.0599041	0	0	0	0
24	SNP	NC_005296	1945	dnaA	nonsynonymous	T	423	P	0	0.0582018	0	0	0	0
25	SNP	NC_005296	1945	dnaA	nonsynonymous	T	423	P	0	0.0575318	0	0	0	0
27	SNP	NC_005296	1945	dnaA	nonsynonymous	T	423	P	0	0.0505214	0	0	0	0
28	SNP	NC_005296	1945	dnaA	nonsynonymous	T	423	P	0	0.054214	0	0	0	0
29	SNP	NC_005296	1945	dnaA	nonsynonymous	T	423	P	0	0.0540147	0	0	0	0
21	SNP	NC_005296	1967	dnaA	nonsynonymous	I	430	S	0	0.0545278	0	0	0	0
23	SNP	NC_005296	1967	dnaA	nonsynonymous	I	430	S	0	0.0598998	0	0	0	0
27	SNP	NC_005296	1967	dnaA	nonsynonymous	I	430	S	0	0.0578027	0	0	0	0
29	SNP	NC_005296	1967	dnaA	nonsynonymous	I	430	S	0	0.0543027	0	0	0	0
30	SNP	NC_005296	1967	dnaA	nonsynonymous	I	430	S	0	0.05758	0	0	0	0
21	SNP	NC_005296	1978	dnaA	nonsynonymous	F	434	V	0	0.102073	0	0	0	0
22	SNP	NC_005296	1978	dnaA	nonsynonymous	F	434	V	0	0.0877213	0	0	0	0
23	SNP	NC_005296	1978	dnaA	nonsynonymous	F	434	V	0	0.0801067	0	0	0	0
26	SNP	NC_005296	1978	dnaA	nonsynonymous	F	434	V	0	0.0767131	0	0	0	0
27	SNP	NC_005296	1978	dnaA	nonsynonymous	F	434	V	0	0.0809879	0	0	0	0
28	SNP	NC_005296	1978	dnaA	nonsynonymous	F	434	V	0	0.092072	0	0	0	0
29	SNP	NC_005296	1978	dnaA	nonsynonymous	F	434	V	0	0.0893288	0	0	0	0
30	SNP	NC_005296	1978	dnaA	nonsynonymous	F	434	V	0	0.0819964	0	0	0	0
21	SNP	NC_005296	1986	dnaA	synonymous	G	436	G	0	0.0969934	0	0	0	0
22	SNP	NC_005296	1986	dnaA	synonymous	G	436	G	0	0.089088	0	0	0	0
23	SNP	NC_005296	1986	dnaA	synonymous	G	436	G	0	0.0640197	0	0	0	0
25	SNP	NC_005296	1986	dnaA	synonymous	G	436	G	0	0.0705986	0	0	0	0
26	SNP	NC_005296	1986	dnaA	synonymous	G	436	G	0	0.0942512	0	0	0	0
27	SNP	NC_005296	1986	dnaA	synonymous	G	436	G	0	0.0667138	0	0	0	0
28	SNP	NC_005296	1986	dnaA	synonymous	G	436	G	0	0.0913253	0	0	0	0
29	SNP	NC_005296	1986	dnaA	synonymous	G	436	G	0	0.0819778	0	0	0	0
30	SNP	NC_005296	1986	dnaA	synonymous	G	436	G	0	0.0830493	0	0	0	0
21	SNP	NC_005296	1991	dnaA	nonsynonymous	D	438	A	0	0.099618	0	0	0	0
22	SNP	NC_005296	1991	dnaA	nonsynonymous	D	438	A	0	0.0959401	0	0	0	0
23	SNP	NC_005296	1991	dnaA	nonsynonymous	D	438	A	0	0.075737	0	0	0	0
25	SNP	NC_005296	1991	dnaA	nonsynonymous	D	438	A	0	0.0628161	0	0	0	0
26	SNP	NC_005296	1991	dnaA	nonsynonymous	D	438	A	0	0.0626535	0	0	0	0
27	SNP	NC_005296	1991	dnaA	nonsynonymous	D	438	A	0	0.0818076	0	0	0	0
28	SNP	NC_005296	1991	dnaA	nonsynonymous	D	438	A	0	0.0914826	0	0	0	0
29	SNP	NC_005296	1991	dnaA	nonsynonymous	D	438	A	0	0.0858212	0	0	0	0
30	SNP	NC_005296	1991	dnaA	nonsynonymous	D	438	A	0	0.0856767	0	0	0	0
21	SNP	NC_005296	1994	dnaA	nonsynonymous	H	439	P	0	0.0794783	0	0	0	0
22	SNP	NC_005296	1994	dnaA	nonsynonymous	H	439	P	0	0.0645113	0	0	0	0
23	SNP	NC_005296	1994	dnaA	nonsynonymous	H	439	P	0	0.0592008	0	0	0	0
25	SNP	NC_005296	1994	dnaA	nonsynonymous	H	439	P	0	0.0742197	0	0	0	0
26	SNP	NC_005296	1994	dnaA	nonsynonymous	H	439	P	0	0.0519977	0	0	0	0
27	SNP	NC_005296	1994	dnaA	nonsynonymous	H	439	P	0	0.0581737	0	0	0	0
28	SNP	NC_005296	1994	dnaA	nonsynonymous	H	439	P	0	0.0652833	0	0	0	0
29	SNP	NC_005296	1994	dnaA	nonsynonymous	H	439	P	0	0.0655255	0	0	0	0
30	SNP	NC_005296	1994	dnaA	nonsynonymous	H	439	P	0	0.050281	0	0	0	0
21	SNP	NC_005296	1996	dnaA	nonsynonymous	T	440	P	0	0.0674391	0	0	0	0
22	SNP	NC_005296	1996	dnaA	nonsynonymous	T	440	P	0	0.0667224	0	0	0	0
27	SNP	NC_005296	1996	dnaA	nonsynonymous	T	440	P	0	0.0529537	0	0	0	0
28	SNP	NC_005296	1996	dnaA	nonsynonymous	T	440	P	0	0.0648875	0	0	0	0
29	SNP	NC_005296	1996	dnaA	nonsynonymous	T	440	P	0	0.06426	0	0	0	0
30	SNP	NC_005296	1996	dnaA	nonsynonymous	T	440	P	0	0.0622706	0	0	0	0
21	SNP	NC_005296	1999	dnaA	nonsynonymous	T	441	P	0	0.0533781	0	0	0	0
29	SNP	NC_005296	1999	dnaA	nonsynonymous	T	441	P	0	0.0550642	0	0	0	0
21	SNP	NC_005296	2001	dnaA	synonymous	T	441	T	0	0.0558157	0	0	0	0
22	SNP	NC_005296	2001	dnaA	synonymous	T	441	T	0	0.065351	0	0	0	0
27	SNP	NC_005296	2001	dnaA	synonymous	T	441	T	0	0.0617566	0	0	0	0
28	SNP	NC_005296	2001	dnaA	synonymous	T	441	T	0	0.0537496	0	0	0	0
29	SNP	NC_005296	2001	dnaA	synonymous	T	441	T	0	0.0510821	0	0	0	0
22	SNP	NC_005296	2463	dnaN	synonymous	L	44	L	0	0.053061	0	0	0	0
22	SNP	NC_005296	2466	dnaN	nonsynonymous	K	45	N	0	0	0	0	0.0687442	0
23	SNP	NC_005296	2479	dnaN	nonsynonymous	D	50	H	0	0	0	0	0.0815706	0
22	SNP	NC_005296	2480	dnaN	nonsynonymous	D	50	A	0	0	0	0	0.0558686	0
23	SNP	NC_005296	2480	dnaN	nonsynonymous	D	50	A	0	0	0	0	0.0583329	0
25	SNP	NC_005296	2480	dnaN	nonsynonymous	D	50	A	0	0	0	0	0.0589089	0
28	SNP	NC_005296	2480	dnaN	nonsynonymous	D	50	A	0	0	0	0	0.0560904	0
21	SNP	NC_005296	2497	dnaN	nonsynonymous	T	56	P	0	0	0	0	0.0785112	0
23	SNP	NC_005296	2497	dnaN	nonsynonymous	T	56	P	0	0	0	0	0.0625572	0
25	SNP	NC_005296	2497	dnaN	nonsynonymous	T	56	P	0	0	0	0	0.0661583	0
26	SNP	NC_005296	2497	dnaN	nonsynonymous	T	56	P	0	0	0	0	0.0633626	0
26	SNP	NC_005296	2498	dnaN	nonsynonymous	T	56	R	0	0	0	0	0.0559201	0
25	SNP	NC_005296	2509	dnaN	nonsynonymous	E	60	Q	0	0.052742	0	0	0	0
21	SNP	NC_005296	2512	dnaN	nonsynonymous	T	61	P	0	0.109194	0	0	0	2
22	SNP	NC_005296	2512	dnaN	nonsynonymous	T	61	P	0	0.102944	0	0	0	2
23	SNP	NC_005296	2512	dnaN	nonsynonymous	T	61	P	0	0.106222	0	0	0	2
24	SNP	NC_005296	2512	dnaN	nonsynonymous	T	61	P	0	0.0917034	0	0	0	2
25	SNP	NC_005296	2512	dnaN	nonsynonymous	T	61	P	0	0.111016	0	0	0.199615	2
26	SNP	NC_005296	2512	dnaN	nonsynonymous	T	61	P	0	0.0999627	0	0	0	2
27	SNP	NC_005296	2512	dnaN	nonsynonymous	T	61	P	0	0.110192	0	0	0	2
28	SNP	NC_005296	2512	dnaN	nonsynonymous	T	61	P	0	0.109416	0	0	0.179814	2
29	SNP	NC_005296	2512	dnaN	nonsynonymous	T	61	P	0	0.102453	0	0	0	2
30	SNP	NC_005296	2512	dnaN	nonsynonymous	T	61	P	0	0.11214	0	0	0	2
26	SNP	NC_005296	2517	dnaN	synonymous	A	62	A	0	0	0	0	0.101079	2
21	SNP	NC_005296	2520	dnaN	synonymous	T	63	T	0	0.0575662	0	0	0	0
22	SNP	NC_005296	2520	dnaN	synonymous	T	63	T	0	0.0866804	0	0	0	0
23	SNP	NC_005296	2520	dnaN	synonymous	T	63	T	0	0.0652242	0	0	0	0
24	SNP	NC_005296	2520	dnaN	synonymous	T	63	T	0	0.0583091	0	0	0	0
25	SNP	NC_005296	2520	dnaN	synonymous	T	63	T	0	0.0748534	0	0	0	0
26	SNP	NC_005296	2520	dnaN	synonymous	T	63	T	0	0.0597229	0	0	0	0
27	SNP	NC_005296	2520	dnaN	synonymous	T	63	T	0	0.0560584	0	0	0	0
28	SNP	NC_005296	2520	dnaN	synonymous	T	63	T	0	0.0740933	0	0	0	0
29	SNP	NC_005296	2520	dnaN	synonymous	T	63	T	0	0.0781918	0	0	0	0
22	SNP	NC_005296	2527	dnaN	nonsynonymous	S	66	A	0	0	0	0	0.061039	0
26	SNP	NC_005296	3528	dnaN/recF	intergenic	C	(+78/-139)	A	0	0	0	0	0.0737839	0
22	SNP	NC_005296	3534	dnaN/recF	intergenic	C	(+84/-133)	A	0	0	0	0	0.0608506	0
30	SNP	NC_005296	3534	dnaN/recF	intergenic	C	(+84/-133)	A	0	0	0	0	0.0892253	0
21	SNP	NC_005296	3544	dnaN/recF	intergenic	C	(+94/-123)	A	0	0.0826669	0	0	0	0
22	SNP	NC_005296	3544	dnaN/recF	intergenic	C	(+94/-123)	A	0	0	0	0	0.0813513	0
22	SNP	NC_005296	3548	dnaN/recF	intergenic	C	(+98/-119)	A	0	0	0	0	0.0568724	0
29	SNP	NC_005296	3566	dnaN/recF	intergenic	C	(+116/-101)	G	0	0	0	0	0.0512366	0
21	SNP	NC_005296	3579	dnaN/recF	intergenic	C	(+129/-88)	G	0	0.055182	0	0	0.051137	0
26	SNP	NC_005296	3579	dnaN/recF	intergenic	C	(+129/-88)	G	0	0	0	0	0.0737133	0
27	SNP	NC_005296	3579	dnaN/recF	intergenic	C	(+129/-88)	G	0	0	0	0	0.0551162	0
21	SNP	NC_005296	3595	dnaN/recF	intergenic	A	(+145/-72)	T	0	0.0502229	0	0	0	0
22	SNP	NC_005296	3617	dnaN/recF	intergenic	G	(+167/-50)	T	0	0	0	0	0.0976682	0
21	SNP	NC_005296	3620	dnaN/recF	intergenic	G	(+170/-47)	T	0	0.0622425	0	0	0.153689	1
22	SNP	NC_005296	3620	dnaN/recF	intergenic	G	(+170/-47)	T	0	0.0677896	0	0.198968	0.125026	1
23	SNP	NC_005296	3620	dnaN/recF	intergenic	G	(+170/-47)	T	0	0.0779257	0	0	0.160376	1
24	SNP	NC_005296	3620	dnaN/recF	intergenic	G	(+170/-47)	T	0	0.0632048	0	0	0	1
25	SNP	NC_005296	3620	dnaN/recF	intergenic	G	(+170/-47)	T	0	0.0958977	0	0	0	1
26	SNP	NC_005296	3620	dnaN/recF	intergenic	G	(+170/-47)	T	0	0	0	0.160373	0.148972	1
27	SNP	NC_005296	3620	dnaN/recF	intergenic	G	(+170/-47)	T	0	0.0665154	0	0	0.156533	1
28	SNP	NC_005296	3620	dnaN/recF	intergenic	G	(+170/-47)	T	0	0.075181	0	0.197126	0.145202	1
29	SNP	NC_005296	3620	dnaN/recF	intergenic	G	(+170/-47)	T	0	0	0	0	0.112453	1
30	SNP	NC_005296	3620	dnaN/recF	intergenic	G	(+170/-47)	T	0	0.0764246	0	0	0	1
22	SNP	NC_005296	3625	dnaN/recF	intergenic	G	(+175/-42)	T	0	0.0518951	0	0	0	0
24	SNP	NC_005296	3625	dnaN/recF	intergenic	G	(+175/-42)	T	0	0.0620303	0	0	0	0
25	SNP	NC_005296	3625	dnaN/recF	intergenic	G	(+175/-42)	T	0	0.0662756	0	0	0	0
27	SNP	NC_005296	3625	dnaN/recF	intergenic	G	(+175/-42)	T	0	0.0606084	0	0	0	0
28	SNP	NC_005296	3625	dnaN/recF	intergenic	G	(+175/-42)	T	0	0.0627213	0	0	0	0
21	SNP	NC_005296	3627	dnaN/recF	intergenic	C	(+177/-40)	A	0	0.0529056	0	0	0	0
22	SNP	NC_005296	3633	dnaN/recF	intergenic	A	(+183/-34)	C	0	0	0	0	0.0838432	0
23	SNP	NC_005296	3633	dnaN/recF	intergenic	A	(+183/-34)	C	0	0	0	0	0.0809698	0
24	SNP	NC_005296	3633	dnaN/recF	intergenic	A	(+183/-34)	C	0	0	0	0	0.102053	0
25	SNP	NC_005296	3633	dnaN/recF	intergenic	A	(+183/-34)	C	0	0	0	0	0.0937653	0
26	SNP	NC_005296	3633	dnaN/recF	intergenic	A	(+183/-34)	C	0	0	0	0	0.0898414	0
27	SNP	NC_005296	3633	dnaN/recF	intergenic	A	(+183/-34)	C	0	0	0	0	0.081841	0
28	SNP	NC_005296	3633	dnaN/recF	intergenic	A	(+183/-34)	C	0	0	0	0	0.0769625	0
29	SNP	NC_005296	3633	dnaN/recF	intergenic	A	(+183/-34)	C	0	0	0	0	0.0746121	0
30	SNP	NC_005296	3633	dnaN/recF	intergenic	A	(+183/-34)	C	0	0	0	0	0.092432	0
23	SNP	NC_005296	3645	dnaN/recF	intergenic	G	(+195/-22)	T	0	0	0	0	0.0832253	0
22	SNP	NC_005296	3649	dnaN/recF	intergenic	G	(+199/-18)	T	0	0.0595899	0	0	0	0
27	SNP	NC_005296	3649	dnaN/recF	intergenic	G	(+199/-18)	T	0	0.0632787	0	0	0	0
30	SNP	NC_005296	3649	dnaN/recF	intergenic	G	(+199/-18)	T	0	0.0519505	0	0	0	0
21	SNP	NC_005296	3655	dnaN/recF	intergenic	T	(+205/-12)	G	0	0.0888782	0	0	0	0
22	SNP	NC_005296	3655	dnaN/recF	intergenic	T	(+205/-12)	G	0	0.0619087	0	0	0	0
23	SNP	NC_005296	3655	dnaN/recF	intergenic	T	(+205/-12)	G	0	0.0743074	0	0	0	0
24	SNP	NC_005296	3655	dnaN/recF	intergenic	T	(+205/-12)	G	0	0.0728998	0	0	0	0
25	SNP	NC_005296	3655	dnaN/recF	intergenic	T	(+205/-12)	G	0	0.0830269	0	0	0	0
27	SNP	NC_005296	3655	dnaN/recF	intergenic	T	(+205/-12)	G	0	0.0555072	0	0	0.0545383	0
28	SNP	NC_005296	3655	dnaN/recF	intergenic	T	(+205/-12)	G	0	0.0608053	0	0	0	0
29	SNP	NC_005296	3655	dnaN/recF	intergenic	T	(+205/-12)	G	0	0.0554581	0	0	0	0
30	SNP	NC_005296	3655	dnaN/recF	intergenic	T	(+205/-12)	G	0	0.0775819	0	0	0	0
21	SNP	NC_005296	3658	dnaN/recF	intergenic	A	(+208/-9)	C	0	0	0	0	0.0619273	0
22	SNP	NC_005296	5474	gyrB	nonsense	S	142	*	0	0	0.07728	0	0	0
21	SNP	NC_005296	11929	kaiC	nonsense	S	316	*	0	0.0585728	0	0	0	0
22	SNP	NC_005296	11929	kaiC	nonsense	S	316	*	0	0.0588875	0	0	0	0
23	SNP	NC_005296	11929	kaiC	nonsense	S	316	*	0	0.0550566	0	0	0	0
24	SNP	NC_005296	11929	kaiC	nonsense	S	316	*	0	0.0508623	0	0	0	0
25	SNP	NC_005296	11929	kaiC	nonsense	S	316	*	0	0.05583	0	0	0	0
28	SNP	NC_005296	11929	kaiC	nonsense	S	316	*	0	0.0531406	0	0	0	0
25	SNP	NC_005296	13099	kaiC/RPA0010	intergenic	G	(-224/+170)	T	0	0.053555	0	0	0	0
26	SNP	NC_005296	13099	kaiC/RPA0010	intergenic	G	(-224/+170)	T	0	0.0509982	0	0	0	0
28	SNP	NC_005296	13099	kaiC/RPA0010	intergenic	G	(-224/+170)	T	0	0.0576468	0	0	0	0
21	SNP	NC_005296	13101	kaiC/RPA0010	intergenic	T	(-226/+168)	A	0	0.0613155	0	0	0	3
22	SNP	NC_005296	13101	kaiC/RPA0010	intergenic	T	(-226/+168)	A	0	0.0552044	0	0	0	3
23	SNP	NC_005296	13101	kaiC/RPA0010	intergenic	T	(-226/+168)	A	0	0.0571604	0	0	0	3
25	SNP	NC_005296	13101	kaiC/RPA0010	intergenic	T	(-226/+168)	A	0	0.0587616	0	0	0	3
26	SNP	NC_005296	13101	kaiC/RPA0010	intergenic	T	(-226/+168)	A	0	0.0571237	0	0	0	3
28	SNP	NC_005296	13101	kaiC/RPA0010	intergenic	T	(-226/+168)	A	0	0.0550222	0	0	0	3
25	SNP	NC_005296	13119	kaiC/RPA0010	intergenic	G	(-244/+150)	C	0	0.0513334	0	0	0	1
28	SNP	NC_005296	13119	kaiC/RPA0010	intergenic	G	(-244/+150)	C	0	0.0519466	0	0	0	1
21	SNP	NC_005296	13219	kaiC/RPA0010	intergenic	C	(-344/+50)	A	0	0.0995064	0	0	0	2
22	SNP	NC_005296	13219	kaiC/RPA0010	intergenic	C	(-344/+50)	A	0	0.0910535	0	0	0	2
23	SNP	NC_005296	13219	kaiC/RPA0010	intergenic	C	(-344/+50)	A	0	0.082006	0	0	0	2
24	SNP	NC_005296	13219	kaiC/RPA0010	intergenic	C	(-344/+50)	A	0	0.0918012	0	0	0.0612988	2
25	SNP	NC_005296	13219	kaiC/RPA0010	intergenic	C	(-344/+50)	A	0	0.0805631	0	0	0	2
26	SNP	NC_005296	13219	kaiC/RPA0010	intergenic	C	(-344/+50)	A	0	0.0940928	0	0	0	2
27	SNP	NC_005296	13219	kaiC/RPA0010	intergenic	C	(-344/+50)	A	0	0.0971794	0	0	0	2
28	SNP	NC_005296	13219	kaiC/RPA0010	intergenic	C	(-344/+50)	A	0	0.0920305	0	0	0	2
29	SNP	NC_005296	13219	kaiC/RPA0010	intergenic	C	(-344/+50)	A	0	0.0944386	0	0	0	2
30	SNP	NC_005296	13219	kaiC/RPA0010	intergenic	C	(-344/+50)	A	0	0.0863385	0	0	0.0621724	2
22	SNP	NC_005296	17870	fixG	nonsynonymous	R	345	S	0	0	0.0542092	0	0	0
24	SNP	NC_005296	17870	fixG	nonsynonymous	R	345	S	0	0	0.054564	0	0	0
24	SNP	NC_005296	17871	fixG	synonymous	A	344	A	0	0	0.0523567	0	0	0
28	SNP	NC_005296	17871	fixG	synonymous	A	344	A	0	0	0.0727696	0	0	0
24	SNP	NC_005296	17876	fixG	nonsynonymous	R	343	S	0	0	0.0562816	0	0	0
28	SNP	NC_005296	17876	fixG	nonsynonymous	R	343	S	0	0	0.0547066	0	0	0
28	SNP	NC_005296	17881	fixG	nonsynonymous	P	341	Q	0	0	0.0664873	0	0	0
24	SNP	NC_005296	17882	fixG	nonsynonymous	P	341	T	0	0	0.0507226	0	0	0
24	SNP	NC_005296	19812	ccoP	nonsynonymous	N	30	T	0	0	0	0	0.0514402	0
22	SNP	NC_005296	19814	ccoP	synonymous	L	29	L	0	0	0	0	0.0697274	0
22	SNP	NC_005296	19819	ccoP	nonsense	E	28	*	0	0	0	0	0.07585	0
24	SNP	NC_005296	19852	ccoP	nonsynonymous	A	17	P	0	0	0	0	0.0645208	0
27	SNP	NC_005296	19852	ccoP	nonsynonymous	A	17	P	0	0	0	0	0.0515676	0
22	SNP	NC_005296	19857	ccoP	nonsynonymous	G	15	A	0	0	0	0	0.0588999	0
27	SNP	NC_005296	19857	ccoP	nonsynonymous	G	15	A	0	0	0	0	0.0659699	0
21	SNP	NC_005296	19876	ccoP	nonsense	E	9	*	0	0.0565634	0	0	0	0
23	SNP	NC_005296	19876	ccoP	nonsense	E	9	*	0	0.0500789	0	0	0	0
24	SNP	NC_005296	19876	ccoP	nonsense	E	9	*	0	0	0	0	0.082993	0
27	SNP	NC_005296	19876	ccoP	nonsense	E	9	*	0	0.0505819	0	0	0	0
28	SNP	NC_005296	19876	ccoP	nonsense	E	9	*	0	0	0	0	0.0832257	0
23	SNP	NC_005296	19888	ccoP	nonsynonymous	A	5	P	0	0	0	0	0.0576706	0
23	SNP	NC_005296	19907	ccoP/ccoQ	intergenic	C	(-7/+1)	G	0	0	0	0	0.0536208	0
22	SNP	NC_005296	19962	ccoQ	synonymous	P	37	P	0	0.051465	0	0	0	0
23	SNP	NC_005296	19962	ccoQ	synonymous	P	37	P	0	0.0563397	0	0	0	0
25	SNP	NC_005296	19962	ccoQ	synonymous	P	37	P	0	0.0553932	0	0	0	0
27	SNP	NC_005296	19962	ccoQ	synonymous	P	37	P	0	0.0562901	0	0	0	0
30	SNP	NC_005296	19962	ccoQ	synonymous	P	37	P	0	0.0534678	0	0	0	0
21	SNP	NC_005296	20287	ccoO	nonsynonymous	K	177	T	0	0.113995	0	0	0	0
22	SNP	NC_005296	20287	ccoO	nonsynonymous	K	177	T	0	0.108231	0	0	0.0555506	0
23	SNP	NC_005296	20287	ccoO	nonsynonymous	K	177	T	0	0.118168	0	0	0.0542688	0
24	SNP	NC_005296	20287	ccoO	nonsynonymous	K	177	T	0	0.0973721	0	0	0	0
25	SNP	NC_005296	20287	ccoO	nonsynonymous	K	177	T	0	0.103788	0	0	0.0590391	0
26	SNP	NC_005296	20287	ccoO	nonsynonymous	K	177	T	0	0.101045	0	0	0	0
27	SNP	NC_005296	20287	ccoO	nonsynonymous	K	177	T	0	0.0965443	0	0	0	0
28	SNP	NC_005296	20287	ccoO	nonsynonymous	K	177	T	0	0.100794	0	0	0.055109	0
29	SNP	NC_005296	20287	ccoO	nonsynonymous	K	177	T	0	0.119288	0	0	0	0
30	SNP	NC_005296	20287	ccoO	nonsynonymous	K	177	T	0	0.109196	0	0	0.0744195	0
21	SNP	NC_005296	20326	ccoO	nonsynonymous	R	164	P	0	0.0688171	0	0	0	1
22	SNP	NC_005296	20326	ccoO	nonsynonymous	R	164	P	0	0.0621681	0	0	0	1
23	SNP	NC_005296	20326	ccoO	nonsynonymous	R	164	P	0	0.0725527	0	0	0	1
24	SNP	NC_005296	20326	ccoO	nonsynonymous	R	164	P	0	0.0604525	0	0	0	1
25	SNP	NC_005296	20326	ccoO	nonsynonymous	R	164	P	0	0.0600996	0	0	0	1
26	SNP	NC_005296	20326	ccoO	nonsynonymous	R	164	P	0	0.0711379	0	0	0	1
27	SNP	NC_005296	20326	ccoO	nonsynonymous	R	164	P	0	0.0533586	0	0	0	1
28	SNP	NC_005296	20326	ccoO	nonsynonymous	R	164	P	0	0.0545101	0	0	0	1
29	SNP	NC_005296	20326	ccoO	nonsynonymous	R	164	P	0	0.0604167	0	0	0	1
30	SNP	NC_005296	20326	ccoO	nonsynonymous	R	164	P	0	0.0692606	0	0	0	1
21	SNP	NC_005296	20329	ccoO	nonsynonymous	N	163	T	0	0.0721264	0	0	0	0
22	SNP	NC_005296	20329	ccoO	nonsynonymous	N	163	T	0	0.0614276	0	0	0	0
23	SNP	NC_005296	20329	ccoO	nonsynonymous	N	163	T	0	0.0699663	0	0	0	0
24	SNP	NC_005296	20329	ccoO	nonsynonymous	N	163	T	0	0.0705228	0	0	0	0
25	SNP	NC_005296	20329	ccoO	nonsynonymous	N	163	T	0	0.0734725	0	0	0	0
26	SNP	NC_005296	20329	ccoO	nonsynonymous	N	163	T	0	0.0556889	0	0	0	0
27	SNP	NC_005296	20329	ccoO	nonsynonymous	N	163	T	0	0.0663171	0	0	0	0
28	SNP	NC_005296	20329	ccoO	nonsynonymous	N	163	T	0	0.0741696	0	0	0	0
29	SNP	NC_005296	20329	ccoO	nonsynonymous	N	163	T	0	0.0612812	0	0	0	0
30	SNP	NC_005296	20329	ccoO	nonsynonymous	N	163	T	0	0.0659261	0	0	0	0
21	SNP	NC_005296	20334	ccoO	nonsynonymous	K	161	N	0	0.110633	0	0	0	1
22	SNP	NC_005296	20334	ccoO	nonsynonymous	K	161	N	0	0.113587	0	0	0	1
23	SNP	NC_005296	20334	ccoO	nonsynonymous	K	161	N	0	0.115594	0	0	0	1
24	SNP	NC_005296	20334	ccoO	nonsynonymous	K	161	N	0	0.0973988	0	0	0	1
25	SNP	NC_005296	20334	ccoO	nonsynonymous	K	161	N	0	0.105503	0	0	0	1
26	SNP	NC_005296	20334	ccoO	nonsynonymous	K	161	N	0	0.105283	0	0	0.0572715	1
27	SNP	NC_005296	20334	ccoO	nonsynonymous	K	161	N	0	0.110177	0	0	0	1
28	SNP	NC_005296	20334	ccoO	nonsynonymous	K	161	N	0	0.105517	0	0	0	1
29	SNP	NC_005296	20334	ccoO	nonsynonymous	K	161	N	0	0.109179	0	0	0	1
30	SNP	NC_005296	20334	ccoO	nonsynonymous	K	161	N	0	0.111136	0	0	0	1
21	SNP	NC_005296	20876	ccoN	nonsense	E	534	*	0	0.0599833	0	0	0	0
21	SNP	NC_005296	20881	ccoN	nonsynonymous	V	532	G	0	0.0806155	0	0	0	0
22	SNP	NC_005296	20881	ccoN	nonsynonymous	V	532	G	0	0.0743356	0	0	0	0
23	SNP	NC_005296	20881	ccoN	nonsynonymous	V	532	G	0	0.0761037	0	0	0	0
24	SNP	NC_005296	20881	ccoN	nonsynonymous	V	532	G	0	0.0738916	0	0	0	0
25	SNP	NC_005296	20881	ccoN	nonsynonymous	V	532	G	0	0.0664487	0	0	0	0
26	SNP	NC_005296	20881	ccoN	nonsynonymous	V	532	G	0	0.0539875	0	0	0	0
27	SNP	NC_005296	20881	ccoN	nonsynonymous	V	532	G	0	0.0698481	0	0	0	0
28	SNP	NC_005296	20881	ccoN	nonsynonymous	V	532	G	0	0.0753512	0	0	0	0
29	SNP	NC_005296	20881	ccoN	nonsynonymous	V	532	G	0	0.0704899	0	0	0	0
30	SNP	NC_005296	20881	ccoN	nonsynonymous	V	532	G	0	0.0675626	0	0	0	0
21	SNP	NC_005296	21005	ccoN	nonsense	E	491	*	0	0.0635195	0	0	0	0
27	SNP	NC_005296	21005	ccoN	nonsense	E	491	*	0	0.053925	0	0	0	0
29	SNP	NC_005296	21005	ccoN	nonsense	E	491	*	0	0.052547	0	0	0	0
30	SNP	NC_005296	21005	ccoN	nonsense	E	491	*	0	0.0512924	0	0	0	0
23	SNP	NC_005296	22346	ccoN	nonsynonymous	A	44	S	0	0	0	0	0.0528207	0
28	SNP	NC_005296	22349	ccoN	nonsynonymous	H	43	N	0	0.0803933	0	0	0	0
21	SNP	NC_005296	22374	ccoN	nonsense	Y	34	*	0	0.0543637	0	0	0	0
22	SNP	NC_005296	22374	ccoN	nonsense	Y	34	*	0	0.0526414	0	0	0	0
23	SNP	NC_005296	22374	ccoN	nonsense	Y	34	*	0	0.0512805	0	0	0	0
26	SNP	NC_005296	22374	ccoN	nonsense	Y	34	*	0	0.0515504	0	0	0	0
30	SNP	NC_005296	22374	ccoN	nonsense	Y	34	*	0	0.0509396	0	0	0	0
21	SNP	NC_005296	22385	ccoN	nonsynonymous	A	31	S	0	0	0	0	0.0627317	0
22	SNP	NC_005296	22385	ccoN	nonsynonymous	A	31	S	0	0	0	0	0.0792866	0
26	SNP	NC_005296	22385	ccoN	nonsynonymous	A	31	S	0	0.0508223	0	0	0	0
29	SNP	NC_005296	22385	ccoN	nonsynonymous	A	31	S	0	0	0	0	0.0619807	0
24	SNP	NC_005296	22393	ccoN	nonsynonymous	S	28	C	0	0	0	0	0.0778699	0
28	SNP	NC_005296	22393	ccoN	nonsynonymous	S	28	C	0	0	0	0	0.0674953	0
29	SNP	NC_005296	22393	ccoN	nonsynonymous	S	28	C	0	0	0	0	0.0554762	0
21	SNP	NC_005296	22413	ccoN	nonsynonymous	F	21	L	0	0.0654397	0	0	0	0
22	SNP	NC_005296	22413	ccoN	nonsynonymous	F	21	L	0	0.0629182	0	0	0	0
23	SNP	NC_005296	22413	ccoN	nonsynonymous	F	21	L	0	0.0694547	0	0	0	0
24	SNP	NC_005296	22413	ccoN	nonsynonymous	F	21	L	0	0.0638251	0	0	0.117885	0
26	SNP	NC_005296	22413	ccoN	nonsynonymous	F	21	L	0	0.0598326	0	0	0	0
27	SNP	NC_005296	22413	ccoN	nonsynonymous	F	21	L	0	0.0544939	0	0	0	0
30	SNP	NC_005296	22413	ccoN	nonsynonymous	F	21	L	0	0.0685802	0	0	0	0
28	SNP	NC_005296	24325	RPA0021	synonymous	R	64	R	0	0	0	0	0.069706	0
21	SNP	NC_005296	24335	RPA0021	nonsynonymous	L	61	R	0	0	0	0	0.081986	1
22	SNP	NC_005296	24335	RPA0021	nonsynonymous	L	61	R	0	0.0620065	0	0	0.0775099	1
24	SNP	NC_005296	24335	RPA0021	nonsynonymous	L	61	R	0	0	0	0	0.0863991	1
25	SNP	NC_005296	24335	RPA0021	nonsynonymous	L	61	R	0	0.0594406	0	0	0.0674253	1
27	SNP	NC_005296	24335	RPA0021	nonsynonymous	L	61	R	0	0	0	0	0.0867209	1
28	SNP	NC_005296	24335	RPA0021	nonsynonymous	L	61	R	0	0.0551548	0	0	0.0850158	1
22	SNP	NC_005296	24339	RPA0021	nonsynonymous	S	60	A	0	0	0	0	0.0616322	1
23	SNP	NC_005296	24339	RPA0021	nonsynonymous	S	60	A	0	0	0	0	0.0596185	1
24	SNP	NC_005296	24339	RPA0021	nonsynonymous	S	60	A	0	0	0	0	0.0639081	1
26	SNP	NC_005296	24339	RPA0021	nonsynonymous	S	60	A	0	0	0	0	0.0650282	1
28	SNP	NC_005296	24339	RPA0021	nonsynonymous	S	60	A	0	0	0	0	0.0612183	1
29	SNP	NC_005296	24339	RPA0021	nonsynonymous	S	60	A	0	0	0	0	0.0564294	1
30	SNP	NC_005296	24339	RPA0021	nonsynonymous	S	60	A	0	0	0	0	0.0664411	1
21	SNP	NC_005296	24343	RPA0021	synonymous	A	58	A	0	0	0	0	0.0623212	0
22	SNP	NC_005296	24343	RPA0021	synonymous	A	58	A	0	0	0	0	0.0622945	0
23	SNP	NC_005296	24343	RPA0021	synonymous	A	58	A	0	0	0	0	0.0648117	0
24	SNP	NC_005296	24343	RPA0021	synonymous	A	58	A	0	0	0	0	0.071806	0
25	SNP	NC_005296	24343	RPA0021	synonymous	A	58	A	0	0	0	0	0.0724559	0
26	SNP	NC_005296	24343	RPA0021	synonymous	A	58	A	0	0	0	0	0.0541687	0
27	SNP	NC_005296	24343	RPA0021	synonymous	A	58	A	0	0	0	0	0.0774498	0
28	SNP	NC_005296	24343	RPA0021	synonymous	A	58	A	0	0	0	0	0.0586691	0
29	SNP	NC_005296	24343	RPA0021	synonymous	A	58	A	0	0	0	0	0.0611849	0
30	SNP	NC_005296	24343	RPA0021	synonymous	A	58	A	0	0	0	0	0.0563869	0
22	SNP	NC_005296	24367	RPA0021	nonsynonymous	E	50	D	0	0.0669608	0	0	0	0
23	SNP	NC_005296	24367	RPA0021	nonsynonymous	E	50	D	0	0.0708671	0	0	0	0
24	SNP	NC_005296	24367	RPA0021	nonsynonymous	E	50	D	0	0.0742774	0	0	0	0
25	SNP	NC_005296	24367	RPA0021	nonsynonymous	E	50	D	0	0.073463	0	0	0	0
27	SNP	NC_005296	24367	RPA0021	nonsynonymous	E	50	D	0	0.0698805	0	0	0	0
28	SNP	NC_005296	24367	RPA0021	nonsynonymous	E	50	D	0	0.0854254	0	0	0	0
29	SNP	NC_005296	24367	RPA0021	nonsynonymous	E	50	D	0	0.0719671	0	0	0	0
30	SNP	NC_005296	24367	RPA0021	nonsynonymous	E	50	D	0	0.0637269	0	0	0	0
30	SNP	NC_005296	24451	RPA0021	synonymous	A	22	A	0	0.050086	0	0	0	0
22	SNP	NC_005296	24474	RPA0021	nonsynonymous	D	15	Y	0	0.0838041	0	0	0	0
28	SNP	NC_005296	24474	RPA0021	nonsynonymous	D	15	Y	0	0.0940537	0	0	0	0
21	SNP	NC_005296	25990	gstA3	nonsynonymous	E	210	A	0	0.0603185	0	0	0	0
22	SNP	NC_005296	25990	gstA3	nonsynonymous	E	210	A	0	0.0643859	0	0	0	0
23	SNP	NC_005296	25990	gstA3	nonsynonymous	E	210	A	0	0.0556784	0	0	0	0
27	SNP	NC_005296	25990	gstA3	nonsynonymous	E	210	A	0	0.0556798	0	0	0	0
28	SNP	NC_005296	25990	gstA3	nonsynonymous	E	210	A	0	0.0730028	0	0	0	0
30	SNP	NC_005296	25990	gstA3	nonsynonymous	E	210	A	0	0.0609193	0	0	0	0
21	SNP	NC_005296	26001	gstA3	nonsynonymous	A	214	P	0	0.130295	0	0	0	1
22	SNP	NC_005296	26001	gstA3	nonsynonymous	A	214	P	0	0.118568	0	0	0	1
23	SNP	NC_005296	26001	gstA3	nonsynonymous	A	214	P	0	0.120567	0	0	0	1
24	SNP	NC_005296	26001	gstA3	nonsynonymous	A	214	P	0	0.140412	0	0	0	1
25	SNP	NC_005296	26001	gstA3	nonsynonymous	A	214	P	0	0.117063	0	0	0	1
26	SNP	NC_005296	26001	gstA3	nonsynonymous	A	214	P	0	0.0957794	0	0	0.166835	1
27	SNP	NC_005296	26001	gstA3	nonsynonymous	A	214	P	0	0.125066	0	0	0	1
28	SNP	NC_005296	26001	gstA3	nonsynonymous	A	214	P	0	0.136151	0	0	0	1
29	SNP	NC_005296	26001	gstA3	nonsynonymous	A	214	P	0	0.132132	0	0	0	1
30	SNP	NC_005296	26001	gstA3	nonsynonymous	A	214	P	0	0.124489	0	0	0	1
21	SNP	NC_005296	26003	gstA3	synonymous	A	214	A	0	0.259435	0	0	0	9
22	SNP	NC_005296	26003	gstA3	synonymous	A	214	A	0	0.226738	0	0	0.163142	9
23	SNP	NC_005296	26003	gstA3	synonymous	A	214	A	0	0.241067	0	0	0.175448	9
24	SNP	NC_005296	26003	gstA3	synonymous	A	214	A	0	0.224572	0	0	0.219239	9
25	SNP	NC_005296	26003	gstA3	synonymous	A	214	A	0	0.245671	0	0	0.156638	9
26	SNP	NC_005296	26003	gstA3	synonymous	A	214	A	0	0.208798	0	0	0	9
27	SNP	NC_005296	26003	gstA3	synonymous	A	214	A	0	0.245739	0	0	0.18028	9
28	SNP	NC_005296	26003	gstA3	synonymous	A	214	A	0	0.241315	0	0	0.179567	9
29	SNP	NC_005296	26003	gstA3	synonymous	A	214	A	0	0.220153	0	0	0.193591	9
30	SNP	NC_005296	26003	gstA3	synonymous	A	214	A	0	0.224182	0	0	0	9
21	SNP	NC_005296	26005	gstA3	nonsynonymous	R	215	P	0	0.101705	0	0	0.125981	0
22	SNP	NC_005296	26005	gstA3	nonsynonymous	R	215	P	0	0.104773	0	0	0	0
23	SNP	NC_005296	26005	gstA3	nonsynonymous	R	215	P	0	0.0994568	0	0	0	0
24	SNP	NC_005296	26005	gstA3	nonsynonymous	R	215	P	0	0.107947	0	0	0	0
25	SNP	NC_005296	26005	gstA3	nonsynonymous	R	215	P	0	0.106258	0	0	0	0
26	SNP	NC_005296	26005	gstA3	nonsynonymous	R	215	P	0	0.0775905	0	0	0.160881	0
27	SNP	NC_005296	26005	gstA3	nonsynonymous	R	215	P	0	0.0949235	0	0	0	0
28	SNP	NC_005296	26005	gstA3	nonsynonymous	R	215	P	0	0.110839	0	0	0	0
29	SNP	NC_005296	26005	gstA3	nonsynonymous	R	215	P	0	0.0963802	0	0	0	0
30	SNP	NC_005296	26005	gstA3	nonsynonymous	R	215	P	0	0.120233	0	0	0	0
22	SNP	NC_005296	26012	gstA3	synonymous	G	217	G	0	0	0	0	0.0744195	0
26	SNP	NC_005296	26012	gstA3	synonymous	G	217	G	0	0	0	0	0.0772548	0
21	SNP	NC_005296	26014	gstA3	nonsynonymous	L	218	R	0	0.180891	0	0	0	2
22	SNP	NC_005296	26014	gstA3	nonsynonymous	L	218	R	0	0.160642	0	0	0	2
23	SNP	NC_005296	26014	gstA3	nonsynonymous	L	218	R	0	0.185487	0	0	0.182655	2
24	SNP	NC_005296	26014	gstA3	nonsynonymous	L	218	R	0	0.14824	0	0	0.208629	2
25	SNP	NC_005296	26014	gstA3	nonsynonymous	L	218	R	0	0.165197	0	0	0.179868	2
26	SNP	NC_005296	26014	gstA3	nonsynonymous	L	218	R	0	0.14783	0	0	0.187234	2
27	SNP	NC_005296	26014	gstA3	nonsynonymous	L	218	R	0	0.184049	0	0	0.158827	2
28	SNP	NC_005296	26014	gstA3	nonsynonymous	L	218	R	0	0.183899	0	0	0.178663	2
29	SNP	NC_005296	26014	gstA3	nonsynonymous	L	218	R	0	0.16586	0	0	0.181637	2
30	SNP	NC_005296	26014	gstA3	nonsynonymous	L	218	R	0	0.169182	0	0	0.194908	2
29	SNP	NC_005296	26019	gstA3	nonsynonymous	Q	220	K	0	0	0	0	0.116663	0
22	SNP	NC_005296	26025	gstA3	nonsynonymous	Y	222	D	0	0.0587306	0	0	0	0
23	SNP	NC_005296	26025	gstA3	nonsynonymous	Y	222	D	0	0.0794349	0	0	0	0
28	SNP	NC_005296	26025	gstA3	nonsynonymous	Y	222	D	0	0	0	0	0.0983047	0
21	SNP	NC_005296	26030	gstA3	synonymous	P	223	P	0	0.118097	0	0	0	2
22	SNP	NC_005296	26030	gstA3	synonymous	P	223	P	0	0.0964074	0	0	0	2
23	SNP	NC_005296	26030	gstA3	synonymous	P	223	P	0	0.107588	0	0	0	2
24	SNP	NC_005296	26030	gstA3	synonymous	P	223	P	0	0.108017	0	0	0	2
25	SNP	NC_005296	26030	gstA3	synonymous	P	223	P	0	0.117877	0	0	0	2
26	SNP	NC_005296	26030	gstA3	synonymous	P	223	P	0	0.106646	0	0	0	2
27	SNP	NC_005296	26030	gstA3	synonymous	P	223	P	0	0.106774	0	0	0.141578	2
28	SNP	NC_005296	26030	gstA3	synonymous	P	223	P	0	0.105465	0	0	0	2
29	SNP	NC_005296	26030	gstA3	synonymous	P	223	P	0	0.134481	0	0	0	2
30	SNP	NC_005296	26030	gstA3	synonymous	P	223	P	0	0.108982	0	0	0	2
23	SNP	NC_005296	26031	gstA3	nonsynonymous	K	224	Q	0	0.0592489	0	0	0	0
21	SNP	NC_005296	26032	gstA3	nonsynonymous	K	224	T	0	0.0574431	0	0	0	0
22	SNP	NC_005296	26032	gstA3	nonsynonymous	K	224	T	0	0.053288	0	0	0	0
23	SNP	NC_005296	26032	gstA3	nonsynonymous	K	224	T	0	0.0590911	0	0	0	0
26	SNP	NC_005296	26032	gstA3	nonsynonymous	K	224	T	0	0.0742416	0	0	0	0
28	SNP	NC_005296	26032	gstA3	nonsynonymous	K	224	T	0	0.0670261	0	0	0	0
29	SNP	NC_005296	26032	gstA3	nonsynonymous	K	224	T	0	0.0586061	0	0	0	0
30	SNP	NC_005296	26032	gstA3	nonsynonymous	K	224	T	0	0.0631704	0	0	0	0
26	SNP	NC_005296	26033	gstA3	nonsynonymous	K	224	N	0	0	0	0	0.0538478	0
21	SNP	NC_005296	26038	gstA3	nonsynonymous	Q	226	P	0	0.157105	0	0	0.133946	4
22	SNP	NC_005296	26038	gstA3	nonsynonymous	Q	226	P	0	0.142555	0	0	0	4
23	SNP	NC_005296	26038	gstA3	nonsynonymous	Q	226	P	0	0.136168	0	0	0	4
24	SNP	NC_005296	26038	gstA3	nonsynonymous	Q	226	P	0	0.112265	0	0	0	4
25	SNP	NC_005296	26038	gstA3	nonsynonymous	Q	226	P	0	0.124094	0	0	0	4
26	SNP	NC_005296	26038	gstA3	nonsynonymous	Q	226	P	0	0.119655	0	0	0	4
27	SNP	NC_005296	26038	gstA3	nonsynonymous	Q	226	P	0	0.138031	0	0	0.129142	4
28	SNP	NC_005296	26038	gstA3	nonsynonymous	Q	226	P	0	0.14213	0	0	0.125299	4
29	SNP	NC_005296	26038	gstA3	nonsynonymous	Q	226	P	0	0.143172	0	0	0	4
30	SNP	NC_005296	26038	gstA3	nonsynonymous	Q	226	P	0	0.150114	0	0	0.137084	4
21	SNP	NC_005296	26043	gstA3	nonsynonymous	W	228	G	0	0.126612	0	0	0.0991659	2
22	SNP	NC_005296	26043	gstA3	nonsynonymous	W	228	G	0	0.106936	0	0	0.0709095	2
23	SNP	NC_005296	26043	gstA3	nonsynonymous	W	228	G	0	0.106636	0	0	0.0722437	2
24	SNP	NC_005296	26043	gstA3	nonsynonymous	W	228	G	0	0.0859408	0	0	0.100577	2
25	SNP	NC_005296	26043	gstA3	nonsynonymous	W	228	G	0	0.0901227	0	0	0.0685329	2
26	SNP	NC_005296	26043	gstA3	nonsynonymous	W	228	G	0	0.084775	0	0	0.0762181	2
27	SNP	NC_005296	26043	gstA3	nonsynonymous	W	228	G	0	0.121402	0	0	0.0694842	2
28	SNP	NC_005296	26043	gstA3	nonsynonymous	W	228	G	0	0.125695	0	0	0.0535607	2
29	SNP	NC_005296	26043	gstA3	nonsynonymous	W	228	G	0	0.0996361	0	0	0.0707479	2
30	SNP	NC_005296	26043	gstA3	nonsynonymous	W	228	G	0	0.0906386	0	0	0.0779295	2
21	SNP	NC_005296	26046	gstA3	nonsynonymous	L	229	V	0	0.0639715	0	0	0	0
23	SNP	NC_005296	26046	gstA3	nonsynonymous	L	229	V	0	0	0	0	0.0762548	0
26	SNP	NC_005296	26046	gstA3	nonsynonymous	L	229	V	0	0.0609412	0	0	0	0
27	SNP	NC_005296	26046	gstA3	nonsynonymous	L	229	V	0	0.053843	0	0	0	0
28	SNP	NC_005296	26046	gstA3	nonsynonymous	L	229	V	0	0.0535741	0	0	0.0727425	0
29	SNP	NC_005296	26046	gstA3	nonsynonymous	L	229	V	0	0.0571051	0	0	0.0657411	0
21	SNP	NC_005296	26047	gstA3	nonsynonymous	L	229	R	0	0.109009	0	0	0.0915794	1
22	SNP	NC_005296	26047	gstA3	nonsynonymous	L	229	R	0	0.108328	0	0	0.0826335	1
23	SNP	NC_005296	26047	gstA3	nonsynonymous	L	229	R	0	0.107256	0	0	0.0726995	1
24	SNP	NC_005296	26047	gstA3	nonsynonymous	L	229	R	0	0.0715671	0	0	0.105705	1
25	SNP	NC_005296	26047	gstA3	nonsynonymous	L	229	R	0	0.0971408	0	0	0.0781369	1
26	SNP	NC_005296	26047	gstA3	nonsynonymous	L	229	R	0	0.0692425	0	0	0.08745	1
27	SNP	NC_005296	26047	gstA3	nonsynonymous	L	229	R	0	0.0957952	0	0	0.0726385	1
28	SNP	NC_005296	26047	gstA3	nonsynonymous	L	229	R	0	0.102293	0	0	0.0786881	1
29	SNP	NC_005296	26047	gstA3	nonsynonymous	L	229	R	0	0.0907793	0	0	0.082994	1
30	SNP	NC_005296	26047	gstA3	nonsynonymous	L	229	R	0	0.120539	0	0	0.0835319	1
21	SNP	NC_005296	26049	gstA3	nonsynonymous	E	230	Q	0	0.0520806	0	0	0	0
28	SNP	NC_005296	26049	gstA3	nonsynonymous	E	230	Q	0	0.0539784	0	0	0	0
21	SNP	NC_005296	26050	gstA3	nonsynonymous	E	230	A	0	0.0511703	0	0	0	0
30	SNP	NC_005296	26050	gstA3	nonsynonymous	E	230	A	0	0.0508666	0	0	0	0
21	SNP	NC_005296	26053	gstA3	nonsynonymous	R	231	P	0	0.0885129	0	0	0	0
22	SNP	NC_005296	26053	gstA3	nonsynonymous	R	231	P	0	0.0839314	0	0	0.0506468	0
23	SNP	NC_005296	26053	gstA3	nonsynonymous	R	231	P	0	0.0964346	0	0	0	0
24	SNP	NC_005296	26053	gstA3	nonsynonymous	R	231	P	0	0.0692592	0	0	0.0551534	0
25	SNP	NC_005296	26053	gstA3	nonsynonymous	R	231	P	0	0.0943575	0	0	0.0525942	0
26	SNP	NC_005296	26053	gstA3	nonsynonymous	R	231	P	0	0.0828457	0	0	0	0
27	SNP	NC_005296	26053	gstA3	nonsynonymous	R	231	P	0	0.107079	0	0	0	0
28	SNP	NC_005296	26053	gstA3	nonsynonymous	R	231	P	0	0.105792	0	0	0	0
29	SNP	NC_005296	26053	gstA3	nonsynonymous	R	231	P	0	0.0970516	0	0	0.054791	0
30	SNP	NC_005296	26053	gstA3	nonsynonymous	R	231	P	0	0.0943155	0	0	0	0
21	SNP	NC_005296	26056	gstA3	nonsynonymous	I	232	N	0	0.0824924	0	0	0	0
22	SNP	NC_005296	26056	gstA3	nonsynonymous	I	232	N	0	0.071413	0	0	0	0
23	SNP	NC_005296	26056	gstA3	nonsynonymous	I	232	N	0	0.0769954	0	0	0.0541501	0
24	SNP	NC_005296	26056	gstA3	nonsynonymous	I	232	N	0	0	0	0	0.0552692	0
25	SNP	NC_005296	26056	gstA3	nonsynonymous	I	232	N	0	0.0666962	0	0	0.0701818	0
26	SNP	NC_005296	26056	gstA3	nonsynonymous	I	232	N	0	0.0564384	0	0	0	0
27	SNP	NC_005296	26056	gstA3	nonsynonymous	I	232	N	0	0.0592694	0	0	0	0
28	SNP	NC_005296	26056	gstA3	nonsynonymous	I	232	N	0	0.0791421	0	0	0.0554442	0
29	SNP	NC_005296	26056	gstA3	nonsynonymous	I	232	N	0	0.076252	0	0	0.0557532	0
30	SNP	NC_005296	26056	gstA3	nonsynonymous	I	232	N	0	0.0742559	0	0	0.0585442	0
21	SNP	NC_005296	26059	gstA3	nonsynonymous	H	233	P	0	0.0784078	0	0	0	0
22	SNP	NC_005296	26059	gstA3	nonsynonymous	H	233	P	0	0.0753627	0	0	0	0
23	SNP	NC_005296	26059	gstA3	nonsynonymous	H	233	P	0	0.0849233	0	0	0	0
25	SNP	NC_005296	26059	gstA3	nonsynonymous	H	233	P	0	0.0805712	0	0	0	0
26	SNP	NC_005296	26059	gstA3	nonsynonymous	H	233	P	0	0.0627165	0	0	0	0
27	SNP	NC_005296	26059	gstA3	nonsynonymous	H	233	P	0	0.0736256	0	0	0	0
28	SNP	NC_005296	26059	gstA3	nonsynonymous	H	233	P	0	0.0854797	0	0	0	0
29	SNP	NC_005296	26059	gstA3	nonsynonymous	H	233	P	0	0.0761676	0	0	0	0
30	SNP	NC_005296	26059	gstA3	nonsynonymous	H	233	P	0	0.0792737	0	0	0	0
21	SNP	NC_005296	26069	gstA3	synonymous	P	236	P	0	0.0755506	0	0	0	0
23	SNP	NC_005296	26069	gstA3	synonymous	P	236	P	0	0.0589476	0	0	0	0
25	SNP	NC_005296	26069	gstA3	synonymous	P	236	P	0	0.0665178	0	0	0	0
27	SNP	NC_005296	26069	gstA3	synonymous	P	236	P	0	0.060977	0	0	0	0
28	SNP	NC_005296	26069	gstA3	synonymous	P	236	P	0	0	0	0	0.0506496	0
28	SNP	NC_005296	26069	gstA3	synonymous	P	236	P	0	0.0567183	0	0	0	0
29	SNP	NC_005296	26069	gstA3	synonymous	P	236	P	0	0.0563607	0	0	0.0705948	0
21	SNP	NC_005296	26073	gstA3	nonsynonymous	Y	238	N	0	0.111707	0	0	0.073504	0
22	SNP	NC_005296	26073	gstA3	nonsynonymous	Y	238	N	0	0.10355	0	0	0.0635853	0
23	SNP	NC_005296	26073	gstA3	nonsynonymous	Y	238	N	0	0.0888548	0	0	0.0737352	0
24	SNP	NC_005296	26073	gstA3	nonsynonymous	Y	238	N	0	0.0672083	0	0	0.077414	0
25	SNP	NC_005296	26073	gstA3	nonsynonymous	Y	238	N	0	0.106875	0	0	0.0772719	0
26	SNP	NC_005296	26073	gstA3	nonsynonymous	Y	238	N	0	0.0801435	0	0	0.0576644	0
27	SNP	NC_005296	26073	gstA3	nonsynonymous	Y	238	N	0	0.108113	0	0	0.063261	0
28	SNP	NC_005296	26073	gstA3	nonsynonymous	Y	238	N	0	0.0960798	0	0	0.0665255	0
29	SNP	NC_005296	26073	gstA3	nonsynonymous	Y	238	N	0	0.0846376	0	0	0.0668354	0
30	SNP	NC_005296	26073	gstA3	nonsynonymous	Y	238	N	0	0.106381	0	0	0.0625834	0
21	SNP	NC_005296	26077	gstA3	nonsynonymous	N	239	T	0	0.0586562	0	0	0	0
22	SNP	NC_005296	26077	gstA3	nonsynonymous	N	239	T	0	0.0593715	0	0	0.0609913	0
23	SNP	NC_005296	26077	gstA3	nonsynonymous	N	239	T	0	0.0735149	0	0	0	0
24	SNP	NC_005296	26077	gstA3	nonsynonymous	N	239	T	0	0	0	0	0.0547156	0
25	SNP	NC_005296	26077	gstA3	nonsynonymous	N	239	T	0	0.0696268	0	0	0	0
26	SNP	NC_005296	26077	gstA3	nonsynonymous	N	239	T	0	0.060039	0	0	0	0
28	SNP	NC_005296	26077	gstA3	nonsynonymous	N	239	T	0	0.0815864	0	0	0.0675411	0
29	SNP	NC_005296	26077	gstA3	nonsynonymous	N	239	T	0	0	0	0	0.0634975	0
30	SNP	NC_005296	26077	gstA3	nonsynonymous	N	239	T	0	0.0591278	0	0	0.0727735	0
21	SNP	NC_005296	26080	gstA3	nonsynonymous	R	240	P	0	0.126219	0	0	0.0696054	1
22	SNP	NC_005296	26080	gstA3	nonsynonymous	R	240	P	0	0.104953	0	0	0.0657377	1
23	SNP	NC_005296	26080	gstA3	nonsynonymous	R	240	P	0	0.095376	0	0	0.0679722	1
24	SNP	NC_005296	26080	gstA3	nonsynonymous	R	240	P	0	0.0588732	0	0	0.0963736	1
25	SNP	NC_005296	26080	gstA3	nonsynonymous	R	240	P	0	0.0853071	0	0	0.0921793	1
26	SNP	NC_005296	26080	gstA3	nonsynonymous	R	240	P	0	0.0888829	0	0	0.0622864	1
27	SNP	NC_005296	26080	gstA3	nonsynonymous	R	240	P	0	0.0932007	0	0	0.0798788	1
28	SNP	NC_005296	26080	gstA3	nonsynonymous	R	240	P	0	0.0900073	0	0	0.0682125	1
29	SNP	NC_005296	26080	gstA3	nonsynonymous	R	240	P	0	0.101423	0	0	0.0841155	1
30	SNP	NC_005296	26080	gstA3	nonsynonymous	R	240	P	0	0.117565	0	0	0.0755606	1
21	SNP	NC_005296	26086	gstA3	nonsynonymous	L	242	R	0	0.0774922	0	0	0.0560079	0
22	SNP	NC_005296	26086	gstA3	nonsynonymous	L	242	R	0	0.0704403	0	0	0	0
23	SNP	NC_005296	26086	gstA3	nonsynonymous	L	242	R	0	0.0619936	0	0	0	0
24	SNP	NC_005296	26086	gstA3	nonsynonymous	L	242	R	0	0	0	0	0.0711241	0
25	SNP	NC_005296	26086	gstA3	nonsynonymous	L	242	R	0	0.0622249	0	0	0.0724454	0
26	SNP	NC_005296	26086	gstA3	nonsynonymous	L	242	R	0	0.0670094	0	0	0.053565	0
27	SNP	NC_005296	26086	gstA3	nonsynonymous	L	242	R	0	0.069519	0	0	0	0
28	SNP	NC_005296	26086	gstA3	nonsynonymous	L	242	R	0	0.0667853	0	0	0	0
29	SNP	NC_005296	26086	gstA3	nonsynonymous	L	242	R	0	0.0738177	0	0	0	0
30	SNP	NC_005296	26086	gstA3	nonsynonymous	L	242	R	0	0.0706306	0	0	0	0
21	SNP	NC_005296	26093	gstA3	nonsynonymous	K	244	N	0	0.0725937	0	0	0	0
22	SNP	NC_005296	26093	gstA3	nonsynonymous	K	244	N	0	0.0626454	0	0	0	0
25	SNP	NC_005296	26093	gstA3	nonsynonymous	K	244	N	0	0.053308	0	0	0	0
24	SNP	NC_005296	26103	gstA3	nonsynonymous	Y	248	N	0	0	0	0	0.0561624	0
30	SNP	NC_005296	26106	gstA3	nonsense	E	249	*	0	0.0772405	0	0	0	0
28	SNP	NC_005296	26113	gstA3	nonsynonymous	G	251	A	0	0.0616608	0	0	0.0679626	0
29	SNP	NC_005296	26113	gstA3	nonsynonymous	G	251	A	0	0.0511713	0	0	0.0744815	0
21	SNP	NC_005296	26116	gstA3	nonsynonymous	K	252	T	0	0	0	0	0.0609431	0
23	SNP	NC_005296	26129	gstA3/RPA0024	intergenic	C	(+6/+106)	A	0	0	0	0	0.0522175	0
25	SNP	NC_005296	26129	gstA3/RPA0024	intergenic	C	(+6/+106)	A	0	0.0528293	0	0	0	0
27	SNP	NC_005296	26129	gstA3/RPA0024	intergenic	C	(+6/+106)	A	0	0.0502949	0	0	0	0
22	SNP	NC_005296	26159	gstA3/RPA0024	intergenic	G	(+36/+76)	T	0	0.135242	0	0	0	0
21	SNP	NC_005296	26965	RPA0024	nonsynonymous	T	49	K	0	0	0.0520267	0	0	0
28	SNP	NC_005296	26965	RPA0024	nonsynonymous	T	49	K	0	0	0.0513964	0	0	0
28	SNP	NC_005296	26980	RPA0024	nonsynonymous	P	44	Q	0	0	0.0547886	0	0	0
28	SNP	NC_005296	26984	RPA0024	nonsynonymous	H	43	N	0	0	0.051713	0	0	0
23	SNP	NC_005296	27280	RPA0024/ggt1	intergenic	A	(-170/+105)	C	0	0.0931206	0	0	0	0
27	SNP	NC_005296	27280	RPA0024/ggt1	intergenic	A	(-170/+105)	C	0	0.0937304	0	0	0	0
28	SNP	NC_005296	27280	RPA0024/ggt1	intergenic	A	(-170/+105)	C	0	0.109591	0	0	0	0
21	SNP	NC_005296	27299	RPA0024/ggt1	intergenic	A	(-189/+86)	C	0	0.0993228	0	0	0	0
21	SNP	NC_005296	27311	RPA0024/ggt1	intergenic	T	(-201/+74)	A	0	0.0535851	0	0	0	0
21	SNP	NC_005296	27315	RPA0024/ggt1	intergenic	T	(-205/+70)	A	0	0.0695505	0	0	0	0
22	SNP	NC_005296	27315	RPA0024/ggt1	intergenic	T	(-205/+70)	A	0	0.0624542	0	0	0	0
25	SNP	NC_005296	27315	RPA0024/ggt1	intergenic	T	(-205/+70)	A	0	0.0648808	0	0	0	0
27	SNP	NC_005296	27315	RPA0024/ggt1	intergenic	T	(-205/+70)	A	0	0.0570426	0	0	0	0
29	SNP	NC_005296	27315	RPA0024/ggt1	intergenic	T	(-205/+70)	A	0	0.0623116	0	0	0	0
21	SNP	NC_005296	27319	RPA0024/ggt1	intergenic	C	(-209/+66)	A	0	0.0796413	0	0	0	0
22	SNP	NC_005296	27319	RPA0024/ggt1	intergenic	C	(-209/+66)	A	0	0.0633631	0	0	0	0
25	SNP	NC_005296	27319	RPA0024/ggt1	intergenic	C	(-209/+66)	A	0	0	0	0	0.0533786	0
26	SNP	NC_005296	27319	RPA0024/ggt1	intergenic	C	(-209/+66)	A	0	0.0563626	0	0	0	0
27	SNP	NC_005296	27319	RPA0024/ggt1	intergenic	C	(-209/+66)	A	0	0.0556021	0	0	0.052794	0
22	SNP	NC_005296	27339	RPA0024/ggt1	intergenic	C	(-229/+46)	A	0	0.0521736	0	0	0	7
23	SNP	NC_005296	27339	RPA0024/ggt1	intergenic	C	(-229/+46)	A	0	0	0	0	0.0515242	7
24	SNP	NC_005296	27339	RPA0024/ggt1	intergenic	C	(-229/+46)	A	0	0	0	0	0.0512457	7
25	SNP	NC_005296	27339	RPA0024/ggt1	intergenic	C	(-229/+46)	A	0	0.0654788	0	0	0	7
27	SNP	NC_005296	27339	RPA0024/ggt1	intergenic	C	(-229/+46)	A	0	0.0677347	0	0	0.0699425	7
28	SNP	NC_005296	27339	RPA0024/ggt1	intergenic	C	(-229/+46)	A	0	0.0588045	0	0	0.0557523	7
30	SNP	NC_005296	27339	RPA0024/ggt1	intergenic	C	(-229/+46)	A	0	0.0530186	0	0	0	7
21	SNP	NC_005296	27343	RPA0024/ggt1	intergenic	G	(-233/+42)	T	0	0.053525	0	0	0	0
21	SNP	NC_005296	27349	RPA0024/ggt1	intergenic	G	(-239/+36)	T	0	0.0509768	0	0	0	0
28	SNP	NC_005296	27354	RPA0024/ggt1	intergenic	G	(-244/+31)	T	0	0	0	0	0.0780907	0
21	SNP	NC_005296	27360	RPA0024/ggt1	intergenic	T	(-250/+25)	G	0	0.0734086	0	0	0.0528855	0
22	SNP	NC_005296	27360	RPA0024/ggt1	intergenic	T	(-250/+25)	G	0	0.063035	0	0	0.0505891	0
23	SNP	NC_005296	27360	RPA0024/ggt1	intergenic	T	(-250/+25)	G	0	0.0736585	0	0	0	0
25	SNP	NC_005296	27360	RPA0024/ggt1	intergenic	T	(-250/+25)	G	0	0.069005	0	0	0	0
26	SNP	NC_005296	27360	RPA0024/ggt1	intergenic	T	(-250/+25)	G	0	0	0	0	0.0530796	0
27	SNP	NC_005296	27360	RPA0024/ggt1	intergenic	T	(-250/+25)	G	0	0.062933	0	0	0.0519695	0
28	SNP	NC_005296	27360	RPA0024/ggt1	intergenic	T	(-250/+25)	G	0	0.0686483	0	0	0	0
29	SNP	NC_005296	27360	RPA0024/ggt1	intergenic	T	(-250/+25)	G	0	0.0709929	0	0	0	0
30	SNP	NC_005296	27360	RPA0024/ggt1	intergenic	T	(-250/+25)	G	0	0.0592599	0	0	0	0
30	SNP	NC_005296	27361	RPA0024/ggt1	intergenic	C	(-251/+24)	G	0	0.0594158	0	0	0	0
21	SNP	NC_005296	27364	RPA0024/ggt1	intergenic	G	(-254/+21)	C	0	0.0609956	0	0	0.0688076	6
22	SNP	NC_005296	27364	RPA0024/ggt1	intergenic	G	(-254/+21)	C	0	0	0	0	0.0736923	6
24	SNP	NC_005296	27364	RPA0024/ggt1	intergenic	G	(-254/+21)	C	0	0	0	0	0.0586305	6
25	SNP	NC_005296	27364	RPA0024/ggt1	intergenic	G	(-254/+21)	C	0	0.0628219	0	0	0.0675149	6
26	SNP	NC_005296	27364	RPA0024/ggt1	intergenic	G	(-254/+21)	C	0	0	0	0	0.0614209	6
27	SNP	NC_005296	27364	RPA0024/ggt1	intergenic	G	(-254/+21)	C	0	0.0575228	0	0	0.0676165	6
28	SNP	NC_005296	27364	RPA0024/ggt1	intergenic	G	(-254/+21)	C	0	0	0	0	0.0565395	6
29	SNP	NC_005296	27364	RPA0024/ggt1	intergenic	G	(-254/+21)	C	0	0	0	0	0.06181	6
30	SNP	NC_005296	27364	RPA0024/ggt1	intergenic	G	(-254/+21)	C	0	0	0	0	0.0644751	6
22	SNP	NC_005296	27368	RPA0024/ggt1	intergenic	G	(-258/+17)	C	0	0.113163	0	0	0	0
27	SNP	NC_005296	27368	RPA0024/ggt1	intergenic	G	(-258/+17)	C	0	0.110617	0	0	0	0
28	SNP	NC_005296	27368	RPA0024/ggt1	intergenic	G	(-258/+17)	C	0	0.0846033	0	0	0	0
29	SNP	NC_005296	27368	RPA0024/ggt1	intergenic	G	(-258/+17)	C	0	0.0645866	0	0	0	0
27	SNP	NC_005296	27374	RPA0024/ggt1	intergenic	G	(-264/+11)	C	0	0.0992408	0	0	0	0
21	SNP	NC_005296	27375	RPA0024/ggt1	intergenic	A	(-265/+10)	C	0	0.0835242	0	0	0	0
26	SNP	NC_005296	27375	RPA0024/ggt1	intergenic	A	(-265/+10)	C	0	0.0923247	0	0	0	0
27	SNP	NC_005296	27375	RPA0024/ggt1	intergenic	A	(-265/+10)	C	0	0.100345	0	0	0	0
28	SNP	NC_005296	27375	RPA0024/ggt1	intergenic	A	(-265/+10)	C	0	0.123998	0	0	0	0
22	SNP	NC_005296	27377	RPA0024/ggt1	intergenic	G	(-267/+8)	C	0	0.0880661	0	0	0	0
27	SNP	NC_005296	27377	RPA0024/ggt1	intergenic	G	(-267/+8)	C	0	0.050981	0	0	0	0
21	SNP	NC_005296	27386	ggt1	nonsynonymous	*	578	L	0	0.0618577	0	0	0	0
25	SNP	NC_005296	27386	ggt1	nonsynonymous	*	578	L	0	0.0828762	0	0	0	0
26	SNP	NC_005296	27386	ggt1	nonsynonymous	*	578	L	0	0.0704188	0	0	0	0
27	SNP	NC_005296	27386	ggt1	nonsynonymous	*	578	L	0	0.0793839	0	0	0	0
28	SNP	NC_005296	27386	ggt1	nonsynonymous	*	578	L	0	0.103429	0	0	0	0
29	SNP	NC_005296	27386	ggt1	nonsynonymous	*	578	L	0	0.0778294	0	0	0	0
21	SNP	NC_005296	27414	ggt1	nonsynonymous	T	569	P	0	0.164285	0	0	0	2
22	SNP	NC_005296	27414	ggt1	nonsynonymous	T	569	P	0	0.197546	0	0	0	2
23	SNP	NC_005296	27414	ggt1	nonsynonymous	T	569	P	0	0.199375	0	0	0	2
25	SNP	NC_005296	27414	ggt1	nonsynonymous	T	569	P	0	0.162871	0	0	0	2
26	SNP	NC_005296	27414	ggt1	nonsynonymous	T	569	P	0	0.163117	0	0	0	2
27	SNP	NC_005296	27414	ggt1	nonsynonymous	T	569	P	0	0.178341	0	0	0	2
28	SNP	NC_005296	27414	ggt1	nonsynonymous	T	569	P	0	0.181105	0	0	0	2
29	SNP	NC_005296	27414	ggt1	nonsynonymous	T	569	P	0	0.157335	0	0	0	2
30	SNP	NC_005296	27414	ggt1	nonsynonymous	T	569	P	0	0.164981	0	0	0	2
21	SNP	NC_005296	27443	ggt1	nonsynonymous	D	559	A	0	0.0735478	0	0	0	0
22	SNP	NC_005296	27443	ggt1	nonsynonymous	D	559	A	0	0.0843058	0	0	0	0
26	SNP	NC_005296	27443	ggt1	nonsynonymous	D	559	A	0	0.0767035	0	0	0	0
27	SNP	NC_005296	27443	ggt1	nonsynonymous	D	559	A	0	0.0868788	0	0	0	0
28	SNP	NC_005296	27443	ggt1	nonsynonymous	D	559	A	0	0.0894904	0	0	0	0
29	SNP	NC_005296	27443	ggt1	nonsynonymous	D	559	A	0	0.0767479	0	0	0	0
30	SNP	NC_005296	27443	ggt1	nonsynonymous	D	559	A	0	0.0717406	0	0	0	0
22	SNP	NC_005296	27449	ggt1	nonsynonymous	D	557	A	0	0.0696893	0	0	0	0
26	SNP	NC_005296	27449	ggt1	nonsynonymous	D	557	A	0	0.0574107	0	0	0	0
27	SNP	NC_005296	27449	ggt1	nonsynonymous	D	557	A	0	0.065774	0	0	0	0
28	SNP	NC_005296	27449	ggt1	nonsynonymous	D	557	A	0	0.0712242	0	0	0	0
29	SNP	NC_005296	27449	ggt1	nonsynonymous	D	557	A	0	0.0531898	0	0	0	0
28	SNP	NC_005296	27474	ggt1	nonsynonymous	T	549	P	0	0.0628433	0	0	0	0
27	SNP	NC_005296	27599	ggt1	nonsynonymous	V	507	G	0	0.0510178	0	0	0	0
28	SNP	NC_005296	27599	ggt1	nonsynonymous	V	507	G	0	0.052155	0	0	0	0
21	SNP	NC_005296	30025	RPA0026	nonsynonymous	L	268	M	0	0	0.076829	0	0	1
22	SNP	NC_005296	30025	RPA0026	nonsynonymous	L	268	M	0	0	0.0938997	0	0	1
23	SNP	NC_005296	30025	RPA0026	nonsynonymous	L	268	M	0	0	0.0735359	0	0	1
26	SNP	NC_005296	30025	RPA0026	nonsynonymous	L	268	M	0	0	0.0880737	0	0	1
27	SNP	NC_005296	30025	RPA0026	nonsynonymous	L	268	M	0	0	0.0662508	0	0	1
28	SNP	NC_005296	30025	RPA0026	nonsynonymous	L	268	M	0	0	0.0996089	0	0	1
29	SNP	NC_005296	30025	RPA0026	nonsynonymous	L	268	M	0	0	0.104862	0	0	1
30	SNP	NC_005296	30025	RPA0026	nonsynonymous	L	268	M	0	0	0.0834351	0	0	1
21	SNP	NC_005296	30028	RPA0026	nonsynonymous	L	269	V	0	0	0.0804486	0	0	0
22	SNP	NC_005296	30028	RPA0026	nonsynonymous	L	269	V	0	0	0.103317	0	0	0
21	SNP	NC_005296	30030	RPA0026	synonymous	L	269	L	0	0	0.0777388	0	0	0
27	SNP	NC_005296	30030	RPA0026	synonymous	L	269	L	0	0	0.0797062	0	0	0
28	SNP	NC_005296	30030	RPA0026	synonymous	L	269	L	0	0	0.0930591	0	0	0
30	SNP	NC_005296	30030	RPA0026	synonymous	L	269	L	0	0	0.0656695	0	0	0
21	SNP	NC_005296	30031	RPA0026	nonsynonymous	A	270	S	0	0	0.0957122	0	0	1
22	SNP	NC_005296	30031	RPA0026	nonsynonymous	A	270	S	0	0	0.117653	0	0	1
27	SNP	NC_005296	30031	RPA0026	nonsynonymous	A	270	S	0	0	0.106011	0	0	1
28	SNP	NC_005296	30031	RPA0026	nonsynonymous	A	270	S	0	0	0.110108	0	0	1
30	SNP	NC_005296	30031	RPA0026	nonsynonymous	A	270	S	0	0	0.095746	0	0	1
21	SNP	NC_005296	30037	RPA0026	nonsynonymous	M	272	L	0	0	0.0920119	0	0	0
25	SNP	NC_005296	30037	RPA0026	nonsynonymous	M	272	L	0	0	0.0758276	0	0	0
28	SNP	NC_005296	30037	RPA0026	nonsynonymous	M	272	L	0	0	0.115628	0	0	0
21	SNP	NC_005296	31711	aroG1	nonsynonymous	G	292	D	0.0561733	0	0	0	0	0
21	SNP	NC_005296	32039	purH	nonsynonymous	D	515	Y	0.056211	0	0	0	0	0
26	SNP	NC_005296	32606	purH	nonsynonymous	R	326	S	0	0	0	0	0.0711398	0
24	SNP	NC_005296	32608	purH	nonsynonymous	A	325	E	0	0	0	0	0.0681324	0
27	SNP	NC_005296	32612	purH	nonsynonymous	A	324	S	0	0	0	0	0.0520458	0
25	SNP	NC_005296	32860	purH	nonsynonymous	A	241	V	0.0561728	0	0	0	0	0
22	SNP	NC_005296	39399	RPA0033/RPA0034	intergenic	T	(-307/-41)	G	0	0.0554633	0	0	0	0
21	SNP	NC_005296	43371	pheT/RPA0036	intergenic	A	(-56/+89)	C	0	0.0756378	0	0	0	0
22	SNP	NC_005296	43371	pheT/RPA0036	intergenic	A	(-56/+89)	C	0	0.0769773	0	0	0	0
23	SNP	NC_005296	43371	pheT/RPA0036	intergenic	A	(-56/+89)	C	0	0.0735693	0	0	0	0
27	SNP	NC_005296	43371	pheT/RPA0036	intergenic	A	(-56/+89)	C	0	0.0652843	0	0	0	0
28	SNP	NC_005296	43371	pheT/RPA0036	intergenic	A	(-56/+89)	C	0	0.0555654	0	0	0	0
30	SNP	NC_005296	43371	pheT/RPA0036	intergenic	A	(-56/+89)	C	0	0.0533495	0	0	0	0
21	SNP	NC_005296	43375	pheT/RPA0036	intergenic	T	(-60/+85)	G	0	0.0601048	0	0	0	0
22	SNP	NC_005296	43375	pheT/RPA0036	intergenic	T	(-60/+85)	G	0	0.0584469	0	0	0	0
23	SNP	NC_005296	43375	pheT/RPA0036	intergenic	T	(-60/+85)	G	0	0.0517015	0	0	0	0
21	SNP	NC_005296	43383	pheT/RPA0036	intergenic	T	(-68/+77)	G	0	0.0600176	0	0	0	0
30	SNP	NC_005296	43383	pheT/RPA0036	intergenic	T	(-68/+77)	G	0	0.0626984	0	0	0	0
24	SNP	NC_005296	43389	pheT/RPA0036	intergenic	T	(-74/+71)	G	0	0.0514231	0	0	0	0
21	SNP	NC_005296	43401	pheT/RPA0036	intergenic	T	(-86/+59)	A	0	0.0600243	0	0	0	0
22	SNP	NC_005296	43401	pheT/RPA0036	intergenic	T	(-86/+59)	A	0	0.05478	0	0	0	0
23	SNP	NC_005296	43401	pheT/RPA0036	intergenic	T	(-86/+59)	A	0	0.056963	0	0	0	0
26	SNP	NC_005296	43401	pheT/RPA0036	intergenic	T	(-86/+59)	A	0	0	0	0	0.130896	0
27	SNP	NC_005296	43401	pheT/RPA0036	intergenic	T	(-86/+59)	A	0	0.0613775	0	0	0	0
28	SNP	NC_005296	43401	pheT/RPA0036	intergenic	T	(-86/+59)	A	0	0.0553579	0	0	0	0
29	SNP	NC_005296	43401	pheT/RPA0036	intergenic	T	(-86/+59)	A	0	0.0535164	0	0	0	0
21	SNP	NC_005296	43403	pheT/RPA0036	intergenic	T	(-88/+57)	A	0	0.0784621	0	0	0	0
22	SNP	NC_005296	43403	pheT/RPA0036	intergenic	T	(-88/+57)	A	0	0.0565414	0	0	0	0
23	SNP	NC_005296	43403	pheT/RPA0036	intergenic	T	(-88/+57)	A	0	0.0619893	0	0	0	0
24	SNP	NC_005296	43403	pheT/RPA0036	intergenic	T	(-88/+57)	A	0	0	0	0	0.0854011	0
25	SNP	NC_005296	43403	pheT/RPA0036	intergenic	T	(-88/+57)	A	0	0.059958	0	0	0	0
26	SNP	NC_005296	43403	pheT/RPA0036	intergenic	T	(-88/+57)	A	0	0	0	0	0.0967765	0
27	SNP	NC_005296	43403	pheT/RPA0036	intergenic	T	(-88/+57)	A	0	0.0633087	0	0	0	0
28	SNP	NC_005296	43403	pheT/RPA0036	intergenic	T	(-88/+57)	A	0	0.0526109	0	0	0.0748124	0
29	SNP	NC_005296	43403	pheT/RPA0036	intergenic	T	(-88/+57)	A	0	0.0671802	0	0	0	0
30	SNP	NC_005296	43403	pheT/RPA0036	intergenic	T	(-88/+57)	A	0	0	0	0	0.0841975	0
21	SNP	NC_005296	43410	pheT/RPA0036	intergenic	A	(-95/+50)	C	0	0.0905118	0	0	0	0
22	SNP	NC_005296	43410	pheT/RPA0036	intergenic	A	(-95/+50)	C	0	0.080492	0	0	0	0
23	SNP	NC_005296	43410	pheT/RPA0036	intergenic	A	(-95/+50)	C	0	0.0770173	0	0	0	0
24	SNP	NC_005296	43410	pheT/RPA0036	intergenic	A	(-95/+50)	C	0	0.080318	0	0	0	0
25	SNP	NC_005296	43410	pheT/RPA0036	intergenic	A	(-95/+50)	C	0	0.0736217	0	0	0	0
27	SNP	NC_005296	43410	pheT/RPA0036	intergenic	A	(-95/+50)	C	0	0.0651169	0	0	0	0
28	SNP	NC_005296	43410	pheT/RPA0036	intergenic	A	(-95/+50)	C	0	0.0598879	0	0	0	0
29	SNP	NC_005296	43410	pheT/RPA0036	intergenic	A	(-95/+50)	C	0	0.066731	0	0	0	0
30	SNP	NC_005296	43410	pheT/RPA0036	intergenic	A	(-95/+50)	C	0	0.0705066	0	0	0	0
23	SNP	NC_005296	43416	pheT/RPA0036	intergenic	A	(-101/+44)	T	0	0.0664501	0	0	0	0
25	SNP	NC_005296	43416	pheT/RPA0036	intergenic	A	(-101/+44)	T	0	0.0823803	0	0	0	0
27	SNP	NC_005296	43416	pheT/RPA0036	intergenic	A	(-101/+44)	T	0	0.0789151	0	0	0	0
28	SNP	NC_005296	43416	pheT/RPA0036	intergenic	A	(-101/+44)	T	0	0.0520706	0	0	0	0
29	SNP	NC_005296	43416	pheT/RPA0036	intergenic	A	(-101/+44)	T	0	0.0713501	0	0	0	0
21	SNP	NC_005296	43418	pheT/RPA0036	intergenic	A	(-103/+42)	T	0	0.0776515	0	0	0	0
27	SNP	NC_005296	43418	pheT/RPA0036	intergenic	A	(-103/+42)	T	0	0.0683527	0	0	0	0
28	SNP	NC_005296	43418	pheT/RPA0036	intergenic	A	(-103/+42)	T	0	0.0587273	0	0	0	0
21	SNP	NC_005296	43431	pheT/RPA0036	intergenic	T	(-116/+29)	G	0	0.0583844	0.0571437	0	0.067543	2
22	SNP	NC_005296	43431	pheT/RPA0036	intergenic	T	(-116/+29)	G	0	0	0	0	0.0683403	2
23	SNP	NC_005296	43431	pheT/RPA0036	intergenic	T	(-116/+29)	G	0	0	0	0	0.0725474	2
24	SNP	NC_005296	43431	pheT/RPA0036	intergenic	T	(-116/+29)	G	0	0	0	0	0.0744605	2
25	SNP	NC_005296	43431	pheT/RPA0036	intergenic	T	(-116/+29)	G	0	0	0	0	0.0854912	2
26	SNP	NC_005296	43431	pheT/RPA0036	intergenic	T	(-116/+29)	G	0	0	0	0	0.0698576	2
27	SNP	NC_005296	43431	pheT/RPA0036	intergenic	T	(-116/+29)	G	0	0.0507407	0	0	0.0840073	2
28	SNP	NC_005296	43431	pheT/RPA0036	intergenic	T	(-116/+29)	G	0	0	0	0.0557947	0.0566635	2
29	SNP	NC_005296	43431	pheT/RPA0036	intergenic	T	(-116/+29)	G	0	0	0	0	0.0551715	2
30	SNP	NC_005296	43431	pheT/RPA0036	intergenic	T	(-116/+29)	G	0	0	0	0	0.0670052	2
21	SNP	NC_005296	43476	RPA0036	nonsynonymous	D	155	A	0	0.0999956	0.0736108	0	0.0934849	0
22	SNP	NC_005296	43476	RPA0036	nonsynonymous	D	155	A	0	0.0794668	0.0785775	0	0.062387	0
23	SNP	NC_005296	43476	RPA0036	nonsynonymous	D	155	A	0	0.0915966	0.111949	0	0.0518522	0
24	SNP	NC_005296	43476	RPA0036	nonsynonymous	D	155	A	0	0.0802026	0	0	0.0781569	0
25	SNP	NC_005296	43476	RPA0036	nonsynonymous	D	155	A	0	0.108579	0	0	0.0782223	0
26	SNP	NC_005296	43476	RPA0036	nonsynonymous	D	155	A	0	0.0619111	0	0	0.0747523	0
27	SNP	NC_005296	43476	RPA0036	nonsynonymous	D	155	A	0	0.0707278	0	0	0.0616279	0
28	SNP	NC_005296	43476	RPA0036	nonsynonymous	D	155	A	0	0.0816298	0	0	0	0
29	SNP	NC_005296	43476	RPA0036	nonsynonymous	D	155	A	0	0.0818057	0	0	0	0
30	SNP	NC_005296	43476	RPA0036	nonsynonymous	D	155	A	0	0.0983868	0	0	0.0824041	0
21	SNP	NC_005296	43918	RPA0036	nonsynonymous	T	8	P	0	0	0.0521126	0	0	0
21	SNP	NC_005296	44178	RPA0036/pheS	intergenic	A	(-239/+22)	C	0	0.0895972	0	0	0	0
25	SNP	NC_005296	44178	RPA0036/pheS	intergenic	A	(-239/+22)	C	0	0.0866799	0	0	0	0
29	SNP	NC_005296	44178	RPA0036/pheS	intergenic	A	(-239/+22)	C	0	0.0982523	0	0	0	0
26	SNP	NC_005296	44222	pheS	nonsynonymous	L	354	R	0	0.0569353	0	0	0	0
29	SNP	NC_005296	44222	pheS	nonsynonymous	L	354	R	0	0.0523448	0	0	0	0
21	SNP	NC_005296	44226	pheS	nonsynonymous	T	353	P	0	0	0	0	0.0750384	0
26	SNP	NC_005296	44226	pheS	nonsynonymous	T	353	P	0	0.0607481	0	0	0	0
27	SNP	NC_005296	44226	pheS	nonsynonymous	T	353	P	0	0.0837688	0	0	0	0
28	SNP	NC_005296	44226	pheS	nonsynonymous	T	353	P	0	0.0789514	0	0	0.069098	0
29	SNP	NC_005296	44226	pheS	nonsynonymous	T	353	P	0	0.0689368	0	0	0	0
21	SNP	NC_005296	44803	pheS	nonsynonymous	F	160	L	0	0.0720229	0	0	0	0
22	SNP	NC_005296	44803	pheS	nonsynonymous	F	160	L	0	0.0601988	0	0	0	0
23	SNP	NC_005296	44803	pheS	nonsynonymous	F	160	L	0	0.0654821	0	0	0	0
24	SNP	NC_005296	44803	pheS	nonsynonymous	F	160	L	0	0.05409	0	0	0	0
25	SNP	NC_005296	44803	pheS	nonsynonymous	F	160	L	0	0.0723062	0	0	0	0
27	SNP	NC_005296	44803	pheS	nonsynonymous	F	160	L	0	0.0647321	0	0	0	0
28	SNP	NC_005296	44803	pheS	nonsynonymous	F	160	L	0	0.0530963	0	0	0	0
29	SNP	NC_005296	44803	pheS	nonsynonymous	F	160	L	0	0.0701842	0	0	0	0
30	SNP	NC_005296	44803	pheS	nonsynonymous	F	160	L	0	0.0627146	0	0	0	0
27	SNP	NC_005296	45328	pheS/rplT	intergenic	C	(-46/+98)	A	0	0.0505462	0	0	0	0
21	SNP	NC_005296	45343	pheS/rplT	intergenic	G	(-61/+83)	T	0	0.0513444	0	0	0	0
21	SNP	NC_005296	45890	rpmI	nonsynonymous	K	60	N	0	0.0551057	0	0	0	0
25	SNP	NC_005296	45890	rpmI	nonsynonymous	K	60	N	0	0.05689	0	0	0	0
27	SNP	NC_005296	45923	rpmI	synonymous	A	49	A	0	0.0754209	0	0	0	0
30	SNP	NC_005296	45923	rpmI	synonymous	A	49	A	0	0.075799	0	0	0	0
28	SNP	NC_005296	46771	infC	nonsense	E	71	*	0	0	0.0532751	0	0	0
28	SNP	NC_005296	47182	infC/RPA0041	intergenic	A	(-201/-81)	T	0	0.0588803	0	0	0	0
21	SNP	NC_005296	47184	infC/RPA0041	intergenic	A	(-203/-79)	C	0	0	0.0810695	0	0	0
21	DEL	NC_005296	47188	infC/RPA0041	small_indel	-37bp	(-225/-57)	.	0	0	0	0	0.142829	0
28	DEL	NC_005296	47188	infC/RPA0041	small_indel	-37bp	(-366/-521)	.	0	0.186031	0	0	0	0
27	SNP	NC_005296	47195	infC/RPA0041	intergenic	T	(-214/-68)	G	0	0.133934	0	0	0	1
21	SNP	NC_005296	47196	infC/RPA0041	intergenic	G	(-215/-67)	T	0	0	0.0971241	0	D	0
25	SNP	NC_005296	47197	infC/RPA0041	intergenic	A	(-216/-66)	T	0.264994	0	0	0	0	0
23	DEL	NC_005296	47199	infC/RPA0041	small_indel	-1bp	(-220/-62)	.	0	0.0561671	0	0	0	0
23	DEL	NC_005296	47200	infC/RPA0041	small_indel	-1bp	(-221/-61)	.	0	0.0555344	0	0	0	0
23	DEL	NC_005296	47201	infC/RPA0041	small_indel	-1bp	(-222/-60)	.	0	0.0555444	0	0	0	0
23	DEL	NC_005296	47202	infC/RPA0041	small_indel	-1bp	(-223/-59)	.	0	0.0602193	0	0	0	0
23	DEL	NC_005296	47203	infC/RPA0041	small_indel	-1bp	(-224/-58)	.	0	0.0595016	0	0	0	0
23	DEL	NC_005296	47204	infC/RPA0041	small_indel	-1bp	(-225/-57)	.	0	0.0684814	0	0	0	0
21	DEL	NC_005296	47205	infC/RPA0041	small_indel	-1bp	(-233/-49)	.	0	0.0689635	0	0	D	0
23	DEL	NC_005296	47205	infC/RPA0041	small_indel	-1bp	(-226/-56)	.	0	0.0684824	0	0	0	0
21	DEL	NC_005296	47206	infC/RPA0041	small_indel	-1bp	(-234/-48)	.	0	0.0754342	0	0	D	0
23	DEL	NC_005296	47206	infC/RPA0041	small_indel	-1bp	(-227/-55)	.	0	0.0781045	0	0	0	0
23	DEL	NC_005296	47207	infC/RPA0041	small_indel	-1bp	(-228/-54)	.	0	0.0943346	0	0	0	0
23	DEL	NC_005296	47208	infC/RPA0041	small_indel	-1bp	(-229/-53)	.	0	0.12498	0	0	0	0
23	DEL	NC_005296	47209	infC/RPA0041	small_indel	-1bp	(-230/-52)	.	0	0.124973	0	0	0	0
23	DEL	NC_005296	47210	infC/RPA0041	small_indel	-1bp	(-231/-51)	.	0	0.142867	0	0	0	0
27	SNP	NC_005296	47210	infC/RPA0041	intergenic	G	(-229/-53)	T	0	0	0.163649	0	0	0
23	DEL	NC_005296	47211	infC/RPA0041	small_indel	-1bp	(-232/-50)	.	0	0.142854	0	0	0	0
23	DEL	NC_005296	47212	infC/RPA0041	small_indel	-1bp	(-233/-49)	.	0	0.192291	0	0	0	0
23	DEL	NC_005296	47213	infC/RPA0041	small_indel	-1bp	(-234/-48)	.	0	0.199992	0	0	0	0
21	DEL	NC_005296	47214	infC/RPA0041	small_indel	-1bp	(456/1566 nt)	.	0	0.200003	0	0	D	0
23	DEL	NC_005296	47214	infC/RPA0041	small_indel	-1bp	(-235/-47)	.	0	0.277774	0	0	0	0
21	DEL	NC_005296	47215	infC/RPA0041	small_indel	-1bp	(-366/-521)	.	0	0.19049	0	0	D	0
22	SNP	NC_005296	47215	infC/RPA0041	intergenic	C	(-234/-48)	G	0	0	0.119839	0	0	0
23	DEL	NC_005296	47215	infC/RPA0041	small_indel	-1bp	(230/726 nt)	.	0	0.277803	0	0	0	0
23	DEL	NC_005296	47216	infC/RPA0041	small_indel	-1bp	(-366/-521)	.	0	0.278163	0	0	0	0
21	SNP	NC_005296	47219	infC/RPA0041	intergenic	T	(-238/-44)	C	?	0	0	0.171649	D	0
23	SNP	NC_005296	47221	infC/RPA0041	intergenic	A	(-240/-42)	C	0	0	0.148765	0	0	0
23	SNP	NC_005296	47227	infC/RPA0041	intergenic	T	(-246/-36)	G	0	0	0.0986662	0	0	0
25	SNP	NC_005296	47227	infC/RPA0041	intergenic	T	(-246/-36)	G	0	0	0.168938	0	0	0
28	SNP	NC_005296	47227	infC/RPA0041	intergenic	T	(-246/-36)	G	0	0	0.113302	0	0	0
22	SNP	NC_005296	48161	RPA0041/RPA0042	intergenic	T	(+113/+50)	A	0	0	0	0	0.0593562	0
21	SNP	NC_005296	48167	RPA0041/RPA0042	intergenic	A	(+119/+44)	C	0	0.0891423	0	0	0	6
25	SNP	NC_005296	48167	RPA0041/RPA0042	intergenic	A	(+119/+44)	C	0	0	0	0	0.106815	6
26	SNP	NC_005296	48167	RPA0041/RPA0042	intergenic	A	(+119/+44)	C	0	0	0	0	0.139742	6
28	SNP	NC_005296	48167	RPA0041/RPA0042	intergenic	A	(+119/+44)	C	0	0	0	0	0.134625	6
29	SNP	NC_005296	48167	RPA0041/RPA0042	intergenic	A	(+119/+44)	C	0	0.0849376	0	0	0.0789423	6
30	SNP	NC_005296	48167	RPA0041/RPA0042	intergenic	A	(+119/+44)	C	0	0	0	0	0.0944123	6
27	SNP	NC_005296	48173	RPA0041/RPA0042	intergenic	G	(+125/+38)	C	0	0	0	0	0.107594	0
29	SNP	NC_005296	48173	RPA0041/RPA0042	intergenic	G	(+125/+38)	C	0	0	0	0	0.0696383	0
28	SNP	NC_005296	48176	RPA0041/RPA0042	intergenic	A	(+128/+35)	C	0	0	0	1	0	4
30	SNP	NC_005296	48176	RPA0041/RPA0042	intergenic	A	(+128/+35)	C	0	0	0	1	0	4
22	SNP	NC_005296	48180	RPA0041/RPA0042	intergenic	A	(+132/+31)	T	0	0	0	0	0.191589	0
30	SNP	NC_005296	48180	RPA0041/RPA0042	intergenic	A	(+132/+31)	T	0	0	0	0	0.124222	0
28	SUB	NC_005296	48189	RPA0041/RPA0042	small_indel	2bp +TT	.	.	0	0	0	1	0	0
21	SNP	NC_005296	48189	RPA0041/RPA0042	intergenic	G	(+141/+22)	T	1	0.11922	0	1	0	3
22	SNP	NC_005296	48189	RPA0041/RPA0042	intergenic	G	(+141/+22)	T	0	0.0580087	0	1	0.516164	3
23	SNP	NC_005296	48189	RPA0041/RPA0042	intergenic	G	(+141/+22)	T	0	0.0901904	0	0	1	3
24	SNP	NC_005296	48189	RPA0041/RPA0042	intergenic	G	(+141/+22)	T	0	0	0	0	1	3
25	SNP	NC_005296	48189	RPA0041/RPA0042	intergenic	G	(+141/+22)	T	0	0	0	0	1	3
26	SNP	NC_005296	48189	RPA0041/RPA0042	intergenic	G	(+141/+22)	T	1	0	0	0	0	3
27	SNP	NC_005296	48189	RPA0041/RPA0042	intergenic	G	(+141/+22)	T	0	0.101332	0	0	1	3
28	SNP	NC_005296	48189	RPA0041/RPA0042	intergenic	G	(+141/+22)	T	0	0.0935636	0	0	1	3
29	SNP	NC_005296	48189	RPA0041/RPA0042	intergenic	G	(+141/+22)	T	0	0.10866	0	0	0.325348	3
30	SNP	NC_005296	48189	RPA0041/RPA0042	intergenic	G	(+141/+22)	T	0	0.108749	0	1	0	3
28	SNP	NC_005296	48190	RPA0041/RPA0042	intergenic	A	(+142/+21)	T	0	0.113389	0	0	0	1
30	SNP	NC_005296	48190	RPA0041/RPA0042	intergenic	A	(+142/+21)	T	0	0.0971503	0	0	0	1
22	SNP	NC_005296	48193	RPA0041/RPA0042	intergenic	G	(+145/+18)	T	0	0.111464	0	0	0	0
21	SNP	NC_005296	48205	RPA0041/RPA0042	intergenic	A	(+157/+6)	G	0	1	0	0	0	0
22	SNP	NC_005296	48205	RPA0041/RPA0042	intergenic	A	(+157/+6)	G	0	1	0	0	0	0
23	SNP	NC_005296	48205	RPA0041/RPA0042	intergenic	A	(+157/+6)	G	0	1	0	0	0	0
24	SNP	NC_005296	48205	RPA0041/RPA0042	intergenic	A	(+157/+6)	G	0	1	0	0	0	0
25	SNP	NC_005296	48205	RPA0041/RPA0042	intergenic	A	(+157/+6)	G	0	1	0	0	0	0
28	SNP	NC_005296	48205	RPA0041/RPA0042	intergenic	A	(+157/+6)	G	0	1	0	0	0	0
29	SNP	NC_005296	48205	RPA0041/RPA0042	intergenic	A	(+157/+6)	G	0	1	0	0	0	0
21	SNP	NC_005296	48211	RPA0042	nonsynonymous	*	371	Y	0	0	0.103398	0	0	0
26	SNP	NC_005296	48217	RPA0042	synonymous	A	369	A	0	0.211814	0	0	0	0
26	SNP	NC_005296	48221	RPA0042	nonsynonymous	A	368	G	0	0.184595	0	0	0	0
22	SNP	NC_005296	48236	RPA0042	nonsynonymous	E	363	V	0	1	0	0	0	0
23	SNP	NC_005296	48236	RPA0042	nonsynonymous	E	363	V	0	1	0	0	0	0
25	SNP	NC_005296	48236	RPA0042	nonsynonymous	E	363	V	0	1	0	0	0	0
26	SNP	NC_005296	48236	RPA0042	nonsynonymous	E	363	V	0	1	0	0	0	0
27	SNP	NC_005296	48236	RPA0042	nonsynonymous	E	363	V	0	1	0	0	0	0
29	SNP	NC_005296	48236	RPA0042	nonsynonymous	E	363	V	0	1	0	0	0	0
27	SNP	NC_005296	48243	RPA0042	nonsynonymous	R	361	G	0	1	0	0	0	0
21	SNP	NC_005296	48245	RPA0042	nonsynonymous	V	360	G	0	0	0.087214	0	0	0
23	SNP	NC_005296	48245	RPA0042	nonsynonymous	V	360	G	0	0	0.124618	0	0	0
24	SNP	NC_005296	48245	RPA0042	nonsynonymous	V	360	G	0	?	0.0958209	0	0	0
28	SNP	NC_005296	48245	RPA0042	nonsynonymous	V	360	G	0	0.444293	0	0	0	0
22	SNP	NC_005296	48247	RPA0042	synonymous	G	359	G	0	1	0	0	0	0
28	SNP	NC_005296	48247	RPA0042	synonymous	G	359	G	0	0.425855	0	0	0	0
24	SNP	NC_005296	48254	RPA0042	nonsynonymous	D	357	V	0	0	0.0797639	0	0	0
27	SNP	NC_005296	48293	RPA0042	nonsynonymous	V	344	G	0	0.169249	0	0	0	0
21	SNP	NC_005296	50990	uppP	nonsynonymous	H	244	P	0	0.0891409	0	0	0	0
22	SNP	NC_005296	50990	uppP	nonsynonymous	H	244	P	0	0.0656757	0	0	0	0
23	SNP	NC_005296	50990	uppP	nonsynonymous	H	244	P	0	0.0693336	0	0	0	0
24	SNP	NC_005296	50990	uppP	nonsynonymous	H	244	P	0	0.0594268	0	0	0	0
25	SNP	NC_005296	50990	uppP	nonsynonymous	H	244	P	0	0.0742555	0	0	0	0
26	SNP	NC_005296	50990	uppP	nonsynonymous	H	244	P	0	0.0553117	0	0	0	0
27	SNP	NC_005296	50990	uppP	nonsynonymous	H	244	P	0	0.0677881	0	0	0	0
28	SNP	NC_005296	50990	uppP	nonsynonymous	H	244	P	0	0.0628619	0	0	0	0
29	SNP	NC_005296	50990	uppP	nonsynonymous	H	244	P	0	0.0601912	0	0	0	0
30	SNP	NC_005296	50990	uppP	nonsynonymous	H	244	P	0	0.07759	0	0	0	0
23	SNP	NC_005296	51010	uppP	nonsynonymous	W	251	G	0	0.0530305	0	0	0	0
27	SNP	NC_005296	51010	uppP	nonsynonymous	W	251	G	0	0.051393	0	0	0	0
30	SNP	NC_005296	51010	uppP	nonsynonymous	W	251	G	0	0.0595312	0	0	0	0
30	SNP	NC_005296	51016	uppP	nonsynonymous	R	253	G	0	0.0506949	0	0	0	0
21	SNP	NC_005296	51018	uppP	synonymous	R	253	R	0	0.0757523	0	0	0	0
22	SNP	NC_005296	51018	uppP	synonymous	R	253	R	0	0.0758543	0	0	0	0
23	SNP	NC_005296	51018	uppP	synonymous	R	253	R	0	0.0685315	0	0	0	0
24	SNP	NC_005296	51018	uppP	synonymous	R	253	R	0	0.0604181	0	0	0	0
25	SNP	NC_005296	51018	uppP	synonymous	R	253	R	0	0.0576172	0	0	0	0
26	SNP	NC_005296	51018	uppP	synonymous	R	253	R	0	0.0627999	0	0	0	0
27	SNP	NC_005296	51018	uppP	synonymous	R	253	R	0	0.0821009	0	0	0	0
28	SNP	NC_005296	51018	uppP	synonymous	R	253	R	0	0.0738616	0	0	0	0
29	SNP	NC_005296	51018	uppP	synonymous	R	253	R	0	0.0653391	0	0	0	0
30	SNP	NC_005296	51018	uppP	synonymous	R	253	R	0	0.0679045	0	0	0	0
22	SNP	NC_005296	51026	uppP	nonsynonymous	V	256	G	0	0.0664058	0	0	0	0
24	SNP	NC_005296	51026	uppP	nonsynonymous	V	256	G	0	0.0700841	0	0	0	0
25	SNP	NC_005296	51026	uppP	nonsynonymous	V	256	G	0	0.063417	0	0	0	0
27	SNP	NC_005296	51026	uppP	nonsynonymous	V	256	G	0	0.0954123	0	0	0	0
28	SNP	NC_005296	51026	uppP	nonsynonymous	V	256	G	0	0.0745077	0	0	0	0
30	SNP	NC_005296	51026	uppP	nonsynonymous	V	256	G	0	0.0840678	0	0	0	0
24	SNP	NC_005296	51031	uppP	nonsynonymous	T	258	P	0	0.056643	0	0	0	0
25	SNP	NC_005296	51031	uppP	nonsynonymous	T	258	P	0	0.0600829	0	0	0	0
27	SNP	NC_005296	51031	uppP	nonsynonymous	T	258	P	0	0.0713224	0	0	0	0
29	SNP	NC_005296	51031	uppP	nonsynonymous	T	258	P	0	0.0605373	0	0	0	0
30	SNP	NC_005296	51031	uppP	nonsynonymous	T	258	P	0	0.0569062	0	0	0	0
21	SNP	NC_005296	51035	uppP	nonsynonymous	L	259	R	0	0.122265	0	0	0	0
22	SNP	NC_005296	51035	uppP	nonsynonymous	L	259	R	0	0.104335	0	0	0	0
23	SNP	NC_005296	51035	uppP	nonsynonymous	L	259	R	0	0.116449	0	0	0	0
24	SNP	NC_005296	51035	uppP	nonsynonymous	L	259	R	0	0.124732	0	0	0	0
25	SNP	NC_005296	51035	uppP	nonsynonymous	L	259	R	0	0.122173	0	0	0	0
26	SNP	NC_005296	51035	uppP	nonsynonymous	L	259	R	0	0.08989	0	0	0	0
27	SNP	NC_005296	51035	uppP	nonsynonymous	L	259	R	0	0.135279	0	0	0	0
28	SNP	NC_005296	51035	uppP	nonsynonymous	L	259	R	0	0.115288	0	0	0	0
29	SNP	NC_005296	51035	uppP	nonsynonymous	L	259	R	0	0.123845	0	0	0	0
30	SNP	NC_005296	51035	uppP	nonsynonymous	L	259	R	0	0.124169	0	0	0	0
23	SNP	NC_005296	51044	uppP	nonsynonymous	I	262	S	0	0.076714	0	0	0	0
24	SNP	NC_005296	51044	uppP	nonsynonymous	I	262	S	0	0.101717	0	0	0	0
27	SNP	NC_005296	51044	uppP	nonsynonymous	I	262	S	0	0.0994411	0	0	0	0
28	SNP	NC_005296	51044	uppP	nonsynonymous	I	262	S	0	0.0946102	0	0	0	0
30	SNP	NC_005296	51044	uppP	nonsynonymous	I	262	S	0	0.0921125	0	0	0	0
21	SNP	NC_005296	51049	uppP	nonsynonymous	L	264	V	0	0.0713463	0	0	0	0
23	SNP	NC_005296	51049	uppP	nonsynonymous	L	264	V	0	0.0715342	0	0	0	0
24	SNP	NC_005296	51049	uppP	nonsynonymous	L	264	V	0	0.0733838	0	0	0	0
25	SNP	NC_005296	51049	uppP	nonsynonymous	L	264	V	0	0.0672817	0	0	0	0
26	SNP	NC_005296	51049	uppP	nonsynonymous	L	264	V	0	0.0618968	0	0	0	0
27	SNP	NC_005296	51049	uppP	nonsynonymous	L	264	V	0	0.0712986	0	0	0	0
28	SNP	NC_005296	51049	uppP	nonsynonymous	L	264	V	0	0.0863209	0	0	0	0
29	SNP	NC_005296	51049	uppP	nonsynonymous	L	264	V	0	0.0547576	0	0	0	0
30	SNP	NC_005296	51049	uppP	nonsynonymous	L	264	V	0	0.0795031	0	0	0	0
21	SNP	NC_005296	51050	uppP	nonsynonymous	L	264	R	0	0.179793	0	0	0	0
22	SNP	NC_005296	51050	uppP	nonsynonymous	L	264	R	0	0.158231	0	0	0	0
23	SNP	NC_005296	51050	uppP	nonsynonymous	L	264	R	0	0.152134	0	0	0	0
24	SNP	NC_005296	51050	uppP	nonsynonymous	L	264	R	0	0.157444	0	0	0.0714226	0
25	SNP	NC_005296	51050	uppP	nonsynonymous	L	264	R	0	0.14816	0	0	0	0
26	SNP	NC_005296	51050	uppP	nonsynonymous	L	264	R	0	0.143027	0	0	0	0
27	SNP	NC_005296	51050	uppP	nonsynonymous	L	264	R	0	0.160638	0	0	0	0
28	SNP	NC_005296	51050	uppP	nonsynonymous	L	264	R	0	0.160884	0	0	0.083025	0
29	SNP	NC_005296	51050	uppP	nonsynonymous	L	264	R	0	0.15925	0	0	0	0
30	SNP	NC_005296	51050	uppP	nonsynonymous	L	264	R	0	0.168691	0	0	0	0
21	SNP	NC_005296	51055	uppP	nonsynonymous	L	266	V	0	0.0550265	0	0	0	0
22	SNP	NC_005296	51055	uppP	nonsynonymous	L	266	V	0	0.063097	0	0	0	0
23	SNP	NC_005296	51055	uppP	nonsynonymous	L	266	V	0	0.0572662	0	0	0	0
24	SNP	NC_005296	51055	uppP	nonsynonymous	L	266	V	0	0.0516562	0	0	0	0
26	SNP	NC_005296	51055	uppP	nonsynonymous	L	266	V	0	0.0611162	0	0	0	0
27	SNP	NC_005296	51055	uppP	nonsynonymous	L	266	V	0	0.062376	0	0	0	0
28	SNP	NC_005296	51055	uppP	nonsynonymous	L	266	V	0	0.0632896	0	0	0	0
29	SNP	NC_005296	51055	uppP	nonsynonymous	L	266	V	0	0.0528226	0	0	0	0
30	SNP	NC_005296	51055	uppP	nonsynonymous	L	266	V	0	0.0638375	0	0	0	0
21	SNP	NC_005296	51056	uppP	nonsynonymous	L	266	R	0	0.0799971	0	0	0	0
22	SNP	NC_005296	51056	uppP	nonsynonymous	L	266	R	0	0.0682945	0	0	0	0
23	SNP	NC_005296	51056	uppP	nonsynonymous	L	266	R	0	0.0712428	0	0	0	0
24	SNP	NC_005296	51056	uppP	nonsynonymous	L	266	R	0	0.0694609	0	0	0	0
25	SNP	NC_005296	51056	uppP	nonsynonymous	L	266	R	0	0.0508575	0	0	0	0
26	SNP	NC_005296	51056	uppP	nonsynonymous	L	266	R	0	0.0607219	0	0	0	0
27	SNP	NC_005296	51056	uppP	nonsynonymous	L	266	R	0	0.0710607	0	0	0	0
28	SNP	NC_005296	51056	uppP	nonsynonymous	L	266	R	0	0.0610466	0	0	0	0
29	SNP	NC_005296	51056	uppP	nonsynonymous	L	266	R	0	0.0590134	0	0	0	0
30	SNP	NC_005296	51056	uppP	nonsynonymous	L	266	R	0	0.0547032	0	0	0	0
23	SNP	NC_005296	51063	uppP	synonymous	L	268	L	0	0.0773292	0	0	0	0
24	SNP	NC_005296	51063	uppP	synonymous	L	268	L	0	0.0869536	0	0	0	0
25	SNP	NC_005296	51063	uppP	synonymous	L	268	L	0	0.116983	0	0	0	0
28	SNP	NC_005296	51063	uppP	synonymous	L	268	L	0	0.119975	0	0	0	0
30	SNP	NC_005296	51063	uppP	synonymous	L	268	L	0	0.103694	0	0	0	0
22	SNP	NC_005296	51064	uppP	nonsynonymous	*	269	K	0	0	0	0	0.0772643	1
24	SNP	NC_005296	51064	uppP	nonsynonymous	*	269	K	0	0.156654	0	0	0	1
25	SNP	NC_005296	51064	uppP	nonsynonymous	*	269	K	0	0	0	0	0.0960593	1
30	SNP	NC_005296	51064	uppP	nonsynonymous	*	269	K	0	0.129333	0	0	0.0747724	1
21	SNP	NC_005296	51066	uppP	nonsynonymous	*	269	Y	0	0.0578966	0	0	0	0
22	SNP	NC_005296	51066	uppP	nonsynonymous	*	269	Y	0	0.0584097	0	0	0	0
23	SNP	NC_005296	51066	uppP	nonsynonymous	*	269	Y	0	0.0730457	0	0	0	0
25	SNP	NC_005296	51066	uppP	nonsynonymous	*	269	Y	0	0.0584407	0	0	0	0
27	SNP	NC_005296	51066	uppP	nonsynonymous	*	269	Y	0	0.0597987	0	0	0	0
28	SNP	NC_005296	51066	uppP	nonsynonymous	*	269	Y	0	0.054729	0	0	0	0
29	SNP	NC_005296	51066	uppP	nonsynonymous	*	269	Y	0	0.0668273	0	0	0	0
23	SNP	NC_005296	51068	uppP/RPA0045	intergenic	G	(+2/+48)	C	0	0.0626397	0	0	0	0
25	SNP	NC_005296	51068	uppP/RPA0045	intergenic	G	(+2/+48)	C	0	0.058392	0	0	0	0
28	SNP	NC_005296	51068	uppP/RPA0045	intergenic	G	(+2/+48)	C	0	0.0669823	0	0	0	0
22	SNP	NC_005296	51079	uppP/RPA0045	intergenic	G	(+13/+37)	C	0	0.147333	0	0	0	0
25	SNP	NC_005296	51079	uppP/RPA0045	intergenic	G	(+13/+37)	C	0	0	0	0	0.143867	0
21	SNP	NC_005296	51084	uppP/RPA0045	intergenic	C	(+18/+32)	G	0	0.0676575	0	0	0	0
22	SNP	NC_005296	51084	uppP/RPA0045	intergenic	C	(+18/+32)	G	0	0.0587497	0	0	0	0
23	SNP	NC_005296	51084	uppP/RPA0045	intergenic	C	(+18/+32)	G	0	0.0516381	0	0	0	0
24	SNP	NC_005296	51084	uppP/RPA0045	intergenic	C	(+18/+32)	G	0	0.0509448	0	0	0	0
27	SNP	NC_005296	51084	uppP/RPA0045	intergenic	C	(+18/+32)	G	0	0.0628495	0	0	0	0
28	SNP	NC_005296	51084	uppP/RPA0045	intergenic	C	(+18/+32)	G	0	0.0750446	0	0	0	0
29	SNP	NC_005296	51084	uppP/RPA0045	intergenic	C	(+18/+32)	G	0	0.0711694	0	0	0	0
30	SNP	NC_005296	51084	uppP/RPA0045	intergenic	C	(+18/+32)	G	0	0.0842524	0	0	0	0
21	SNP	NC_005296	51087	uppP/RPA0045	intergenic	C	(+21/+29)	G	0	0.0662079	0	0	0	0
22	SNP	NC_005296	51087	uppP/RPA0045	intergenic	C	(+21/+29)	G	0	0	0	0	0.0602045	0
23	SNP	NC_005296	51087	uppP/RPA0045	intergenic	C	(+21/+29)	G	0	0	0	0	0.0525737	0
24	SNP	NC_005296	51087	uppP/RPA0045	intergenic	C	(+21/+29)	G	0	0	0	0	0.0750818	0
26	SNP	NC_005296	51087	uppP/RPA0045	intergenic	C	(+21/+29)	G	0	0.055614	0	0	0	0
28	SNP	NC_005296	51087	uppP/RPA0045	intergenic	C	(+21/+29)	G	0	0	0	0	0.0530992	0
29	SNP	NC_005296	51087	uppP/RPA0045	intergenic	C	(+21/+29)	G	0	0	0	0	0.0547113	0
30	SNP	NC_005296	51087	uppP/RPA0045	intergenic	C	(+21/+29)	G	0	0	0	0	0.0736089	0
21	SNP	NC_005296	51089	uppP/RPA0045	intergenic	T	(+23/+27)	G	0	0.21947	0	0	0.279614	10
22	SNP	NC_005296	51089	uppP/RPA0045	intergenic	T	(+23/+27)	G	0	0.192809	0	0	0.215152	10
23	SNP	NC_005296	51089	uppP/RPA0045	intergenic	T	(+23/+27)	G	0	0.172986	0	0	0.227426	10
24	SNP	NC_005296	51089	uppP/RPA0045	intergenic	T	(+23/+27)	G	0	0.185752	0	0	0.308574	10
25	SNP	NC_005296	51089	uppP/RPA0045	intergenic	T	(+23/+27)	G	0	0.211227	0	0	0.253942	10
26	SNP	NC_005296	51089	uppP/RPA0045	intergenic	T	(+23/+27)	G	0	0.207608	0	0	0.237999	10
27	SNP	NC_005296	51089	uppP/RPA0045	intergenic	T	(+23/+27)	G	0	0.192401	0	0	0.207827	10
28	SNP	NC_005296	51089	uppP/RPA0045	intergenic	T	(+23/+27)	G	0	0.198538	0	0	0.270166	10
29	SNP	NC_005296	51089	uppP/RPA0045	intergenic	T	(+23/+27)	G	0	0.207008	0	0	0.236444	10
30	SNP	NC_005296	51089	uppP/RPA0045	intergenic	T	(+23/+27)	G	0	0.22296	0	0	0.264309	10
21	SNP	NC_005296	51090	uppP/RPA0045	intergenic	C	(+24/+26)	G	0	0.0553417	0	0	0.123528	2
22	SNP	NC_005296	51090	uppP/RPA0045	intergenic	C	(+24/+26)	G	0	0	0	0	0.0917802	2
27	SNP	NC_005296	51090	uppP/RPA0045	intergenic	C	(+24/+26)	G	0	0	0	0	0.106851	2
29	SNP	NC_005296	51090	uppP/RPA0045	intergenic	C	(+24/+26)	G	0	0	0	0	0.0972748	2
21	SNP	NC_005296	51091	uppP/RPA0045	intergenic	C	(+25/+25)	A	0	0.0877929	0	0	0	1
22	SNP	NC_005296	51091	uppP/RPA0045	intergenic	C	(+25/+25)	A	0	0.08495	0	0	0.0661616	1
[truncated: 78,214 more rows]

## Sheet: S4 Ec Coculture Mutations
Line ID	Mutation Class	Chromosome	Chromosome Position	Locus	Mutation Type	Ref Allele (AA for genic; nt for non-genic)	Relative Position	Alt Allele (AA for genic; nt for non-genic)	Freq @ gen 176	Freq @ gen 363	Freq @ gen 512	Freq @ gen655	Freq @ gen732	Overlapping Lines
[truncated: 7,903 more rows]

[truncated: 1 more sheets: S5 Rp Locus tag converter]
